# Supplementary material for: De novo Sequencing and Analysis of Salvia hispanica Tissue-Specific Transcriptome and Identification of Genes Involved in Terpenoid Biosynthesis
Source: Plants (Basel). 2020 Mar 24;9(3):405. doi: 10.3390/plants9030405 (PMC7154873; doi:10.3390/plants9030405)
Supplement: Supplementary file 1 [file plants-09-00405-s001.zip]

Archive with 17 entries (13 files):
- plants-741972/
- plants-741972/plants-741972-supplementary.docx
- plants-741972/Supplemental_files/
- plants-741972/Supplemental_files/Supplemental table 1.xlsx
- plants-741972/Supplemental_files/Supplemental table 2.xlsx
- plants-741972/Supplemental_files/Supplemental table 3.xlsx
- plants-741972/Supplemental_files/Supplemental table 4.xlsx
- plants-741972/Supplemental_files/Supplemental table 5.xlsx
- plants-741972/Supplemental_files/supplemental_file1.fasta
- plants-741972/__MACOSX/
- plants-741972/__MACOSX/Supplemental_files/
- plants-741972/__MACOSX/Supplemental_files/._Supplemental table 1.xlsx
- plants-741972/__MACOSX/Supplemental_files/._Supplemental table 2.xlsx
- plants-741972/__MACOSX/Supplemental_files/._Supplemental table 3.xlsx
- plants-741972/__MACOSX/Supplemental_files/._Supplemental table 4.xlsx
- plants-741972/__MACOSX/Supplemental_files/._Supplemental table 5.xlsx
- plants-741972/__MACOSX/Supplemental_files/._supplemental_file1.fasta
