# Supplementary material for: De novo Sequencing and Analysis of Salvia hispanica Tissue-Specific Transcriptome and Identification of Genes Involved in Terpenoid Biosynthesis
Source: Plants (Basel). 2020 Mar 24;9(3):405. doi: 10.3390/plants9030405 (PMC7154873; doi:10.3390/plants9030405)
Supplement: Supplementary file 1 [file plants-09-00405-s001.zip › plants-741972/Supplemental_files/Supplemental table 1.xlsx]

## Sheet: uniprot_diaout_annotated_plant_
Query	Uniprot subject	GO	TaxId	Percent Identity	Alignment Length	Number of mismatches	Gap open	Query start	Query end	Subject start	Subject end	E-value	Bit score	Master	KO	Tomato subject	Arabidopsis subject
Sh_contig_1	A0A061FMJ3	GO:0005524; GO:0004672	3641	48.6	109	55	1	3	329	72	179	9.2e-20	105.5	A0A061FMJ3|A0A061FMJ3_THECC Kinase superfamily protein isoform 2 OS=Theobroma cacao OX=3641 GN=TCM_042753 PE=4 SV=1	NA	Solyc05g007140.3.1	AT2G39660.1
Sh_contig_2	A0A2G9HLN5	GO:0005524; GO:0004674	429701	58.5	147	60	1	3	443	92	237	6.2e-41	176	A0A2G9HLN5|A0A2G9HLN5_9LAMI Serine/threonine protein kinase OS=Handroanthus impetiginosus OX=429701 GN=CDL12_08892 PE=4 SV=1	NA	Solyc05g007140.3.1	AT1G14370.1
Sh_contig_3	A0A068UNT6	GO:0003824; GO:0050662	49390	74.8	119	30	0	360	4	81	199	2.9e-44	186.8	A0A068UNT6|A0A068UNT6_COFCA Uncharacterized protein OS=Coffea canephora OX=49390 GN=GSCOC_T00028517001 PE=4 SV=1	NA	Solyc01g008550.4.1	AT5G19440.1
Sh_contig_4	A0A022QYE8	GO:0000786; GO:0005634; GO:0003677; GO:0046982	4155	96.2	52	2	0	2	157	90	141	2.4e-19	104	A0A022QYE8|A0A022QYE8_ERYGU Histone H2A OS=Erythranthe guttata OX=4155 GN=MIMGU_mgv1a015897mg PE=3 SV=1	NA	Solyc09g082710.3.1	AT1G08880.1
Sh_contig_5	Q2HT01	GO:0005524; GO:0004672	3880	90.1	91	9	0	3	275	505	595	1.4e-40	174.5	Q2HT01|Q2HT01_MEDTR Calmodulin-domain kinase CDPK protein OS=Medicago truncatula OX=3880 GN=11413303 PE=4 SV=1	NA	Solyc10g078390.2.1	AT2G41140.1
Sh_contig_6	A0A061ER46	GO:0005634; GO:0003677; GO:0010338; GO:0006351	3641	72.3	148	39	1	449	6	203	348	1.8e-51	211.1	A0A061ER46|A0A061ER46_THECC Myb-like HTH transcriptional regulator family protein isoform 1 OS=Theobroma cacao OX=3641 GN=TCM_021932 PE=4 SV=1	NA	Solyc09g010840.1.1	AT2G37630.1
Sh_contig_7	A0A022Q845	GO:0008270	4155	62.1	190	72	0	99	668	11	200	3.7e-61	243.8	A0A022Q845|A0A022Q845_ERYGU Uncharacterized protein OS=Erythranthe guttata OX=4155 GN=MIMGU_mgv1a020969mg PE=4 SV=1	NA	Solyc02g062630.1.1	AT1G71420.1
Sh_contig_8	A0A2J6MHW2	GO:0005507; GO:0008131; GO:0048038; GO:0009308	4236	92.2	166	13	0	1	498	367	532	3.4e-88	333.2	A0A2J6MHW2|A0A2J6MHW2_LACSA Amine oxidase OS=Lactuca sativa OX=4236 GN=LSAT_6X90041 PE=3 SV=1	NA	Solyc08g079430.3.1	AT4G12290.1
Sh_contig_9	A0A2G9I5S5	GO:0005509	429701	76	154	37	0	7	468	75	228	1.2e-62	248.8	A0A2G9I5S5|A0A2G9I5S5_9LAMI Calmodulin and related proteins (EF-Hand superfamily) OS=Handroanthus impetiginosus OX=429701 GN=CDL12_02138 PE=4 SV=1	NA	Solyc10g005750.3.1	AT4G26470.1
Sh_contig_10	A0A022RMQ3	GO:0016757	4155	46.5	99	52	1	346	53	285	383	1.6e-15	91.3	A0A022RMQ3|A0A022RMQ3_ERYGU Uncharacterized protein OS=Erythranthe guttata OX=4155 GN=MIMGU_mgv1a025512mg PE=4 SV=1	NA	Solyc05g012660.2.1	AT2G03370.1
Sh_contig_11	A0A2G9H5M4		429701	54.8	157	66	1	2	457	182	338	1e-30	142.1	A0A2G9H5M4|A0A2G9H5M4_9LAMI Uncharacterized protein OS=Handroanthus impetiginosus OX=429701 GN=CDL12_14577 PE=4 SV=1	NA	Solyc04g079340.3.1	AT5G42690.2
Sh_contig_12	A0A2P2LKH4	GO:0016021; GO:0005524; GO:0004672	61149	58.6	244	60	5	310	921	2	244	3.3e-60	241.1	A0A2P2LKH4|A0A2P2LKH4_RHIMU Uncharacterized protein OS=Rhizophora mucronata OX=61149 PE=4 SV=1	NA	Solyc04g078700.3.1	AT4G02630.1
Sh_contig_13	A0A022RPV5	GO:0015934; GO:0003735; GO:0006412	4155	88.1	101	12	0	9	311	29	129	2.7e-43	183.3	A0A022RPV5|A0A022RPV5_ERYGU Uncharacterized protein OS=Erythranthe guttata OX=4155 GN=MIMGU_mgv1a013753mg PE=3 SV=1	NA	Solyc06g071870.3.1	AT1G27400.1
Sh_contig_14	A0A2G9IBK4	GO:0016021; GO:0102966; GO:0004144; GO:0047196; GO:0103095; GO:0045017	429701	57.5	153	65	0	462	4	6	158	3.6e-47	196.8	A0A2G9IBK4|A0A2G9IBK4_9LAMI Long-chain-alcohol O-fatty-acyltransferase OS=Handroanthus impetiginosus OX=429701 GN=CDL12_00105 PE=4 SV=1	NA	Solyc03g083380.3.1	AT1G72110.1
Sh_contig_15	A0A2G9HVD1	GO:0016758; GO:0008152	429701	70.2	168	50	0	1	504	25	192	2.2e-66	260.8	A0A2G9HVD1|A0A2G9HVD1_9LAMI Glycosyltransferase OS=Handroanthus impetiginosus OX=429701 GN=CDL12_05822 PE=3 SV=1	NA	Solyc10g085860.1.1	AT3G53150.1
Sh_contig_16	A0A022QCQ0	GO:0016021; GO:0020037; GO:0005506; GO:0016705	4155	75.3	146	33	2	440	3	164	306	1.2e-52	214.9	A0A022QCQ0|A0A022QCQ0_ERYGU Uncharacterized protein OS=Erythranthe guttata OX=4155 GN=MIMGU_mgv1a004800mg PE=4 SV=1	NA	Solyc01g094080.3.1	AT2G45510.1
Sh_contig_17	A0A022RWG6	GO:0005524; GO:0004672	4155	65.8	202	66	1	1	606	355	553	1.4e-75	291.6	A0A022RWG6|A0A022RWG6_ERYGU Uncharacterized protein OS=Erythranthe guttata OX=4155 GN=MIMGU_mgv1a002897mg PE=4 SV=1	NA	Solyc02g080010.2.1	AT4G38830.1
Sh_contig_18	A0A2G9GXA2	GO:0016301; GO:0000287; GO:0030955; GO:0004743	429701	86.2	109	15	0	2	328	108	216	4.3e-47	196.1	A0A2G9GXA2|A0A2G9GXA2_9LAMI Pyruvate kinase OS=Handroanthus impetiginosus OX=429701 GN=CDL12_17513 PE=3 SV=1	NA	Solyc10g083720.2.1	AT3G52990.1
Sh_contig_19	A0A2U1NDT7		35608	66.7	129	43	0	702	316	82	210	3.2e-39	171	A0A2U1NDT7|A0A2U1NDT7_ARTAN Uncharacterized protein OS=Artemisia annua OX=35608 GN=CTI12_AA283380 PE=4 SV=1	NA	NA	NA
Sh_contig_20	A0A2G9GW43	GO:0046872; GO:0070006; GO:0070084	429701	92.6	216	16	0	3	650	139	354	5.4e-118	432.6	A0A2G9GW43|A0A2G9GW43_9LAMI Methionine aminopeptidase OS=Handroanthus impetiginosus OX=429701 GN=CDL12_17919 PE=3 SV=1	NA	Solyc05g009780.3.1	AT1G13270.1
Sh_contig_21	A0A1U8ABI5	GO:0048046; GO:0005507; GO:0052716; GO:0046274	4432	69.6	115	35	0	6	350	114	228	6.8e-43	182.2	A0A1U8ABI5|A0A1U8ABI5_NELNU Laccase OS=Nelumbo nucifera OX=4432 GN=LOC104601165 PE=3 SV=1	K05909	Solyc05g043360.2.1	AT3G09220.1
Sh_contig_22	A0A2G9GT78	GO:0005524; GO:0004672	429701	50	62	31	0	332	147	183	244	1e-06	62	A0A2G9GT78|A0A2G9GT78_9LAMI Tyrosine kinase OS=Handroanthus impetiginosus OX=429701 GN=CDL12_18922 PE=4 SV=1	NA	NA	NA
Sh_contig_23	A0A022QBU4	GO:0006355; GO:0006351	4155	69.1	110	31	1	322	2	88	197	2e-33	150.6	A0A022QBU4|A0A022QBU4_ERYGU Uncharacterized protein OS=Erythranthe guttata OX=4155 GN=MIMGU_mgv1a025372mg PE=3 SV=1	NA	Solyc11g017100.1.1	AT5G66770.1
Sh_contig_24	A0A061EMA8	GO:0016021; GO:0003723	3641	60.2	83	33	0	97	345	137	219	2.5e-16	94	A0A061EMA8|A0A061EMA8_THECC CBS domain-containing protein with a domain of Uncharacterized protein function isoform 1 OS=Theobroma cacao OX=3641 GN=TCM_020501 PE=4 SV=1	NA	Solyc01g080160.3.1	AT4G14240.1
Sh_contig_25	A0A2G9HLQ9	GO:0016757; GO:0006486	429701	75.2	137	27	1	390	1	423	559	1.8e-52	214.2	A0A2G9HLQ9|A0A2G9HLQ9_9LAMI Acetylglucosaminyltransferase EXT1/exostosin 1 OS=Handroanthus impetiginosus OX=429701 GN=CDL12_08860 PE=4 SV=1	NA	Solyc09g064480.1.1	AT2G20370.1
Sh_contig_26	I1LV78		3847	46.5	129	48	4	346	2	274	395	8.7e-22	112.1	I1LV78|I1LV78_SOYBN Uncharacterized protein OS=Glycine max OX=3847 GN=100810236 PE=4 SV=1	NA	Solyc07g062310.3.1	AT3G14870.1
Sh_contig_27	A0A022QWQ3	GO:0016620	4155	77.1	175	40	0	527	3	145	319	1.3e-69	271.6	A0A022QWQ3|A0A022QWQ3_ERYGU Uncharacterized protein OS=Erythranthe guttata OX=4155 GN=MIMGU_mgv1a018415mg PE=3 SV=1	NA	Solyc06g060250.3.1	AT1G44170.1
Sh_contig_28	A0A1U8AEH9	GO:0016021; GO:0008168	4432	72.5	69	19	0	3	209	387	455	2.7e-23	117.1	A0A1U8AEH9|A0A1U8AEH9_NELNU probable methyltransferase PMT27 OS=Nelumbo nucifera OX=4432 GN=LOC104602083 PE=4 SV=1	NA	Solyc02g084670.3.1	AT3G51070.1
Sh_contig_29	A0A022PY30	GO:0016021; GO:0005524; GO:0004672	4155	65	177	57	2	630	1148	466	641	2.6e-54	221.9	A0A022PY30|A0A022PY30_ERYGU Uncharacterized protein OS=Erythranthe guttata OX=4155 GN=MIMGU_mgv1a000928mg PE=4 SV=1	NA	Solyc03g123860.3.1	AT1G73080.1
Sh_contig_30	A0A2G9H234	GO:0004088; GO:0006207; GO:0006541	429701	86.9	61	8	0	355	173	365	425	1.1e-24	121.7	A0A2G9H234|A0A2G9H234_9LAMI Carbamoyl-phosphate synthase (Glutamine-hydrolyzing) OS=Handroanthus impetiginosus OX=429701 GN=CDL12_15823 PE=3 SV=1	NA	Solyc03g115630.3.1	AT3G27740.1
Sh_contig_31	A0A022RH59	GO:0016021	4155	62.6	107	40	0	329	9	169	275	2.6e-23	117.1	A0A022RH59|A0A022RH59_ERYGU Uncharacterized protein OS=Erythranthe guttata OX=4155 GN=MIMGU_mgv1a011646mg PE=4 SV=1	NA	Solyc04g051120.3.1	AT1G08530.1
Sh_contig_32	V9P572	GO:0005739	226208	100	114	0	0	380	39	1	114	2.7e-56	227.3	V9P572|V9P572_SALMI Uncharacterized protein OS=Salvia miltiorrhiza OX=226208 GN=orf116a PE=4 SV=1	NA	Solyc11g021140.1.1	NA
Sh_contig_33	A0A1U8J1I9		3635	76.5	85	16	2	2	250	350	432	2.1e-27	131	A0A1U8J1I9|A0A1U8J1I9_GOSHI uncharacterized WD repeat-containing protein all2124-like OS=Gossypium hirsutum OX=3635 GN=LOC107902570 PE=4 SV=1	NA	Solyc12g088980.2.1	AT2G26490.1
Sh_contig_34	A0A2G9GVG2	GO:0016021; GO:0022857	429701	74.6	134	34	0	3	404	335	468	1.9e-49	204.1	A0A2G9GVG2|A0A2G9GVG2_9LAMI Putative transporter (Major facilitator superfamily) OS=Handroanthus impetiginosus OX=429701 GN=CDL12_18141 PE=3 SV=1	NA	Solyc01g109460.3.1	AT3G18830.1
Sh_contig_35	S8D1A4	GO:0016021; GO:0016757	192259	63.4	41	15	0	339	217	446	486	6e-07	62.8	S8D1A4|S8D1A4_9LAMI Uncharacterized protein OS=Genlisea aurea OX=192259 GN=M569_03640 PE=4 SV=1	NA	NA	NA
Sh_contig_36	S8DK33	GO:0009570; GO:0005829; GO:0046872; GO:0006950; GO:0009228; GO:0052837	192259	86.7	98	13	0	1	294	240	337	4e-38	166.8	S8DK33|S8DK33_9LAMI Thiamine thiazole synthase, chloroplastic OS=Genlisea aurea OX=192259 GN=THI1 PE=3 SV=1	NA	Solyc07g064160.3.1	AT5G54770.1
Sh_contig_37	S8E1R7	GO:0016021	192259	87.9	33	3	1	108	203	115	147	7.3e-05	55.8	S8E1R7|S8E1R7_9LAMI Uncharacterized protein OS=Genlisea aurea OX=192259 GN=M569_05151 PE=4 SV=1	NA	NA	NA
Sh_contig_38	A0A2I0KHP9		22663	41.1	202	118	1	643	41	38	239	3.7e-34	154.5	A0A2I0KHP9|A0A2I0KHP9_PUNGR Uncharacterized protein OS=Punica granatum OX=22663 GN=CRG98_011630 PE=4 SV=1	NA	NA	AT3G42723.1
Sh_contig_39	A0A067LCH4	GO:0043531	180498	35.3	119	55	3	41	391	1066	1164	2.7e-08	67.4	A0A067LCH4|A0A067LCH4_JATCU Uncharacterized protein OS=Jatropha curcas OX=180498 GN=JCGZ_06618 PE=3 SV=1	NA	NA	NA
Sh_contig_40	A0A2G9H3W3	GO:0016021; GO:0005516; GO:0006952; GO:0009607	429701	61	159	62	0	479	3	12	170	6.3e-47	196.1	A0A2G9H3W3|A0A2G9H3W3_9LAMI MLO-like protein OS=Handroanthus impetiginosus OX=429701 GN=MLO PE=3 SV=1	NA	Solyc04g049090.3.1	AT1G11310.1
Sh_contig_41	A0A022Q266	GO:0016021; GO:0004970	4155	68.8	112	35	0	14	349	82	193	8.2e-36	158.7	A0A022Q266|A0A022Q266_ERYGU Uncharacterized protein (Fragment) OS=Erythranthe guttata OX=4155 GN=MIMGU_mgv1a023092mg PE=3 SV=1	NA	Solyc06g063190.3.1	AT4G31710.1
Sh_contig_42	A0A2G9GZW3		429701	34.2	155	84	4	473	33	15	159	3e-13	84.7	A0A2G9GZW3|A0A2G9GZW3_9LAMI Uncharacterized protein OS=Handroanthus impetiginosus OX=429701 GN=CDL12_16597 PE=4 SV=1	NA	Solyc06g075665.1.1	NA
Sh_contig_43	A0A1U8PD49		3635	33.3	141	89	1	427	5	45	180	2.5e-15	90.9	A0A1U8PD49|A0A1U8PD49_GOSHI receptor-like protein 12 isoform X1 OS=Gossypium hirsutum OX=3635 GN=LOC107957242 PE=4 SV=1	NA	Solyc06g008300.3.1	AT1G71400.1
Sh_contig_44	A0A2G9H2T3		429701	58.3	168	70	0	524	21	120	287	4.3e-44	186.8	A0A2G9H2T3|A0A2G9H2T3_9LAMI Uncharacterized protein OS=Handroanthus impetiginosus OX=429701 GN=CDL12_15591 PE=4 SV=1	NA	Solyc01g091270.3.1	AT4G22740.1
Sh_contig_45	A0A2P6Q7I7	GO:0005737; GO:0005634; GO:0019773; GO:0004298; GO:0006511	74649	97.4	152	4	0	2	457	45	196	6.5e-78	298.9	A0A2P6Q7I7|A0A2P6Q7I7_ROSCH Proteasome subunit alpha type OS=Rosa chinensis OX=74649 GN=RchiOBHm_Chr5g0021211 PE=3 SV=1	NA	Solyc02g081700.1.1	AT3G22110.1
Sh_contig_46	A0A2P6RMQ9	GO:0003677; GO:0046983	74649	57.4	169	71	1	1	504	353	521	2.2e-42	181	A0A2P6RMQ9|A0A2P6RMQ9_ROSCH Putative transcription factor/ chromatin remodeling BED-type(Zn) family OS=Rosa chinensis OX=74649 GN=RchiOBHm_Chr2g0102801 PE=4 SV=1	NA	Solyc11g013397.1.1	AT3G42170.1
Sh_contig_47	A0A2P4K9G6	GO:0006950	58331	88	50	6	0	1	150	170	219	7.3e-16	92.8	A0A2P4K9G6|A0A2P4K9G6_QUESU Universal stress protein phos34 OS=Quercus suber OX=58331 GN=CFP56_02354 PE=4 SV=1	NA	Solyc02g079410.2.1	AT5G54430.1
Sh_contig_48	Q5M9U2	GO:0016021; GO:0005739	4097	92.2	154	12	0	464	3	4	157	1.6e-71	277.7	Q5M9U2|Q5M9U2_TOBAC Cytochrome c maturation protein CcmFc OS=Nicotiana tabacum OX=4097 GN=ccmFc PE=4 SV=2	NA	Solyc11g039360.1.1	ATMG00180.1
Sh_contig_49	A0A068V202	GO:0031047	49390	71.2	111	32	0	3	335	193	303	6.5e-43	182.2	A0A068V202|A0A068V202_COFCA Uncharacterized protein OS=Coffea canephora OX=49390 GN=GSCOC_T00041127001 PE=4 SV=1	NA	Solyc04g025300.3.1	AT5G23570.1
Sh_contig_50	S8BZG9		192259	53.1	145	46	7	431	3	27	151	1.2e-17	98.6	S8BZG9|S8BZG9_9LAMI Uncharacterized protein OS=Genlisea aurea OX=192259 GN=M569_14851 PE=4 SV=1	NA	Solyc01g080500.2.1	NA
Sh_contig_51	A0A022R6U7	GO:0031225; GO:0010215	4155	89.5	152	15	1	21	476	200	350	8.3e-76	292	A0A022R6U7|A0A022R6U7_ERYGU COBRA-like protein OS=Erythranthe guttata OX=4155 GN=MIMGU_mgv1a006245mg PE=3 SV=1	NA	Solyc03g114910.3.1	AT5G60920.1
Sh_contig_52	A0A022PS94	GO:0043531	4155	53	117	53	1	99	449	470	584	2.1e-28	134.4	A0A022PS94|A0A022PS94_ERYGU Uncharacterized protein OS=Erythranthe guttata OX=4155 GN=MIMGU_mgv1a001245mg PE=3 SV=1	NA	Solyc11g069020.2.1	NA
Sh_contig_53	A0A2G5E701	GO:0016021	218851	85.4	130	19	0	3	392	167	296	5.5e-57	229.2	A0A2G5E701|A0A2G5E701_AQUCA Uncharacterized protein OS=Aquilegia coerulea OX=218851 GN=AQUCO_01100364v1 PE=3 SV=1	NA	Solyc02g093640.3.1	AT1G67730.1
Sh_contig_54	A0A2G9G878	GO:0004462; GO:0046872	429701	71.2	118	33	1	354	1	12	128	1.2e-34	154.8	A0A2G9G878|A0A2G9G878_9LAMI Lactoylglutathione lyase OS=Handroanthus impetiginosus OX=429701 GN=CDL12_25998 PE=3 SV=1	NA	Solyc12g007310.2.1	AT1G67280.1
Sh_contig_55	A0A067KFB2		180498	30.6	121	75	3	22	366	85	202	2.8e-05	57.4	A0A067KFB2|A0A067KFB2_JATCU Uncharacterized protein OS=Jatropha curcas OX=180498 GN=JCGZ_15248 PE=4 SV=1	NA	NA	NA
Sh_contig_56	A0A2G9HLG4	GO:0016021; GO:0016491	429701	82.1	184	33	0	684	133	47	230	2.7e-83	317.4	A0A2G9HLG4|A0A2G9HLG4_9LAMI Cytochrome b OS=Handroanthus impetiginosus OX=429701 GN=CDL12_09054 PE=4 SV=1	NA	Solyc03g025840.3.1	AT4G25570.1
Sh_contig_57	A0A2G9GXA9	GO:0005634; GO:0003677; GO:0006355; GO:0006351	429701	27.3	150	77	3	491	138	125	274	3.8e-07	63.9	A0A2G9GXA9|A0A2G9GXA9_9LAMI Uncharacterized protein OS=Handroanthus impetiginosus OX=429701 GN=CDL12_17589 PE=4 SV=1	NA	Solyc06g074160.2.1	NA
Sh_contig_58	A0A0B4VST1	GO:0020037; GO:0005506; GO:0004497; GO:0016705	226208	75.2	121	30	0	363	1	282	402	2e-45	190.7	A0A0B4VST1|A0A0B4VST1_SALMI Cytochrome P450 CYP71AT89 OS=Salvia miltiorrhiza OX=226208 PE=2 SV=1	NA	Solyc09g092600.3.1	AT3G26220.1
Sh_contig_59	A0A1U8JRV5	GO:0003676	3635	61.1	72	18	2	352	167	191	262	3.8e-12	80.5	A0A1U8JRV5|A0A1U8JRV5_GOSHI zinc finger protein ZAT5-like OS=Gossypium hirsutum OX=3635 GN=LOC107908743 PE=4 SV=1	NA	Solyc05g055500.1.1	AT5G03510.1
Sh_contig_60	A0A2G9I4M4	GO:0016021	429701	84.4	77	12	0	1	231	299	375	2.2e-34	154.1	A0A2G9I4M4|A0A2G9I4M4_9LAMI Uncharacterized protein OS=Handroanthus impetiginosus OX=429701 GN=CDL12_02540 PE=4 SV=1	NA	Solyc08g065980.3.1	AT4G32920.1
Sh_contig_61	A0A2G9HZS8		429701	87.5	120	15	0	214	573	51	170	1.7e-54	221.5	A0A2G9HZS8|A0A2G9HZS8_9LAMI Exosomal 3'-5' exoribonuclease complex, subunit Rrp46 OS=Handroanthus impetiginosus OX=429701 GN=CDL12_04260 PE=4 SV=1	NA	Solyc08g066700.3.1	AT3G46210.1
Sh_contig_62	F5B4H4	GO:2000028	3711	80.6	36	7	0	2	109	384	419	0.00034	53.5	F5B4H4|F5B4H4_BRACM GIGANTEA OS=Brassica campestris OX=3711 GN=GI PE=2 SV=1	K12124	Solyc04g071990.3.1	AT1G22770.1
Sh_contig_63	A0A2G9HC74	GO:0016787; GO:0046856	429701	58.9	185	53	4	255	755	8	187	1.3e-49	205.7	A0A2G9HC74|A0A2G9HC74_9LAMI Inositol polyphosphate 5-phosphatase OS=Handroanthus impetiginosus OX=429701 GN=CDL12_12294 PE=4 SV=1	NA	Solyc09g005670.2.1	AT2G37440.1
Sh_contig_64	A0A022S2A7	GO:0005840; GO:0003735; GO:0006412	4155	61.2	116	44	1	937	590	1	115	1.3e-27	132.9	A0A022S2A7|A0A022S2A7_ERYGU Uncharacterized protein OS=Erythranthe guttata OX=4155 GN=MIMGU_mgv1a014829mg PE=3 SV=1	NA	Solyc02g068090.3.1	AT3G27160.1
Sh_contig_65	A0A022RLG5	GO:0043565; GO:0006351	4155	70	90	27	0	942	673	153	242	1.4e-21	112.8	A0A022RLG5|A0A022RLG5_ERYGU Uncharacterized protein OS=Erythranthe guttata OX=4155 GN=MIMGU_mgv1a020342mg PE=4 SV=1	NA	Solyc05g009650.3.1	NA
Sh_contig_66	A0A2G3C9Q0	GO:0016021; GO:0005778; GO:0016560	80379	63	81	27	1	344	111	443	523	1.8e-16	94.4	A0A2G3C9Q0|A0A2G3C9Q0_CAPCH Peroxisomal membrane protein PEX14 OS=Capsicum chinense OX=80379 GN=BC332_16627 PE=4 SV=1	NA	Solyc06g071470.3.1	NA
Sh_contig_67	A0A2G9HRJ4	GO:0003978; GO:0006012	429701	92.8	138	10	0	732	319	205	342	1.6e-70	275	A0A2G9HRJ4|A0A2G9HRJ4_9LAMI UDP-glucose 4-epimerase/UDP-sulfoquinovose synthase OS=Handroanthus impetiginosus OX=429701 GN=CDL12_07157 PE=3 SV=1	NA	Solyc08g082440.3.1	AT4G10960.1
Sh_contig_68	A0A0V0GZ47	GO:0005737; GO:0006914	4108	90.8	119	9	1	506	150	12	128	3.4e-51	210.3	A0A0V0GZ47|A0A0V0GZ47_SOLCH Autophagy-related protein OS=Solanum chacoense OX=4108 PE=3 SV=1	NA	Solyc07g064680.3.1	AT1G62040.2
Sh_contig_69	G7JZX7	GO:0030131; GO:0006886; GO:0016192	3880	100	82	0	0	318	73	357	438	5.8e-41	175.6	G7JZX7|G7JZX7_MEDTR Clathrin-adaptor medium chain AP-2 OS=Medicago truncatula OX=3880 GN=11424806 PE=3 SV=1	K11826	Solyc06g061150.3.1	AT5G46630.2
Sh_contig_70	A0A2G9I4E0	GO:0016021; GO:0016760; GO:0071555; GO:0030244	429701	80.6	196	38	0	588	1	344	539	9.7e-90	338.6	A0A2G9I4E0|A0A2G9I4E0_9LAMI Cellulose synthase (UDP-forming) OS=Handroanthus impetiginosus OX=429701 GN=CDL12_02640 PE=3 SV=1	NA	Solyc03g005450.3.1	AT1G55850.1
Sh_contig_71	A0A2G9HNS0	GO:0016021	429701	80.3	117	22	1	2	352	370	485	4.4e-46	193.4	A0A2G9HNS0|A0A2G9HNS0_9LAMI Amino acid transporter OS=Handroanthus impetiginosus OX=429701 GN=CDL12_08176 PE=4 SV=1	NA	Solyc01g111310.3.1	AT2G21050.1
Sh_contig_72	A0A022RWR7		4155	56.3	71	30	1	213	1	1	70	1.4e-12	81.3	A0A022RWR7|A0A022RWR7_ERYGU Uncharacterized protein OS=Erythranthe guttata OX=4155 GN=MIMGU_mgv1a010963mg PE=4 SV=1	NA	Solyc02g066830.3.1	AT5G60980.2
Sh_contig_73	A5BND9	GO:0016021	29760	61.3	142	55	0	428	3	53	194	6.2e-45	189.5	A5BND9|A5BND9_VITVI Uncharacterized protein OS=Vitis vinifera OX=29760 GN=VITISV_027369 PE=4 SV=1	NA	Solyc05g056330.3.1	AT5G41980.1
Sh_contig_74	A0A059DIG0	GO:0016491	71139	80.7	109	21	0	4	330	174	282	3.9e-43	183.3	A0A059DIG0|A0A059DIG0_EUCGR Uncharacterized protein OS=Eucalyptus grandis OX=71139 GN=EUGRSUZ_A02228 PE=3 SV=1	NA	Solyc10g080900.2.1	AT3G55290.1
Sh_contig_75	A0A2G9H4C4	GO:0004430	429701	78.2	101	22	0	24	326	490	590	6.4e-37	162.5	A0A2G9H4C4|A0A2G9H4C4_9LAMI Phosphatidylinositol 4-kinase OS=Handroanthus impetiginosus OX=429701 GN=CDL12_15004 PE=4 SV=1	NA	Solyc01g095990.3.1	AT2G46500.1
Sh_contig_76	A0A1U7YRS2		4096	42.3	78	37	1	491	258	359	428	3.8e-07	63.9	A0A1U7YRS2|A0A1U7YRS2_NICSY uncharacterized protein LOC104247567 isoform X1 OS=Nicotiana sylvestris OX=4096 GN=LOC104247567 PE=4 SV=1	NA	NA	NA
Sh_contig_77	A0A2G9GDG1		429701	42	100	51	3	37	321	65	162	5.6e-08	66.6	A0A2G9GDG1|A0A2G9GDG1_9LAMI Uncharacterized protein OS=Handroanthus impetiginosus OX=429701 GN=CDL12_24159 PE=4 SV=1	NA	NA	AT1G08180.1
Sh_contig_78	A0A2G9GR83	GO:0051537; GO:0010277; GO:0005506	429701	84.3	140	22	0	420	1	4	143	5.7e-60	239.2	A0A2G9GR83|A0A2G9GR83_9LAMI Chlorophyllide-a oxygenase OS=Handroanthus impetiginosus OX=429701 GN=CDL12_19913 PE=4 SV=1	NA	Solyc11g012850.2.1	AT1G44446.1
Sh_contig_79	A0A2G9GNX3	GO:0005634; GO:0003700; GO:0043565	429701	57.7	248	87	4	810	112	126	370	7.1e-59	236.5	A0A2G9GNX3|A0A2G9GNX3_9LAMI Heat shock transcription factor OS=Handroanthus impetiginosus OX=429701 GN=CDL12_20474 PE=3 SV=1	NA	Solyc09g065660.3.1	AT3G22830.1
Sh_contig_80	A0A2I4H8S9		51240	48.5	68	34	1	204	404	127	194	3.6e-08	67.4	A0A2I4H8S9|A0A2I4H8S9_9ROSI uncharacterized protein LOC109014515 OS=Juglans regia OX=51240 GN=LOC109014515 PE=4 SV=1	NA	NA	NA
Sh_contig_81	A0A2P4KEQ7	GO:0005089	58331	80.3	152	24	1	438	1	139	290	2.4e-61	243.8	A0A2P4KEQ7|A0A2P4KEQ7_QUESU Rop guanine nucleotide exchange factor 14 OS=Quercus suber OX=58331 GN=CFP56_18308 PE=4 SV=1	NA	Solyc08g075120.3.1	AT1G31650.1
Sh_contig_82	A0A022QTR3		4155	74.4	78	18	1	90	323	136	211	4.2e-23	116.3	A0A022QTR3|A0A022QTR3_ERYGU Uncharacterized protein OS=Erythranthe guttata OX=4155 GN=MIMGU_mgv1a010747mg PE=3 SV=1	NA	Solyc01g094220.3.1	AT3G61220.2
Sh_contig_83	A5AUE7		29760	78.9	114	24	0	2	343	456	569	2.3e-46	193.7	A5AUE7|A5AUE7_VITVI Uncharacterized protein OS=Vitis vinifera OX=29760 GN=VITISV_021035 PE=4 SV=1	NA	Solyc06g006057.1.1	AT4G23160.1
Sh_contig_84	A0A1U8B0B6		4432	97.2	107	3	0	2	322	165	271	2.7e-49	203.4	A0A1U8B0B6|A0A1U8B0B6_NELNU uncharacterized protein LOC104605746 isoform X1 OS=Nelumbo nucifera OX=4432 GN=LOC104605746 PE=4 SV=1	NA	Solyc08g015620.3.1	AT2G43945.1
Sh_contig_85	A0A251V3U7	GO:0003964	4232	65.4	78	17	1	502	299	352	429	7.8e-17	96.3	A0A251V3U7|A0A251V3U7_HELAN Putative reverse transcriptase, RNA-dependent DNA polymerase OS=Helianthus annuus OX=4232 GN=HannXRQ_Chr03g0062811 PE=4 SV=1	NA	NA	NA
Sh_contig_86	S8CUF2		192259	67	191	63	0	2	574	87	277	2.2e-75	290.8	S8CUF2|S8CUF2_9LAMI Uncharacterized protein (Fragment) OS=Genlisea aurea OX=192259 GN=M569_03765 PE=4 SV=1	NA	Solyc02g069930.1.1	AT5G14980.1
Sh_contig_87	A0A2G9HBW4	GO:0016021; GO:0016757; GO:0006486	429701	72.7	132	36	0	2	397	194	325	2.1e-56	227.3	A0A2G9HBW4|A0A2G9HBW4_9LAMI Acetylglucosaminyltransferase EXT1/exostosin 1 OS=Handroanthus impetiginosus OX=429701 GN=CDL12_12412 PE=4 SV=1	NA	Solyc12g056260.1.1	AT1G63450.1
Sh_contig_88	A0A022RH88	GO:0016021; GO:0005524; GO:0004672	4155	69.2	104	25	3	3	305	526	625	4.4e-29	136.3	A0A022RH88|A0A022RH88_ERYGU Uncharacterized protein OS=Erythranthe guttata OX=4155 GN=MIMGU_mgv11b022089mg PE=4 SV=1	NA	Solyc01g105080.2.1	AT2G26730.1
Sh_contig_89	A0A1U7VLK9	GO:0003700	4096	67.7	167	52	1	3	497	248	414	1.9e-37	164.9	A0A1U7VLK9|A0A1U7VLK9_NICSY transcriptional activator TAF-1 OS=Nicotiana sylvestris OX=4096 GN=LOC104217328 PE=4 SV=1	K09060	Solyc01g095460.3.1	AT2G46270.1
Sh_contig_90	A0A2P4I7Y1	GO:0004185	58331	82.2	129	23	0	2	388	323	451	5.4e-61	242.7	A0A2P4I7Y1|A0A2P4I7Y1_QUESU Carboxypeptidase OS=Quercus suber OX=58331 GN=CFP56_41043 PE=3 SV=1	NA	Solyc04g015340.3.1	AT3G07990.1
Sh_contig_91	A0A1J3J6U2		107243	36.2	260	127	10	8	757	490	720	4.2e-27	131	A0A1J3J6U2|A0A1J3J6U2_NOCCA Movement protein (Fragment) OS=Noccaea caerulescens OX=107243 GN=MP_TR7902_c22_g1_i1_g.23994 PE=4 SV=1	NA	Solyc07g025280.1.1	NA
Sh_contig_92	A0A2G9GKW7	GO:0005524; GO:0004672	429701	46.8	156	77	4	509	60	194	349	1.2e-19	105.5	A0A2G9GKW7|A0A2G9GKW7_9LAMI U4/U6-associated splicing factor PRP4 OS=Handroanthus impetiginosus OX=429701 GN=CDL12_21494 PE=4 SV=1	NA	NA	NA
Sh_contig_93	A0A022R891	GO:0005096; GO:0007165	4155	66.4	274	75	2	2	772	252	525	2e-67	265	A0A022R891|A0A022R891_ERYGU Uncharacterized protein OS=Erythranthe guttata OX=4155 GN=MIMGU_mgv1a000917mg PE=4 SV=1	NA	Solyc04g076140.3.1	AT4G24580.1
Sh_contig_94	A0A0V0HD56	GO:0000786; GO:0005634; GO:0003677; GO:0046982	4108	93.9	49	3	0	364	218	93	141	7.4e-16	92.4	A0A0V0HD56|A0A0V0HD56_SOLCH Putative ovule protein OS=Solanum chacoense OX=4108 PE=3 SV=1	NA	Solyc04g074580.1.1	AT4G40040.1
Sh_contig_95	A0A2G9GX88	GO:0016021; GO:0016844; GO:0009058	429701	81.1	106	20	0	1	318	104	209	4.4e-44	186	A0A2G9GX88|A0A2G9GX88_9LAMI Putative alkaloid synthase/Surface mucin Hemomucin OS=Handroanthus impetiginosus OX=429701 GN=CDL12_17523 PE=4 SV=1	NA	Solyc02g082900.3.1	AT3G51430.1
Sh_contig_96	A0A2G9HVL3	GO:0004301	429701	80.3	117	23	0	566	216	201	317	1.3e-51	211.8	A0A2G9HVL3|A0A2G9HVL3_9LAMI Soluble epoxide hydrolase OS=Handroanthus impetiginosus OX=429701 GN=CDL12_05739 PE=4 SV=1	NA	Solyc01g099910.3.1	AT3G05600.1
Sh_contig_97	A0A151T2V2	GO:0004190; GO:0003676; GO:0015074	3821	35.6	101	65	0	25	327	366	466	4.5e-12	79.7	A0A151T2V2|A0A151T2V2_CAJCA Retrotransposable element Tf2 OS=Cajanus cajan OX=3821 GN=KK1_015862 PE=4 SV=1	NA	NA	NA
Sh_contig_98	A0A2G9HDE0		429701	60.7	168	66	0	201	704	826	993	4.4e-49	203.8	A0A2G9HDE0|A0A2G9HDE0_9LAMI Uncharacterized protein OS=Handroanthus impetiginosus OX=429701 GN=CDL12_11800 PE=4 SV=1	NA	Solyc01g079235.1.1	AT2G47220.1
Sh_contig_99	A0A2G9GGJ0	GO:0005623; GO:0016021; GO:0008308; GO:0006873	429701	75	120	30	0	481	122	234	353	2e-40	174.5	A0A2G9GGJ0|A0A2G9GGJ0_9LAMI Uncharacterized protein OS=Handroanthus impetiginosus OX=429701 GN=CDL12_23067 PE=4 SV=1	NA	Solyc04g080990.2.1	AT1G62280.1
Sh_contig_100	A5AIG4	GO:0000145; GO:0006887	29760	58	88	35	1	3	266	74	159	8.4e-14	85.5	A5AIG4|A5AIG4_VITVI Exocyst subunit Exo70 family protein OS=Vitis vinifera OX=29760 GN=VITISV_037767 PE=3 SV=1	NA	Solyc09g005840.1.1	AT2G39380.1
Sh_contig_101	A0A022PUA7	GO:0004553; GO:0005975	4155	48.1	81	34	1	221	3	5	85	9.5e-11	75.5	A0A022PUA7|A0A022PUA7_ERYGU Uncharacterized protein OS=Erythranthe guttata OX=4155 GN=MIMGU_mgv1a003998mg PE=3 SV=1	NA	Solyc07g063370.2.1	AT5G54570.1
Sh_contig_102	A0A2G9H9P9	GO:0008146	429701	73.6	129	31	1	503	126	74	202	3.7e-50	206.8	A0A2G9H9P9|A0A2G9H9P9_9LAMI Sulfotransferase OS=Handroanthus impetiginosus OX=429701 GN=CDL12_13141 PE=3 SV=1	NA	Solyc04g028380.1.1	AT1G18590.1
Sh_contig_103	A0A075IGJ2	GO:0016021; GO:0009734; GO:0055085	76434	96.8	62	2	0	3	188	559	620	2e-22	114.4	A0A075IGJ2|A0A075IGJ2_CYPPA Auxin efflux carrier component (Fragment) OS=Cyperus papyrus OX=76434 PE=2 SV=1	NA	Solyc05g008060.3.1	AT1G23080.1
Sh_contig_104	A0A2G9GYQ3		429701	71.9	64	18	0	194	3	192	255	1.1e-14	88.6	A0A2G9GYQ3|A0A2G9GYQ3_9LAMI Uncharacterized protein OS=Handroanthus impetiginosus OX=429701 GN=CDL12_17063 PE=4 SV=1	NA	Solyc01g107670.2.1	AT2G15320.1
Sh_contig_105	A0A022S0N9		4155	81.2	293	53	1	1222	2094	1	293	3e-131	478.4	A0A022S0N9|A0A022S0N9_ERYGU Uncharacterized protein OS=Erythranthe guttata OX=4155 GN=MIMGU_mgv1a011072mg PE=4 SV=1	NA	Solyc09g061700.3.1	AT5G48850.1
Sh_contig_106	A0A2G9G7W3	GO:0009535; GO:0005507; GO:0009055	429701	65.3	95	32	1	285	1	1	94	1.8e-21	110.9	A0A2G9G7W3|A0A2G9G7W3_9LAMI Plastocyanin OS=Handroanthus impetiginosus OX=429701 GN=CDL12_26119 PE=3 SV=1	NA	Solyc04g082010.1.1	AT1G76100.1
Sh_contig_107	A0A2G9HSI8	GO:0005840; GO:0003735; GO:0006412	429701	88.7	159	18	0	479	3	1	159	2.9e-79	303.5	A0A2G9HSI8|A0A2G9HSI8_9LAMI 60S ribosomal protein L21 OS=Handroanthus impetiginosus OX=429701 GN=CDL12_06832 PE=4 SV=1	NA	Solyc10g080590.2.1	AT1G09590.1
Sh_contig_108	V7B8D8	GO:0046872; GO:0004722	3885	55.9	152	51	3	408	1	66	217	3.8e-38	166.8	V7B8D8|V7B8D8_PHAVU Uncharacterized protein (Fragment) OS=Phaseolus vulgaris OX=3885 GN=PHAVU_008G253000g PE=3 SV=1	K17499	Solyc08g006060.3.1	AT4G31860.1
Sh_contig_109	A0A022PPJ0	GO:0016758; GO:0008152	4155	70.9	117	33	1	352	2	273	388	5.4e-43	182.6	A0A022PPJ0|A0A022PPJ0_ERYGU Uncharacterized protein OS=Erythranthe guttata OX=4155 GN=MIMGU_mgv1a006158mg PE=4 SV=1	NA	Solyc08g006330.3.1	AT2G31750.1
Sh_contig_110	F6HZE2	GO:0005829; GO:0005524; GO:0046872; GO:0004478; GO:0006730; GO:0006556	29760	95.8	96	4	0	39	326	24	119	2.1e-46	193.7	F6HZE2|F6HZE2_VITVI S-adenosylmethionine synthase OS=Vitis vinifera OX=29760 GN=VIT_07s0005g02230 PE=3 SV=1	NA	Solyc12g099000.2.1	AT1G02500.1
Sh_contig_111	A0A2G9GGP8	GO:0016021; GO:0005524; GO:0004674	429701	52.2	67	29	1	1	201	926	989	3.3e-08	67.4	A0A2G9GGP8|A0A2G9GGP8_9LAMI Serine/threonine protein kinase OS=Handroanthus impetiginosus OX=429701 GN=CDL12_23092 PE=4 SV=1	NA	NA	NA
Sh_contig_112	A0A2G9HVD1	GO:0016758; GO:0008152	429701	66.7	120	36	1	2	349	365	484	7.6e-37	162.5	A0A2G9HVD1|A0A2G9HVD1_9LAMI Glycosyltransferase OS=Handroanthus impetiginosus OX=429701 GN=CDL12_05822 PE=3 SV=1	NA	Solyc10g085860.1.1	AT2G36800.1
Sh_contig_113	A0A0U1XET5	GO:0050660; GO:0004499; GO:0050661	4058	83.9	112	18	0	2	337	233	344	5.8e-47	195.7	A0A0U1XET5|A0A0U1XET5_CATRO Flavin-containing monooxygenase OS=Catharanthus roseus OX=4058 GN=YUC1 PE=2 SV=1	NA	Solyc06g065630.3.1	AT4G32540.1
Sh_contig_114	A0A022RIC8	GO:0016021; GO:0005524; GO:0004674	4155	83.8	117	19	0	6	356	569	685	2.4e-51	210.3	A0A022RIC8|A0A022RIC8_ERYGU Uncharacterized protein OS=Erythranthe guttata OX=4155 GN=MIMGU_mgv1a025586mg PE=3 SV=1	NA	Solyc10g085670.2.1	AT1G79620.1
Sh_contig_115	A0A022Q3F1		4155	72.4	228	58	4	2	676	254	479	2.5e-78	300.8	A0A022Q3F1|A0A022Q3F1_ERYGU Uncharacterized protein OS=Erythranthe guttata OX=4155 GN=MIMGU_mgv1a025186mg PE=4 SV=1	NA	Solyc03g112280.3.1	AT5G50170.1
Sh_contig_116	A0A022PXA1	GO:0005694; GO:0005634; GO:0018024; GO:0008270	4155	52.9	174	66	3	2	511	435	596	1e-42	182.2	A0A022PXA1|A0A022PXA1_ERYGU Uncharacterized protein OS=Erythranthe guttata OX=4155 GN=MIMGU_mgv1a020163mg PE=4 SV=1	NA	Solyc03g093760.1.1	AT2G35160.1
Sh_contig_117	A0A2G9G094	GO:0005096; GO:0046872	429701	68.5	124	35	3	3	371	126	246	1.9e-35	157.5	A0A2G9G094|A0A2G9G094_9LAMI Putative Ca2+-dependent phospholipid-binding protein OS=Handroanthus impetiginosus OX=429701 GN=CDL12_28770 PE=4 SV=1	NA	Solyc08g043140.3.1	AT3G07940.1
Sh_contig_118	A0A165YED6	GO:0050660; GO:0016614	79200	89.6	134	14	0	2	403	378	511	1.3e-66	261.2	A0A165YED6|A0A165YED6_DAUCA Uncharacterized protein OS=Daucus carota subsp. sativus OX=79200 GN=DCAR_013627 PE=3 SV=1	K22395	Solyc02g070180.2.1	AT5G44380.1
Sh_contig_119	M0ZPB8	GO:0016021	4113	60.4	48	19	0	4	147	120	167	6.9e-05	55.8	M0ZPB8|M0ZPB8_SOLTU Uncharacterized protein OS=Solanum tuberosum OX=4113 PE=4 SV=1	NA	Solyc11g006640.2.1	NA
Sh_contig_120	A0A1S5RW64	GO:0000287; GO:0010333; GO:0008152	28513	88.9	117	10	1	163	513	242	355	1.2e-51	211.8	A0A1S5RW64|A0A1S5RW64_SALDI Copalyl diphosphate synthase-like 1 (Fragment) OS=Salvia divinorum OX=28513 GN=CPSL1 PE=2 SV=1	NA	Solyc06g084240.2.1	NA
Sh_contig_121	A0A022QMU5	GO:0000148; GO:0016021; GO:0003843; GO:0006075	4155	84.7	124	19	0	21	392	10	133	1.6e-56	227.6	A0A022QMU5|A0A022QMU5_ERYGU Uncharacterized protein OS=Erythranthe guttata OX=4155 GN=MIMGU_mgv1a000108mg PE=4 SV=1	NA	Solyc07g053980.3.1	AT4G03550.1
Sh_contig_122	A0A175YRN9	GO:0016021	79200	84	50	8	0	1	150	336	385	2.1e-17	97.4	A0A175YRN9|A0A175YRN9_DAUCA Uncharacterized protein OS=Daucus carota subsp. sativus OX=79200 GN=DCAR_027066 PE=4 SV=1	NA	Solyc01g066700.3.1	AT3G62830.1
Sh_contig_123	A0A151R1B6	GO:0003676; GO:0015074	3821	43.5	154	82	3	801	346	31	181	1.4e-25	125.9	A0A151R1B6|A0A151R1B6_CAJCA Retrovirus-related Pol polyprotein from transposon TNT 1-94 OS=Cajanus cajan OX=3821 GN=KK1_042497 PE=4 SV=1	NA	NA	NA
Sh_contig_124	A0A022RGG1		4155	69.5	154	38	4	585	151	92	245	1.3e-46	195.3	A0A022RGG1|A0A022RGG1_ERYGU Uncharacterized protein OS=Erythranthe guttata OX=4155 GN=MIMGU_mgv1a012361mg PE=4 SV=1	NA	Solyc01g095920.3.1	AT2G45360.1
Sh_contig_125	A0A2G9HB50	GO:0016758; GO:0008152	429701	55.9	118	42	1	3	326	366	483	3.2e-26	126.7	A0A2G9HB50|A0A2G9HB50_9LAMI Glycosyltransferase OS=Handroanthus impetiginosus OX=429701 GN=CDL12_12627 PE=3 SV=1	NA	Solyc09g008510.1.1	AT3G53150.1
Sh_contig_126	A0A022RL17	GO:0009507; GO:0016021; GO:0008271	4155	88.6	105	12	0	320	6	164	268	4.7e-46	192.6	A0A022RL17|A0A022RL17_ERYGU Uncharacterized protein OS=Erythranthe guttata OX=4155 GN=MIMGU_mgv1a002568mg PE=3 SV=1	NA	Solyc09g065560.3.1	AT3G51895.1
Sh_contig_127	A0A2G9I412	GO:0005623; GO:0009055; GO:0015035; GO:0045454	429701	62.1	457	116	11	484	1746	1	436	3e-139	505	A0A2G9I412|A0A2G9I412_9LAMI Glutaredoxin-related protein OS=Handroanthus impetiginosus OX=429701 GN=CDL12_02770 PE=4 SV=1	NA	Solyc02g087850.1.1	AT5G39865.1
Sh_contig_128	A0A022Q4K4	GO:0005885; GO:0005524; GO:0034314	4155	70.8	48	14	0	159	16	1	48	2.4e-11	77.8	A0A022Q4K4|A0A022Q4K4_ERYGU Uncharacterized protein OS=Erythranthe guttata OX=4155 GN=MIMGU_mgv1a006825mg PE=3 SV=1	NA	Solyc04g024530.3.1	AT1G13180.1
Sh_contig_129	A0A022QYB7	GO:0016021	4155	90.1	71	7	0	104	316	230	300	2.2e-28	134	A0A022QYB7|A0A022QYB7_ERYGU Uncharacterized protein OS=Erythranthe guttata OX=4155 GN=MIMGU_mgv1a009045mg PE=3 SV=1	NA	Solyc06g072510.3.1	AT5G14040.1
Sh_contig_130	A0A022R570	GO:0016787	4155	77.3	110	25	0	355	26	271	380	7e-43	182.2	A0A022R570|A0A022R570_ERYGU Uncharacterized protein OS=Erythranthe guttata OX=4155 GN=MIMGU_mgv1a008117mg PE=4 SV=1	NA	Solyc09g009170.3.1	AT3G09970.1
Sh_contig_131	I1LWE2	GO:0016021	3847	74.8	107	22	2	2	322	272	373	5.7e-38	166	I1LWE2|I1LWE2_SOYBN Uncharacterized protein OS=Glycine max OX=3847 GN=100808124 PE=4 SV=1	K20887	Solyc02g089640.3.1	AT3G28180.1
Sh_contig_132	A0A2G2Z643	GO:0016021; GO:0009522; GO:0015979	4072	82.4	131	20	2	522	139	18	148	3.3e-52	213.8	A0A2G2Z643|A0A2G2Z643_CAPAN photosystem I reaction center subunit V, chloroplastic OS=Capsicum annuum OX=4072 GN=LOC107878867 PE=4 SV=1	K08905	Solyc07g066150.1.1	AT1G55670.1
Sh_contig_133	A0A0S2AWE8	GO:0008661; GO:0016114	93977	91.5	234	20	0	2	703	416	649	2.1e-119	437.6	A0A0S2AWE8|A0A0S2AWE8_9LAMI Deoxyoxylulose-5-phosphate synthase (Fragment) OS=Osmanthus fragrans OX=93977 GN=dxps PE=2 SV=1	NA	Solyc01g067890.3.1	AT4G15560.1
Sh_contig_134	A0A022Q2K7		4155	50.7	67	27	2	116	316	286	346	0.00011	55.1	A0A022Q2K7|A0A022Q2K7_ERYGU Uncharacterized protein OS=Erythranthe guttata OX=4155 GN=MIMGU_mgv1a018348mg PE=4 SV=1	NA	NA	NA
Sh_contig_135	A0A2G9G1T1	GO:0016021; GO:0005524; GO:0004674	429701	61.5	148	55	2	677	234	285	430	9e-42	179.5	A0A2G9G1T1|A0A2G9G1T1_9LAMI Serine/threonine protein kinase OS=Handroanthus impetiginosus OX=429701 GN=CDL12_28230 PE=3 SV=1	NA	Solyc03g007790.3.1	AT1G70250.1
Sh_contig_136	A0A2G9I0J9	GO:0046872; GO:0004722	429701	81.9	116	19	1	1	342	156	271	1.9e-45	190.7	A0A2G9I0J9|A0A2G9I0J9_9LAMI Serine/threonine protein phosphatase OS=Handroanthus impetiginosus OX=429701 GN=CDL12_04032 PE=3 SV=1	NA	Solyc05g053290.3.1	AT1G48040.1
Sh_contig_137	A0A2G9GA01	GO:0016021	429701	85.6	369	50	1	1480	383	1	369	2.7e-179	637.5	A0A2G9GA01|A0A2G9GA01_9LAMI Mitochondrial phosphate carrier protein OS=Handroanthus impetiginosus OX=429701 GN=CDL12_25697 PE=3 SV=1	NA	Solyc02g094470.3.1	AT5G14040.1
Sh_contig_138	A0A2G9HF06	GO:0003723	429701	71.3	108	31	0	82	405	242	349	1.2e-33	151.8	A0A2G9HF06|A0A2G9HF06_9LAMI Uncharacterized protein OS=Handroanthus impetiginosus OX=429701 GN=CDL12_11245 PE=4 SV=1	NA	Solyc01g088700.3.1	AT3G60240.4
Sh_contig_139	A0A2H5P0X2	GO:0005737; GO:0006888	55188	86.4	103	14	0	223	531	1	103	8.2e-43	183	A0A2H5P0X2|A0A2H5P0X2_CITUN Uncharacterized protein OS=Citrus unshiu OX=55188 GN=CUMW_093760 PE=4 SV=1	NA	Solyc01g111690.3.1	AT2G20930.1
Sh_contig_140	A0A2G9GMM7		429701	48.2	386	127	8	1172	216	5	384	1e-73	286.6	A0A2G9GMM7|A0A2G9GMM7_9LAMI Uncharacterized protein OS=Handroanthus impetiginosus OX=429701 GN=CDL12_20941 PE=4 SV=1	NA	Solyc11g064840.1.1	AT5G12300.1
Sh_contig_141	A0A2G9GTC4		429701	80.8	78	15	0	7	240	23	100	7e-31	142.1	A0A2G9GTC4|A0A2G9GTC4_9LAMI Uncharacterized protein OS=Handroanthus impetiginosus OX=429701 GN=CDL12_12722 PE=4 SV=1	NA	Solyc03g122300.2.1	AT1G72510.1
Sh_contig_142	A0A0B4VSG6	GO:0020037; GO:0005506; GO:0004497; GO:0016705	226208	96.9	96	3	0	583	296	368	463	4.6e-52	213.4	A0A0B4VSG6|A0A0B4VSG6_SALMI Cytochrome P450 CYP85A1 OS=Salvia miltiorrhiza OX=226208 PE=2 SV=1	NA	Solyc02g089160.3.1	AT5G38970.1
Sh_contig_143	A0A1R3HXL6	GO:0003746	210143	89.3	112	12	0	1	336	311	422	1.7e-54	220.7	A0A1R3HXL6|A0A1R3HXL6_COCAP Translation elongation factor EF1B, gamma chain, conserved OS=Corchorus capsularis OX=210143 GN=CCACVL1_16323 PE=4 SV=1	NA	Solyc11g028100.2.1	AT1G09640.1
Sh_contig_144	A0A2R6PLC2	GO:0016779	1590841	83.6	122	20	0	520	155	240	361	7.7e-51	209.1	A0A2R6PLC2|A0A2R6PLC2_ACTCH Mannose-1-phosphate guanylyltransferase OS=Actinidia chinensis var. chinensis OX=1590841 GN=CEY00_Acc27751 PE=4 SV=1	NA	Solyc06g051270.3.1	AT2G39770.1
Sh_contig_145	K4AZY6	GO:0005737; GO:0005525; GO:0003924; GO:0008017; GO:0000266	4081	89.8	98	10	0	1	294	235	332	6.5e-42	178.7	K4AZY6|K4AZY6_SOLLC Uncharacterized protein OS=Solanum lycopersicum OX=4081 GN=101251925 PE=3 SV=1	NA	Solyc01g095970.3.1	AT3G61760.1
Sh_contig_146	A0A2G9HB48	GO:0004751; GO:0009052	429701	92.6	108	8	0	328	5	130	237	2e-52	213.8	A0A2G9HB48|A0A2G9HB48_9LAMI Ribose 5-phosphate isomerase OS=Handroanthus impetiginosus OX=429701 GN=CDL12_12648 PE=3 SV=1	NA	Solyc05g008370.1.1	AT1G71100.1
Sh_contig_147	A0A2I4H0K7	GO:0005634; GO:0008536; GO:0006886	51240	97.5	161	4	0	1	483	416	576	8.4e-84	318.5	A0A2I4H0K7|A0A2I4H0K7_9ROSI protein EXPORTIN 1A isoform X1 OS=Juglans regia OX=51240 GN=LOC109012479 PE=4 SV=1	K14290	Solyc03g096920.3.1	AT5G17020.1
Sh_contig_148	A0A2P4JBV3	GO:0016021	58331	43.5	124	67	2	539	177	430	553	6e-18	100.1	A0A2P4JBV3|A0A2P4JBV3_QUESU Uncharacterized protein OS=Quercus suber OX=58331 GN=CFP56_51499 PE=4 SV=1	NA	Solyc02g078220.1.1	AT4G21700.1
Sh_contig_149	A0A1U8ISC0		3635	64.1	92	33	0	98	373	1	92	1.4e-22	114.8	A0A1U8ISC0|A0A1U8ISC0_GOSHI phosducin-like protein 3 OS=Gossypium hirsutum OX=3635 GN=LOC107899704 PE=4 SV=1	NA	Solyc10g078830.2.1	AT5G14240.1
Sh_contig_150	A0A2G3A831	GO:0005643; GO:0017056	4072	39	146	67	7	397	14	157	298	9.7e-09	68.9	A0A2G3A831|A0A2G3A831_CAPAN Uncharacterized protein OS=Capsicum annuum OX=4072 GN=T459_05490 PE=4 SV=1	NA	Solyc02g093330.3.1	NA
Sh_contig_151	A0A2G9H6C9		429701	76	104	25	0	314	3	642	745	1.5e-38	167.5	A0A2G9H6C9|A0A2G9H6C9_9LAMI Uncharacterized protein OS=Handroanthus impetiginosus OX=429701 GN=CDL12_14317 PE=4 SV=1	NA	Solyc04g074720.3.1	AT1G35220.1
Sh_contig_152	A0A2P2JDM9	GO:0005634; GO:0003700; GO:0043565	61149	42.1	171	50	6	1	366	66	236	3.8e-19	104.8	A0A2P2JDM9|A0A2P2JDM9_RHIMU Homeobox leucine zipper family protein OS=Rhizophora mucronata OX=61149 PE=4 SV=1	NA	Solyc01g096320.3.1	AT2G46680.1
Sh_contig_153	A0A2G9GRZ5	GO:0005524; GO:0016301; GO:0046872; GO:0050242; GO:0006090	429701	48.7	115	42	5	312	1	1	109	3.9e-12	80.5	A0A2G9GRZ5|A0A2G9GRZ5_9LAMI Pyruvate, phosphate dikinase OS=Handroanthus impetiginosus OX=429701 GN=CDL12_19448 PE=4 SV=1	NA	NA	NA
Sh_contig_154	A0A2P5CTT8		63057	38.7	191	112	2	2	568	14	201	6.7e-28	133.3	A0A2P5CTT8|A0A2P5CTT8_9ROSA Uncharacterized protein OS=Trema orientalis OX=63057 GN=TorRG33x02_273130 PE=4 SV=1	NA	Solyc05g053320.1.1	NA
Sh_contig_155	A0A1B0VRN3	GO:0016021; GO:0020037; GO:0005506; GO:0004497; GO:0016705	41228	80.4	102	18	1	309	4	131	230	1.6e-35	157.5	A0A1B0VRN3|A0A1B0VRN3_9LAMI Cytochrome P450 CYP71D379 OS=Plectranthus barbatus OX=41228 PE=2 SV=1	NA	Solyc04g083140.2.1	AT3G26320.1
Sh_contig_156	S8CQ06	GO:0004842	192259	80.6	124	24	0	374	3	1575	1698	3.7e-50	206.5	S8CQ06|S8CQ06_9LAMI Uncharacterized protein OS=Genlisea aurea OX=192259 GN=M569_05489 PE=4 SV=1	NA	Solyc10g055450.2.1	AT4G38600.1
Sh_contig_157	A0A1R3KGV0	GO:0008233	93759	61.5	117	45	0	403	53	23	139	2.3e-35	158.3	A0A1R3KGV0|A0A1R3KGV0_9ROSI Retroviral aspartyl protease OS=Corchorus olitorius OX=93759 GN=COLO4_08211 PE=4 SV=1	NA	NA	NA
Sh_contig_158	A0A2G9GAI6		429701	80	200	40	0	13	612	83	282	1.2e-87	331.6	A0A2G9GAI6|A0A2G9GAI6_9LAMI Uncharacterized protein OS=Handroanthus impetiginosus OX=429701 GN=CDL12_25185 PE=4 SV=1	NA	Solyc05g012780.3.1	AT5G39430.1
Sh_contig_159	V4UFP2		85681	42.2	128	56	4	331	2	7	134	1.1e-08	68.6	V4UFP2|V4UFP2_9ROSI Uncharacterized protein OS=Citrus clementina OX=85681 GN=CICLE_v10015237mg PE=4 SV=1	NA	Solyc02g080840.1.1	AT4G04480.1
Sh_contig_160	A0A2G9GB73		429701	83.8	99	16	0	299	3	41	139	3.2e-41	176.4	A0A2G9GB73|A0A2G9GB73_9LAMI Uncharacterized protein OS=Handroanthus impetiginosus OX=429701 GN=CDL12_24954 PE=4 SV=1	NA	Solyc04g076180.3.1	AT1G05910.1
Sh_contig_161	A0A2G9G6S9		429701	67.9	53	17	0	246	88	603	655	1.1e-11	78.6	A0A2G9G6S9|A0A2G9G6S9_9LAMI Uncharacterized protein OS=Handroanthus impetiginosus OX=429701 GN=CDL12_26583 PE=4 SV=1	NA	Solyc09g075830.3.1	AT3G22380.2
Sh_contig_162	A0A2G9I6G3		429701	75.7	148	36	0	449	6	366	513	2.9e-46	193.7	A0A2G9I6G3|A0A2G9I6G3_9LAMI Uncharacterized protein OS=Handroanthus impetiginosus OX=429701 GN=CDL12_01906 PE=4 SV=1	NA	Solyc01g103680.3.1	AT4G24330.1
Sh_contig_163	A0A2G9G2D4	GO:0016021; GO:0008643	429701	74	131	34	0	49	441	1	131	1.7e-46	194.5	A0A2G9G2D4|A0A2G9G2D4_9LAMI Bidirectional sugar transporter SWEET OS=Handroanthus impetiginosus OX=429701 GN=CDL12_28034 PE=3 SV=1	NA	Solyc06g072620.3.1	AT5G23660.1
Sh_contig_164	A0A022QAZ8	GO:0016021; GO:0016491	4155	78.6	70	15	0	233	442	142	211	9.5e-26	125.6	A0A022QAZ8|A0A022QAZ8_ERYGU Uncharacterized protein (Fragment) OS=Erythranthe guttata OX=4155 GN=MIMGU_mgv1a023728mg PE=4 SV=1	NA	Solyc01g094910.3.1	AT1G01580.1
Sh_contig_165	A0A1U8LCC3	GO:0051213; GO:0020037; GO:0004601; GO:0006979	3635	84.1	69	11	0	5	211	610	678	3.4e-25	123.2	A0A1U8LCC3|A0A1U8LCC3_GOSHI alpha-dioxygenase 1-like OS=Gossypium hirsutum OX=3635 GN=LOC107925999 PE=4 SV=1	K10529	Solyc02g087090.3.1	AT3G01420.1
Sh_contig_166	A0A068UGD1	GO:0003824	49390	92.6	136	10	0	1	408	335	470	1.1e-65	258.1	A0A068UGD1|A0A068UGD1_COFCA Uncharacterized protein OS=Coffea canephora OX=49390 GN=GSCOC_T00024838001 PE=4 SV=1	NA	Solyc12g089090.2.1	AT4G16580.1
Sh_contig_167	A0A022PRD6	GO:0005622; GO:0005524; GO:0004707	4155	92.2	141	11	0	426	4	158	298	1.5e-71	277.7	A0A022PRD6|A0A022PRD6_ERYGU Mitogen-activated protein kinase OS=Erythranthe guttata OX=4155 GN=MIMGU_mgv1a008230mg PE=3 SV=1	NA	Solyc06g005170.3.1	AT3G45640.1
Sh_contig_168	B9SI51	GO:0016021; GO:0005524; GO:0015416	3988	64.8	105	29	1	3	293	590	694	7.9e-28	132.5	B9SI51|B9SI51_RICCO ATP-binding cassette transporter, putative OS=Ricinus communis OX=3988 GN=RCOM_0612740 PE=4 SV=1	NA	Solyc03g019760.3.1	AT1G17840.1
Sh_contig_169	A0A022RBU5	GO:0008270	4155	78	182	40	0	563	18	392	573	4.6e-81	309.7	A0A022RBU5|A0A022RBU5_ERYGU Uncharacterized protein (Fragment) OS=Erythranthe guttata OX=4155 GN=MIMGU_mgv1a017991mg PE=4 SV=1	NA	Solyc02g082160.2.1	AT4G33170.1
Sh_contig_170	A0A251TA88	GO:0004553; GO:0003676; GO:0005975; GO:0015074	4232	58	69	29	0	208	2	7	75	1.4e-14	88.2	A0A251TA88|A0A251TA88_HELAN Putative ribonuclease H-like domain-containing protein OS=Helianthus annuus OX=4232 GN=HannXRQ_Chr11g0333161 PE=4 SV=1	NA	NA	NA
Sh_contig_171	A0A251S985		4232	42.6	108	60	1	333	16	27	134	4.5e-19	103.2	A0A251S985|A0A251S985_HELAN Putative gag-polypeptide of LTR copia-type OS=Helianthus annuus OX=4232 GN=HannXRQ_Chr15g0479381 PE=4 SV=1	NA	Solyc10g009590.3.1	NA
Sh_contig_172	A0A178VET0	GO:0008964; GO:0015977; GO:0006099	3702	92.1	101	8	0	17	319	504	604	2.7e-46	193.4	A0A178VET0|A0A178VET0_ARATH PPC3 OS=Arabidopsis thaliana OX=3702 GN=AXX17_At3g15580 PE=3 SV=1	NA	Solyc12g014250.2.1	AT3G14940.1
Sh_contig_173	A0A2G9G4V3	GO:0016874; GO:0046872; GO:0003676; GO:0004842	429701	65.4	107	31	2	3	323	59	159	1.7e-27	131	A0A2G9G4V3|A0A2G9G4V3_9LAMI RBR-type E3 ubiquitin transferase OS=Handroanthus impetiginosus OX=429701 GN=CDL12_27152 PE=3 SV=1	NA	Solyc02g069230.3.1	AT4G19670.1
Sh_contig_174	A0A251RP61	GO:0003676; GO:0015074	4232	68.9	103	30	2	305	3	541	643	3.5e-35	156.4	A0A251RP61|A0A251RP61_HELAN Putative ribonuclease H-like domain-containing protein OS=Helianthus annuus OX=4232 GN=HannXRQ_Chr17g0546311 PE=4 SV=1	NA	Solyc10g038180.2.1	ATMG00300.1
Sh_contig_175	A0A2G9FYX2		429701	50.8	61	28	2	152	334	1	59	3.2e-05	57	A0A2G9FYX2|A0A2G9FYX2_9LAMI Uncharacterized protein OS=Handroanthus impetiginosus OX=429701 GN=CDL12_29252 PE=4 SV=1	NA	NA	NA
Sh_contig_176	A0A022Q2C0	GO:0005525	4155	72.4	76	21	0	280	53	265	340	2.4e-17	97.4	A0A022Q2C0|A0A022Q2C0_ERYGU Uncharacterized protein OS=Erythranthe guttata OX=4155 GN=MIMGU_mgv1a009471mg PE=4 SV=1	NA	Solyc11g028010.2.1	NA
Sh_contig_177	A0A2G9G9N5	GO:0016021; GO:0008233	429701	38.4	203	77	4	121	600	1	198	5.9e-18	100.1	A0A2G9G9N5|A0A2G9G9N5_9LAMI Rhomboid protease OS=Handroanthus impetiginosus OX=429701 GN=CDL12_25485 PE=4 SV=1	NA	NA	NA
Sh_contig_178	S8C9X7	GO:0000287; GO:0008193; GO:0006400	192259	80	100	20	0	301	2	89	188	4.2e-39	169.5	S8C9X7|S8C9X7_9LAMI Uncharacterized protein (Fragment) OS=Genlisea aurea OX=192259 GN=M569_11055 PE=4 SV=1	NA	Solyc04g051600.3.1	AT2G32320.2
Sh_contig_179	A0A2G9GIX5	GO:0005634; GO:0003677; GO:0046872	429701	63.5	96	35	0	3	290	1394	1489	1.9e-28	134	A0A2G9GIX5|A0A2G9GIX5_9LAMI Uncharacterized protein OS=Handroanthus impetiginosus OX=429701 GN=CDL12_22235 PE=4 SV=1	NA	Solyc08g081000.3.1	NA
Sh_contig_180	A0A118K5H2	GO:0033179; GO:0015078; GO:0015991	59895	99.1	110	1	0	331	2	86	195	1.9e-55	223.8	A0A118K5H2|A0A118K5H2_CYNCS V-type proton ATPase subunit OS=Cynara cardunculus var. scolymus OX=59895 GN=Ccrd_012495 PE=3 SV=1	NA	Solyc10g081530.2.1	AT3G28710.1
Sh_contig_181	A0A2G9HHK8		429701	50	114	32	1	41	307	425	538	4.4e-17	96.3	A0A2G9HHK8|A0A2G9HHK8_9LAMI Uncharacterized protein OS=Handroanthus impetiginosus OX=429701 GN=CDL12_10350 PE=4 SV=1	NA	Solyc11g005130.2.1	AT1G77310.1
Sh_contig_182	A0A2G9FZG2	GO:0016021	429701	50.8	126	57	2	1	366	642	766	3e-17	97.1	A0A2G9FZG2|A0A2G9FZG2_9LAMI Ca2+-binding transmembrane protein LETM1/MRS7 OS=Handroanthus impetiginosus OX=429701 GN=CDL12_29091 PE=4 SV=1	NA	Solyc09g010280.3.1	AT5G06220.2
Sh_contig_183	A0A2G9GGK7	GO:0016036	429701	71.1	38	11	0	121	234	129	166	0.00031	53.9	A0A2G9GGK7|A0A2G9GGK7_9LAMI Protein involved in vacuolar polyphosphate accumulation, contains SPX domain OS=Handroanthus impetiginosus OX=429701 GN=CDL12_23032 PE=4 SV=1	NA	Solyc02g067160.3.1	AT5G15330.1
Sh_contig_184	A0A2G9FZF3	GO:0008270	429701	65.2	92	32	0	277	2	150	241	3.2e-27	131	A0A2G9FZF3|A0A2G9FZF3_9LAMI Uncharacterized protein OS=Handroanthus impetiginosus OX=429701 GN=CDL12_29201 PE=4 SV=1	NA	Solyc03g111210.3.1	AT5G59200.1
Sh_contig_185	A0A2G9FZF3	GO:0008270	429701	54.3	175	80	0	2	526	98	272	6.5e-45	189.5	A0A2G9FZF3|A0A2G9FZF3_9LAMI Uncharacterized protein OS=Handroanthus impetiginosus OX=429701 GN=CDL12_29201 PE=4 SV=1	NA	Solyc03g111210.3.1	AT5G59200.1
Sh_contig_186	A0A2G9FX71	GO:0016021; GO:0005886	429701	59.4	180	68	1	74	598	1	180	5e-50	207.2	A0A2G9FX71|A0A2G9FX71_9LAMI CASP-like protein OS=Handroanthus impetiginosus OX=429701 GN=CDL12_30254 PE=3 SV=1	NA	Solyc07g006855.1.1	AT4G25830.1
Sh_contig_187	A0A2G9H1A5		429701	52.9	51	18	1	302	168	209	259	0.00052	53.1	A0A2G9H1A5|A0A2G9H1A5_9LAMI Uncharacterized protein OS=Handroanthus impetiginosus OX=429701 GN=CDL12_16093 PE=4 SV=1	NA	Solyc01g044270.3.1	NA
Sh_contig_188	A0A2P5BV07	GO:0004565; GO:0030246; GO:0005975	63057	80	75	15	0	411	187	773	847	9.5e-28	132.1	A0A2P5BV07|A0A2P5BV07_9ROSA Beta-galactosidase OS=Trema orientalis OX=63057 GN=TorRG33x02_307960 PE=3 SV=1	NA	Solyc11g069270.2.1	AT2G28470.1
Sh_contig_189	A0A2G5D619	GO:0005840; GO:0003735; GO:0006412	218851	100	50	0	0	1	150	106	155	4.7e-18	100.1	A0A2G5D619|A0A2G5D619_AQUCA Uncharacterized protein OS=Aquilegia coerulea OX=218851 GN=AQUCO_02700257v1 PE=3 SV=1	NA	Solyc09g005720.3.1	AT2G39460.1
Sh_contig_190	A0A022Q438		4155	90.7	151	14	0	1	453	185	335	1.5e-72	281.2	A0A022Q438|A0A022Q438_ERYGU Uncharacterized protein OS=Erythranthe guttata OX=4155 GN=MIMGU_mgv1a0096341mg PE=4 SV=1	NA	Solyc08g067030.3.1	AT5G11420.1
Sh_contig_191	A0A2G9G9A0	GO:0016021; GO:0030246	429701	89	109	12	0	333	7	91	199	9.7e-47	194.9	A0A2G9G9A0|A0A2G9G9A0_9LAMI Putative membrane protein OS=Handroanthus impetiginosus OX=429701 GN=CDL12_25620 PE=4 SV=1	NA	Solyc08g041980.3.1	AT2G25310.1
Sh_contig_192	A0A2P2KRI0	GO:0005840	61149	65.8	79	27	0	111	347	6	84	3.2e-16	93.6	A0A2P2KRI0|A0A2P2KRI0_RHIMU 40S ribosomal protein S24 OS=Rhizophora mucronata OX=61149 PE=4 SV=1	NA	Solyc06g084230.3.1	AT5G28060.1
Sh_contig_193	A0A2G3CWT0	GO:0005524	80379	72	168	35	2	2	469	659	826	6.3e-58	232.6	A0A2G3CWT0|A0A2G3CWT0_CAPCH Uncharacterized protein OS=Capsicum chinense OX=80379 GN=BC332_08287 PE=4 SV=1	NA	Solyc03g007760.3.1	AT4G28000.1
Sh_contig_194	S8C5N9	GO:0016758; GO:0008152	192259	72.3	137	38	0	35	445	103	239	3.5e-55	223.4	S8C5N9|S8C5N9_9LAMI Uncharacterized protein (Fragment) OS=Genlisea aurea OX=192259 GN=M569_15052 PE=4 SV=1	NA	Solyc01g095620.3.1	AT4G01070.1
Sh_contig_195	I1L6V0	GO:0005789; GO:0000254; GO:0005506; GO:0016126	3847	78.8	80	17	0	1	240	200	279	1.5e-32	147.9	I1L6V0|I1L6V0_SOYBN Uncharacterized protein OS=Glycine max OX=3847 GN=GLYMA_09G269200 PE=3 SV=1	NA	Solyc01g091320.3.1	AT4G12110.1
Sh_contig_196	A0A022RHM0	GO:0016021	4155	54.4	90	31	3	380	138	517	605	2.6e-14	87.8	A0A022RHM0|A0A022RHM0_ERYGU Uncharacterized protein OS=Erythranthe guttata OX=4155 GN=MIMGU_mgv1a003144mg PE=4 SV=1	NA	Solyc04g051280.3.1	AT5G36100.1
Sh_contig_197	A0A2G9GJF7	GO:0005524; GO:0005509; GO:0030247; GO:0004674	429701	61.7	149	52	5	2	445	90	234	1.1e-45	191.8	A0A2G9GJF7|A0A2G9GJF7_9LAMI Serine/threonine protein kinase OS=Handroanthus impetiginosus OX=429701 GN=CDL12_22033 PE=4 SV=1	NA	Solyc09g014710.3.1	AT1G16090.1
Sh_contig_198	A0A251V1V6	GO:0005622; GO:0000160	4232	77.1	83	19	0	276	28	69	151	3.5e-31	143.7	A0A251V1V6|A0A251V1V6_HELAN Putative histidine-containing phosphotransmitter 1 OS=Helianthus annuus OX=4232 GN=AHP1 PE=4 SV=1	NA	Solyc01g080540.3.1	AT3G21510.1
Sh_contig_199	A0A022RWN3	GO:0015935; GO:0003723; GO:0003735; GO:0006412	4155	91.1	158	14	0	2	475	170	327	3.3e-72	280	A0A022RWN3|A0A022RWN3_ERYGU Uncharacterized protein OS=Erythranthe guttata OX=4155 GN=MIMGU_mgv1a009433mg PE=3 SV=1	NA	Solyc02g077990.3.1	AT2G33800.1
Sh_contig_200	A0A2G9GID9	GO:0003993	429701	73.3	135	36	0	406	2	50	184	2.8e-54	220.3	A0A2G9GID9|A0A2G9GID9_9LAMI Acid phosphatase OS=Handroanthus impetiginosus OX=429701 GN=CDL12_22508 PE=4 SV=1	NA	Solyc08g066530.3.1	AT4G29260.1
Sh_contig_201	A0A251TA88	GO:0004553; GO:0003676; GO:0005975; GO:0015074	4232	70.8	137	40	0	413	3	246	382	1.7e-48	201.1	A0A251TA88|A0A251TA88_HELAN Putative ribonuclease H-like domain-containing protein OS=Helianthus annuus OX=4232 GN=HannXRQ_Chr11g0333161 PE=4 SV=1	NA	Solyc02g065260.3.1	NA
Sh_contig_202	A0A2N9EJM6	GO:0046872; GO:0016491	28930	70	80	24	0	438	199	277	356	2.6e-23	117.5	A0A2N9EJM6|A0A2N9EJM6_FAGSY Uncharacterized protein OS=Fagus sylvatica OX=28930 GN=FSB_LOCUS2847 PE=3 SV=1	NA	Solyc02g071360.3.1	AT1G17010.1
Sh_contig_203	A0A022Q184	GO:0043531	4155	46.7	180	90	5	530	3	694	871	1.8e-26	128.3	A0A022Q184|A0A022Q184_ERYGU Uncharacterized protein OS=Erythranthe guttata OX=4155 GN=MIMGU_mgv1a001064mg PE=4 SV=1	NA	Solyc05g007630.3.1	NA
Sh_contig_204	F6HCI6	GO:0061630; GO:0043161	29760	43.8	329	149	9	20	901	202	529	3.1e-54	221.5	F6HCI6|F6HCI6_VITVI Uncharacterized protein OS=Vitis vinifera OX=29760 GN=VIT_11s0118g00760 PE=4 SV=1	K16271	Solyc08g075080.3.1	AT5G45290.2
Sh_contig_205	A0A2R6RYL4		1590841	69.6	46	14	0	194	331	384	429	1.2e-09	71.6	A0A2R6RYL4|A0A2R6RYL4_ACTCH Zinc finger protein OS=Actinidia chinensis var. chinensis OX=1590841 GN=CEY00_Acc02313 PE=4 SV=1	NA	Solyc02g088670.1.1	AT1G26590.1
Sh_contig_206	A0A2G9HBM3	GO:0016021; GO:0004970	429701	81.4	113	21	0	339	1	338	450	4.2e-45	189.5	A0A2G9HBM3|A0A2G9HBM3_9LAMI Glutamate-gated kainate-type ion channel receptor subunit GluR5 OS=Handroanthus impetiginosus OX=429701 GN=CDL12_12447 PE=3 SV=1	NA	Solyc07g052400.3.1	AT1G05200.1
Sh_contig_207	A0A2G9GC82		429701	84.3	83	10	1	1	240	64	146	3.6e-32	146.4	A0A2G9GC82|A0A2G9GC82_9LAMI Uncharacterized protein OS=Handroanthus impetiginosus OX=429701 GN=CDL12_24675 PE=4 SV=1	NA	Solyc12g007000.2.1	AT5G19590.1
Sh_contig_208	A0A068TNH8	GO:0016021; GO:0004970	49390	74.1	116	30	0	5	352	524	639	9.5e-45	188.3	A0A068TNH8|A0A068TNH8_COFCA Glutamate receptor OS=Coffea canephora OX=49390 GN=GSCOC_T00021651001 PE=3 SV=1	NA	Solyc06g063170.3.1	AT2G29120.1
Sh_contig_209	R0H647	GO:0016021; GO:0022857; GO:0006857	81985	75.8	132	32	0	2	397	338	469	1.7e-50	207.6	R0H647|R0H647_9BRAS Uncharacterized protein OS=Capsella rubella OX=81985 GN=CARUB_v10000567mg PE=3 SV=1	K14638	Solyc09g014220.3.1	AT5G01180.1
Sh_contig_210	A0A022RVV4		4155	64.9	151	19	1	491	39	194	310	6.4e-48	199.5	A0A022RVV4|A0A022RVV4_ERYGU Uncharacterized protein OS=Erythranthe guttata OX=4155 GN=MIMGU_mgv1a010503mg PE=4 SV=1	NA	Solyc01g067630.3.1	AT2G39080.1
Sh_contig_211	A0A2G9GPK5	GO:0003676	429701	71.2	104	27	1	9	311	211	314	1.8e-37	164.5	A0A2G9GPK5|A0A2G9GPK5_9LAMI Uncharacterized protein OS=Handroanthus impetiginosus OX=429701 GN=CDL12_20210 PE=4 SV=1	NA	Solyc06g076820.1.1	AT2G29660.1
Sh_contig_212	A0A022R0U4	GO:0004553; GO:0005975	4155	64.8	400	110	4	1	1191	76	447	8.6e-153	549.3	A0A022R0U4|A0A022R0U4_ERYGU Uncharacterized protein OS=Erythranthe guttata OX=4155 GN=MIMGU_mgv1a006294mg PE=3 SV=1	NA	Solyc07g005330.3.1	AT3G55430.1
Sh_contig_213	A0A022R0U4	GO:0004553; GO:0005975	4155	68.9	376	110	3	1	1119	76	447	2.1e-156	561.2	A0A022R0U4|A0A022R0U4_ERYGU Uncharacterized protein OS=Erythranthe guttata OX=4155 GN=MIMGU_mgv1a006294mg PE=3 SV=1	NA	Solyc07g005330.3.1	AT3G55430.1
Sh_contig_214	A0A022RZA6	GO:0016021; GO:0005524; GO:0004672	4155	52.1	121	52	2	5	349	270	390	1.6e-23	117.9	A0A022RZA6|A0A022RZA6_ERYGU Uncharacterized protein OS=Erythranthe guttata OX=4155 GN=MIMGU_mgv1a002874mg PE=4 SV=1	NA	Solyc02g089920.1.1	AT2G33580.1
Sh_contig_215	A0A0V0HLM5	GO:0005634; GO:0003700; GO:0046983; GO:0000977; GO:0045944; GO:0006351	4108	38.4	112	67	2	447	118	108	219	1.2e-08	68.9	A0A0V0HLM5|A0A0V0HLM5_SOLCH Putative floral homeotic protein DEFICIENS-like OS=Solanum chacoense OX=4108 PE=4 SV=1	NA	Solyc02g084630.3.1	AT3G54340.1
Sh_contig_216	A0A022RC58	GO:0016021; GO:0000220; GO:0015078; GO:0015991	4155	77.2	158	32	2	2	469	64	219	3.6e-55	223.4	A0A022RC58|A0A022RC58_ERYGU V-type proton ATPase subunit a OS=Erythranthe guttata OX=4155 GN=MIMGU_mgv1a001455mg PE=3 SV=1	NA	Solyc01g110120.3.1	AT4G39080.1
Sh_contig_217	A0A2G9GR87	GO:0016021; GO:0047184	429701	86.3	227	31	0	683	3	222	448	4.7e-112	412.9	A0A2G9GR87|A0A2G9GR87_9LAMI Putative membrane protein OS=Handroanthus impetiginosus OX=429701 GN=CDL12_19703 PE=3 SV=1	NA	Solyc08g007860.3.1	AT1G12640.1
Sh_contig_218	A0A022RKE0	GO:0004657; GO:0006562	4155	68.9	431	133	1	226	1515	132	562	2.1e-166	594.7	A0A022RKE0|A0A022RKE0_ERYGU Proline dehydrogenase OS=Erythranthe guttata OX=4155 GN=MIMGU_mgv1a003788mg PE=3 SV=1	NA	Solyc02g089620.3.1	AT5G38710.1
Sh_contig_219	A0A2G9HGN7	GO:0005525; GO:0003924; GO:0003746	429701	59.6	89	34	2	271	5	1	87	2.1e-16	94	A0A2G9HGN7|A0A2G9HGN7_9LAMI Elongation factor-type GTP-binding protein OS=Handroanthus impetiginosus OX=429701 GN=CDL12_10666 PE=4 SV=1	NA	NA	NA
Sh_contig_220	A0A166DPR3	GO:0046872; GO:0030001	79200	86.8	76	8	1	301	74	12	85	6.9e-28	132.1	A0A166DPR3|A0A166DPR3_DAUCA Uncharacterized protein OS=Daucus carota subsp. sativus OX=79200 GN=DCAR_006348 PE=4 SV=1	K07213	Solyc11g007200.2.1	AT1G66240.1
Sh_contig_221	A0A022RHN6	GO:0030126; GO:0000139; GO:0005198; GO:0006886; GO:0016192	4155	87.4	111	14	0	336	4	399	509	2.8e-46	193.4	A0A022RHN6|A0A022RHN6_ERYGU Coatomer subunit beta OS=Erythranthe guttata OX=4155 GN=MIMGU_mgv1a000897mg PE=4 SV=1	NA	Solyc01g007150.3.1	AT4G31480.1
Sh_contig_222	A0A059PRE3	GO:0003677	226208	61.5	169	33	6	3	464	112	263	1e-33	152.1	A0A059PRE3|A0A059PRE3_SALMI MYB-related transcription factor OS=Salvia miltiorrhiza OX=226208 GN=MYB29 PE=2 SV=1	NA	Solyc06g069850.3.1	AT3G47600.1
Sh_contig_223	A0A061DQQ9	GO:0016021; GO:0020037; GO:0005506; GO:0004497; GO:0016705	3641	76.2	130	28	1	384	4	278	407	3.9e-47	196.4	A0A061DQQ9|A0A061DQQ9_THECC Cytochrome P450, family 78, subfamily A, polypeptide 7 OS=Theobroma cacao OX=3641 GN=TCM_001243 PE=3 SV=1	NA	Solyc12g056810.2.1	AT5G09970.1
Sh_contig_224	A0A1U7WV38	GO:0016021; GO:0005524; GO:0030247; GO:0004672	4096	34.1	82	51	2	1	243	181	260	2.1e-05	57.8	A0A1U7WV38|A0A1U7WV38_NICSY probable receptor-like protein kinase At1g67000 isoform X2 OS=Nicotiana sylvestris OX=4096 GN=LOC104231217 PE=4 SV=1	NA	NA	NA
Sh_contig_225	A0A2P4GL90		58331	42.3	97	53	1	81	362	175	271	1.5e-08	68.2	A0A2P4GL90|A0A2P4GL90_QUESU Uncharacterized protein OS=Quercus suber OX=58331 GN=CFP56_79011 PE=4 SV=1	NA	NA	NA
Sh_contig_226	A0A2G9HN17	GO:0016021; GO:0055085	429701	75.7	440	99	4	1787	492	1	440	1.7e-170	608.6	A0A2G9HN17|A0A2G9HN17_9LAMI Mitochondrial solute carrier protein OS=Handroanthus impetiginosus OX=429701 GN=CDL12_08380 PE=3 SV=1	NA	Solyc05g051560.3.1	AT5G64970.1
Sh_contig_227	A0A2G9FXI7	GO:0016021; GO:0055085	429701	86.5	74	10	0	29	250	242	315	5.2e-31	142.5	A0A2G9FXI7|A0A2G9FXI7_9LAMI Mitochondrial FAD carrier protein OS=Handroanthus impetiginosus OX=429701 GN=CDL12_22832 PE=3 SV=1	NA	Solyc09g075490.3.1	AT2G47490.1
Sh_contig_228	A0A022RCU3	GO:0004807; GO:0006096	4155	80.2	167	32	1	29	526	47	213	4.1e-71	276.6	A0A022RCU3|A0A022RCU3_ERYGU Uncharacterized protein OS=Erythranthe guttata OX=4155 GN=MIMGU_mgv1a008655mg PE=3 SV=1	NA	Solyc01g111120.3.1	AT2G21170.1
Sh_contig_229	A0A1U8NA18	GO:0016020; GO:0015031	3635	80.9	136	26	0	1	408	42	177	1.6e-53	218	A0A1U8NA18|A0A1U8NA18_GOSHI coatomer subunit zeta-1-like OS=Gossypium hirsutum OX=3635 GN=LOC107946121 PE=4 SV=1	K20472	Solyc02g071170.3.1	AT1G60970.1
Sh_contig_230	V4U621	GO:0005525; GO:0003924	85681	97.1	102	3	0	3	308	139	240	1.3e-48	201.1	V4U621|V4U621_9ROSI Uncharacterized protein OS=Citrus clementina OX=85681 GN=CICLE_v10004468mg PE=4 SV=1	K06207	Solyc03g058190.3.1	AT5G13650.2
Sh_contig_231	S6FRZ9	GO:0005622; GO:0000155; GO:0009584; GO:0018298; GO:0006355	396313	70.7	140	40	1	417	1	96	235	5e-48	200.3	S6FRZ9|S6FRZ9_9GENT Phytochrome E OS=Rhazya stricta OX=396313 GN=phyE PE=4 SV=1	NA	Solyc02g071260.3.1	AT4G18130.1
Sh_contig_232	A0A022QZY5		4155	44.5	128	63	3	74	439	163	288	4.8e-17	96.7	A0A022QZY5|A0A022QZY5_ERYGU Uncharacterized protein OS=Erythranthe guttata OX=4155 GN=MIMGU_mgv1a023826mg PE=4 SV=1	NA	Solyc09g011910.3.1	AT5G01140.1
Sh_contig_233	A0A1U7UWM9	GO:0016021; GO:0005524; GO:0004674	4096	47.4	116	61	0	520	173	4	119	3.3e-23	117.5	A0A1U7UWM9|A0A1U7UWM9_NICSY probable LRR receptor-like serine/threonine-protein kinase At3g47570 OS=Nicotiana sylvestris OX=4096 GN=LOC104212786 PE=3 SV=1	NA	Solyc02g072480.3.1	AT5G20480.1
Sh_contig_234	A0A2U1NDT7		35608	59.8	87	35	0	2	262	392	478	2.5e-25	124	A0A2U1NDT7|A0A2U1NDT7_ARTAN Uncharacterized protein OS=Artemisia annua OX=35608 GN=CTI12_AA283380 PE=4 SV=1	NA	NA	NA
Sh_contig_235	A0A2P5CV77	GO:0005623; GO:0004148; GO:0009055; GO:0050660; GO:0045454	3476	87.6	161	20	0	2	484	168	328	7.4e-72	278.9	A0A2P5CV77|A0A2P5CV77_PARAD Dihydrolipoyl dehydrogenase OS=Parasponia andersonii OX=3476 GN=PanWU01x14_120580 PE=3 SV=1	NA	Solyc05g053300.3.1	AT3G17240.1
Sh_contig_236	A5BDX8	GO:0003676; GO:0015074	29760	45	100	55	0	301	2	291	390	2.6e-15	90.5	A5BDX8|A5BDX8_VITVI Uncharacterized protein OS=Vitis vinifera OX=29760 GN=VITISV_041315 PE=4 SV=1	NA	Solyc05g050070.1.1	NA
Sh_contig_237	Q9AU10	GO:0042803; GO:0016747; GO:0009058	32247	90.4	94	9	0	1	282	138	231	1.2e-40	175.3	Q9AU10|PKS2_RUBID Inactive polyketide synthase 2 OS=Rubus idaeus OX=32247 GN=PKS2 PE=3 SV=1	NA	Solyc05g053550.3.1	AT5G13930.1
Sh_contig_238	A0A2G9GSS6	GO:0008962	429701	78.4	125	27	0	3	377	154	278	1e-55	224.9	A0A2G9GSS6|A0A2G9GSS6_9LAMI Putative hydrolase (HAD superfamily) OS=Handroanthus impetiginosus OX=429701 GN=CDL12_19087 PE=4 SV=1	NA	Solyc07g055980.3.1	AT3G58830.1
Sh_contig_239	G9JLQ3	GO:0016021; GO:0031966; GO:0020037; GO:0015232; GO:0017004	56065	96.2	133	5	0	476	78	99	231	1.4e-62	248.1	G9JLQ3|G9JLQ3_MILPI Putative cytochrome c biosynthesis ccmC-like mitochondrial protein OS=Millettia pinnata OX=56065 GN=ccmC PE=3 SV=1	NA	Solyc12g035826.1.1	AT2G07771.2
Sh_contig_240	A0A022RZD3	GO:0005840; GO:0003735; GO:0006412	4155	83.8	68	11	0	15	218	107	174	1e-23	118.6	A0A022RZD3|A0A022RZD3_ERYGU Uncharacterized protein OS=Erythranthe guttata OX=4155 GN=MIMGU_mgv1a014411mg PE=3 SV=1	NA	Solyc11g068820.2.1	AT5G40950.1
Sh_contig_241	M1D2N4		4113	78.6	42	9	0	8	133	336	377	1.4e-10	74.7	M1D2N4|M1D2N4_SOLTU Uncharacterized protein OS=Solanum tuberosum OX=4113 GN=102604456 PE=4 SV=1	NA	Solyc01g081630.3.1	AT1G05577.1
Sh_contig_242	A0A2G9HDK4	GO:0046872; GO:0030570; GO:0045490	429701	85.2	108	16	0	42	365	42	149	6e-50	205.7	A0A2G9HDK4|A0A2G9HDK4_9LAMI Pectate lyase OS=Handroanthus impetiginosus OX=429701 GN=CDL12_11814 PE=3 SV=1	NA	Solyc09g061890.3.1	AT1G04680.1
Sh_contig_243	W9QFI2	GO:0051015; GO:0051017	981085	60.2	108	42	1	2	325	120	226	1.8e-29	137.5	W9QFI2|W9QFI2_9ROSA Uncharacterized protein OS=Morus notabilis OX=981085 GN=L484_009345 PE=4 SV=1	NA	Solyc04g015830.3.1	AT2G41740.1
Sh_contig_244	A0A022QAH3	GO:0003824; GO:0008152	4155	75.4	142	35	0	3	428	338	479	5.4e-58	232.6	A0A022QAH3|A0A022QAH3_ERYGU Uncharacterized protein (Fragment) OS=Erythranthe guttata OX=4155 GN=MIMGU_mgv1a023709mg PE=4 SV=1	NA	Solyc03g031940.3.1	AT1G21540.1
Sh_contig_245	A0A022R0G7		4155	61.2	139	52	2	3	413	388	526	3.1e-34	153.7	A0A022R0G7|A0A022R0G7_ERYGU Uncharacterized protein (Fragment) OS=Erythranthe guttata OX=4155 GN=MIMGU_mgv1a0002601mg PE=4 SV=1	NA	Solyc07g065950.3.1	AT3G13290.1
Sh_contig_246	A0A2R6PAL3	GO:0016301	1590841	40.2	102	52	3	303	1	31	124	7e-14	85.9	A0A2R6PAL3|A0A2R6PAL3_ACTCH Wall-associated receptor kinase-like OS=Actinidia chinensis var. chinensis OX=1590841 GN=CEY00_Acc31082 PE=4 SV=1	NA	Solyc02g068660.2.1	AT1G69730.1
Sh_contig_247	A0A2G9I6D9	GO:0006355; GO:0006351	429701	85.7	126	18	0	381	4	588	713	1.8e-57	231.1	A0A2G9I6D9|A0A2G9I6D9_9LAMI Uncharacterized protein OS=Handroanthus impetiginosus OX=429701 GN=CDL12_01943 PE=3 SV=1	NA	Solyc06g076280.2.1	AT1G07530.1
Sh_contig_248	S8CX03	GO:0016021; GO:0005743; GO:0022857	192259	96.6	59	2	0	337	161	320	378	1.7e-22	114.4	S8CX03|S8CX03_9LAMI Uncharacterized protein (Fragment) OS=Genlisea aurea OX=192259 GN=M569_05258 PE=3 SV=1	NA	Solyc07g053830.3.1	AT5G13490.1
Sh_contig_249	A0A067H158	GO:0016021; GO:0004518	2711	66.1	109	33	1	6	332	216	320	8.3e-33	148.7	A0A067H158|A0A067H158_CITSI Uncharacterized protein OS=Citrus sinensis OX=2711 GN=CISIN_1g019109mg PE=4 SV=1	NA	Solyc04g080700.3.1	AT1G19660.1
Sh_contig_250	A0A251UVL2	GO:0003964	4232	72	118	33	0	355	2	163	280	1.4e-46	194.5	A0A251UVL2|A0A251UVL2_HELAN Putative reverse transcriptase, RNA-dependent DNA polymerase OS=Helianthus annuus OX=4232 GN=HannXRQ_Chr04g0099861 PE=4 SV=1	NA	NA	AT4G23160.1
Sh_contig_251	Q2HUK6	GO:0016021	3880	94.9	118	6	0	5	358	188	305	3.4e-58	233	Q2HUK6|Q2HUK6_MEDTR Mitochondrial substrate carrier OS=Medicago truncatula OX=3880 GN=11442635 PE=3 SV=1	K15102	Solyc02g094470.3.1	AT5G14040.1
Sh_contig_252	V4TE85	GO:0008168; GO:0009452; GO:0001510	85681	80	30	6	0	91	2	591	620	1.7e-05	57.8	V4TE85|V4TE85_9ROSI Uncharacterized protein OS=Citrus clementina OX=85681 GN=CICLE_v10000309mg PE=4 SV=1	K14292	Solyc12g088810.2.1	AT1G45231.2
Sh_contig_253	A0A0B0MLT4	GO:0005524; GO:0004672; GO:0004842; GO:0006950	29729	64.6	144	49	1	1	426	612	755	2.4e-45	190.7	A0A0B0MLT4|A0A0B0MLT4_GOSAR U-box domain-containing 35-like protein OS=Gossypium arboreum OX=29729 GN=F383_22084 PE=4 SV=1	NA	Solyc05g051610.2.1	AT5G61550.2
Sh_contig_254	D7SJS6	GO:0003824; GO:0050662	29760	84.8	105	16	0	340	26	225	329	7.2e-45	188.7	D7SJS6|D7SJS6_VITVI Uncharacterized protein OS=Vitis vinifera OX=29760 GN=VIT_06s0004g07130 PE=4 SV=1	NA	Solyc11g072510.2.1	AT5G58490.1
Sh_contig_255	S8D1B4	GO:0008270	192259	97	134	4	0	1	402	3304	3437	1.8e-74	287.3	S8D1B4|S8D1B4_9LAMI Uncharacterized protein (Fragment) OS=Genlisea aurea OX=192259 GN=M569_01564 PE=4 SV=1	NA	Solyc02g089263.1.1	AT3G02260.1
Sh_contig_256	A0A022Q6U4	GO:0016021	4155	44.9	118	53	3	44	379	23	134	1.2e-13	85.1	A0A022Q6U4|A0A022Q6U4_ERYGU Uncharacterized protein (Fragment) OS=Erythranthe guttata OX=4155 GN=MIMGU_mgv1a019102mg PE=4 SV=1	NA	Solyc00g269810.2.1	AT5G22700.1
Sh_contig_257	A0A165YXY3	GO:0005524; GO:0004332; GO:0004849; GO:0044211; GO:0006096; GO:0044206	79200	92.6	121	9	0	1	363	720	840	6.3e-55	222.2	A0A165YXY3|A0A165YXY3_DAUCA Multifunctional fusion protein OS=Daucus carota subsp. sativus OX=79200 GN=DCAR_013264 PE=3 SV=1	NA	Solyc07g065900.3.1	AT4G26530.1
Sh_contig_258	K4BPG7	GO:0005737; GO:0005829; GO:0034657; GO:0005634; GO:0045721; GO:0043161; GO:0016567	4081	86.5	171	23	0	1	513	175	345	1.7e-82	314.3	K4BPG7|K4BPG7_SOLLC Uncharacterized protein OS=Solanum lycopersicum OX=4081 PE=4 SV=1	NA	Solyc04g010120.3.1	AT3G55070.1
Sh_contig_259	A0A0V0IUF9	GO:0042555; GO:0005524; GO:0003677; GO:0006270	4108	44.6	74	35	2	214	5	378	449	0.00092	52.4	A0A0V0IUF9|A0A0V0IUF9_SOLCH Putative DNA replication licensing factor MCM3-like OS=Solanum chacoense OX=4108 PE=3 SV=1	NA	Solyc02g070780.3.1	NA
Sh_contig_260	A0A2G9IBK4	GO:0016021; GO:0102966; GO:0004144; GO:0047196; GO:0103095; GO:0045017	429701	55.6	108	46	2	321	1	236	342	1.8e-24	120.9	A0A2G9IBK4|A0A2G9IBK4_9LAMI Long-chain-alcohol O-fatty-acyltransferase OS=Handroanthus impetiginosus OX=429701 GN=CDL12_00105 PE=4 SV=1	NA	Solyc01g011430.3.1	AT3G49190.1
Sh_contig_261	A0A022RAD3		4155	57.1	77	27	5	75	290	1	76	7.9e-10	72.4	A0A022RAD3|A0A022RAD3_ERYGU Uncharacterized protein OS=Erythranthe guttata OX=4155 GN=MIMGU_mgv1a023666mg PE=4 SV=1	NA	Solyc04g076730.1.1	AT4G28460.1
Sh_contig_262	A0A2G9GVZ6	GO:0046872; GO:0004722	429701	95	101	5	0	305	3	1	101	1.7e-51	210.7	A0A2G9GVZ6|A0A2G9GVZ6_9LAMI Protein phosphatase 2C/pyruvate dehydrogenase (Lipoamide) phosphatase OS=Handroanthus impetiginosus OX=429701 GN=CDL12_17968 PE=3 SV=1	NA	Solyc10g055650.2.1	AT4G38520.1
Sh_contig_263	A0A022Q4F6		4155	40.3	129	71	3	46	420	117	243	2.3e-13	84.3	A0A022Q4F6|A0A022Q4F6_ERYGU Uncharacterized protein OS=Erythranthe guttata OX=4155 GN=MIMGU_mgv1a018584mg PE=4 SV=1	NA	Solyc11g013890.1.1	NA
Sh_contig_264	A0A2I0VNW2	GO:0016021	906689	93.5	46	3	0	1	138	164	209	3.4e-15	90.1	A0A2I0VNW2|A0A2I0VNW2_9ASPA PRA1 family protein OS=Dendrobium catenatum OX=906689 GN=PRA1A2 PE=3 SV=1	NA	Solyc09g011310.3.1	AT3G11397.1
Sh_contig_265	A0A2G9GUP8	GO:0016301; GO:0016314; GO:0004725	429701	76.3	38	9	0	302	189	574	611	5.9e-06	59.3	A0A2G9GUP8|A0A2G9GUP8_9LAMI Clathrin coat dissociation kinase GAK/PTEN/Auxilin OS=Handroanthus impetiginosus OX=429701 GN=CDL12_18679 PE=4 SV=1	NA	Solyc01g107750.3.1	AT3G19420.1
Sh_contig_266	A0A1S4BF71	GO:0050660; GO:0016614	4097	67.6	142	46	0	2	427	53	194	7.1e-50	205.7	A0A1S4BF71|A0A1S4BF71_TOBAC protein HOTHEAD-like isoform X1 OS=Nicotiana tabacum OX=4097 GN=LOC107807670 PE=4 SV=1	K21270	Solyc06g035580.3.1	AT1G12570.1
Sh_contig_267	A0A022RIC8	GO:0016021; GO:0005524; GO:0004674	4155	57.7	78	31	2	269	499	1	77	3.5e-16	94	A0A022RIC8|A0A022RIC8_ERYGU Uncharacterized protein OS=Erythranthe guttata OX=4155 GN=MIMGU_mgv1a025586mg PE=3 SV=1	NA	Solyc10g085670.2.1	AT1G79620.1
Sh_contig_268	D9ZIQ9	GO:0003700	3750	62.3	183	62	4	3	539	101	280	2.3e-37	164.5	D9ZIQ9|D9ZIQ9_MALDO BZIP domain class transcription factor OS=Malus domestica OX=3750 GN=BZIP20 PE=2 SV=1	K09060	Solyc08g005290.3.1	AT2G35530.1
Sh_contig_269	A0A1S4AJS7		4097	90.6	181	17	0	543	1	422	602	2.8e-91	343.6	A0A1S4AJS7|A0A1S4AJS7_TOBAC uncharacterized protein LOC107798218 OS=Nicotiana tabacum OX=4097 GN=LOC107798218 PE=4 SV=1	NA	Solyc08g016080.3.1	AT1G16720.1
Sh_contig_270	A0A059CIM7		71139	70.2	57	17	0	173	3	53	109	2.4e-15	90.9	A0A059CIM7|A0A059CIM7_EUCGR Uncharacterized protein OS=Eucalyptus grandis OX=71139 GN=EUGRSUZ_D02488 PE=4 SV=1	NA	Solyc08g078900.1.1	AT1G12090.1
Sh_contig_271	A0A2G9GZD6	GO:0016021; GO:0005524; GO:0015419; GO:0102025	429701	79.9	224	45	0	674	3	1	224	2.1e-96	360.9	A0A2G9GZD6|A0A2G9GZD6_9LAMI Transporter, ABC superfamily (Breast cancer resistance protein) OS=Handroanthus impetiginosus OX=429701 GN=CDL12_16790 PE=4 SV=1	NA	Solyc03g019760.3.1	AT1G17840.1
Sh_contig_272	I3SK30	GO:0005737; GO:0005874; GO:0048487; GO:0007023; GO:0007021	3880	79.2	53	11	0	247	405	24	76	5e-13	83.2	I3SK30|I3SK30_MEDTR Tubulin-specific chaperone A OS=Medicago truncatula OX=3880 PE=2 SV=1	NA	Solyc01g068400.3.1	AT2G30410.1
Sh_contig_273	A0A151U9E7	GO:0003676; GO:0015074	3821	46.2	106	57	0	651	334	645	750	6.4e-18	100.1	A0A151U9E7|A0A151U9E7_CAJCA Retrovirus-related Pol polyprotein from transposon TNT 1-94 (Fragment) OS=Cajanus cajan OX=3821 GN=KK1_020152 PE=4 SV=1	NA	Solyc10g038180.2.1	ATMG00710.1
Sh_contig_274	A0A218W4N7	GO:0016021	22663	86.7	98	13	0	303	10	142	239	6.3e-37	162.2	A0A218W4N7|A0A218W4N7_PUNGR Uncharacterized protein OS=Punica granatum OX=22663 GN=CDL15_Pgr028342 PE=4 SV=1	NA	Solyc11g017200.2.1	AT1G22700.1
Sh_contig_275	A0A068UM35	GO:0016021; GO:0005524; GO:0042626	49390	71.1	76	22	0	3	230	230	305	1.5e-26	127.9	A0A068UM35|A0A068UM35_COFCA Uncharacterized protein OS=Coffea canephora OX=49390 GN=GSCOC_T00028689001 PE=4 SV=1	NA	Solyc10g019270.2.1	AT3G60160.1
Sh_contig_276	A0A2G9GA36	GO:0016021; GO:0020037; GO:0005506; GO:0004497; GO:0016705; GO:0050616	429701	50	162	80	1	488	3	113	273	7.5e-40	172.6	A0A2G9GA36|A0A2G9GA36_9LAMI Cytochrome P450 CYP4/CYP19/CYP26 subfamily OS=Handroanthus impetiginosus OX=429701 GN=CDL12_25340 PE=3 SV=1	NA	Solyc07g055350.3.1	AT3G14610.1
Sh_contig_277	A0A2U1Q2G6		35608	53.4	133	57	3	3	392	82	212	2.9e-26	127.1	A0A2U1Q2G6|A0A2U1Q2G6_ARTAN Fgenesh protein 73 OS=Artemisia annua OX=35608 GN=CTI12_AA082770 PE=4 SV=1	NA	NA	AT3G47680.1
Sh_contig_278	A0A2G9HXX9	GO:0030246; GO:0102210; GO:0005975	429701	74.3	140	36	0	2	421	378	517	1.2e-62	248.1	A0A2G9HXX9|A0A2G9HXX9_9LAMI Rhamnogalacturonan endolyase OS=Handroanthus impetiginosus OX=429701 GN=CDL12_04906 PE=4 SV=1	NA	Solyc04g076660.3.1	AT4G24430.1
Sh_contig_279	A0A022QEG7	GO:0016021; GO:0022857	4155	77.3	154	34	1	2	463	201	353	2.4e-60	241.1	A0A022QEG7|A0A022QEG7_ERYGU WAT1-related protein OS=Erythranthe guttata OX=4155 GN=MIMGU_mgv1a009103mg PE=3 SV=1	NA	Solyc03g005480.3.1	AT1G21890.1
Sh_contig_280	A0A2G9H8Z8		429701	68.7	83	26	0	1	249	150	232	5.6e-24	120.2	A0A2G9H8Z8|A0A2G9H8Z8_9LAMI Uncharacterized protein OS=Handroanthus impetiginosus OX=429701 GN=CDL12_13378 PE=4 SV=1	NA	Solyc05g015390.3.1	AT1G67360.2
Sh_contig_281	A0A2G9GGC6	GO:0004806	429701	79.7	148	30	0	445	2	191	338	4.6e-68	266.2	A0A2G9GGC6|A0A2G9GGC6_9LAMI Triacylglycerol lipase OS=Handroanthus impetiginosus OX=429701 GN=CDL12_23118 PE=3 SV=1	NA	Solyc02g071610.3.1	AT1G29660.1
Sh_contig_282	A0A2J6K1T0	GO:0005840; GO:0003723; GO:0003735; GO:0006412	4236	97.9	97	2	0	467	177	89	185	6.1e-47	196.1	A0A2J6K1T0|A0A2J6K1T0_LACSA Uncharacterized protein OS=Lactuca sativa OX=4236 GN=LSAT_9X90400 PE=3 SV=1	NA	Solyc10g006030.3.1	AT3G13120.1
Sh_contig_283	A0A022R2Y3	GO:0016021; GO:0005337	4155	78.4	102	19	1	298	2	203	304	6.9e-36	158.7	A0A022R2Y3|A0A022R2Y3_ERYGU Uncharacterized protein OS=Erythranthe guttata OX=4155 GN=MIMGU_mgv1a007099mg PE=4 SV=1	NA	Solyc10g005450.2.1	AT4G05120.1
Sh_contig_284	A0A2G9HRB9	GO:0019139; GO:0050660; GO:0016614; GO:0009690	429701	59.6	52	17	2	147	4	1	52	2.7e-06	60.5	A0A2G9HRB9|A0A2G9HRB9_9LAMI Proteins containing the FAD binding domain OS=Handroanthus impetiginosus OX=429701 GN=CDL12_07228 PE=4 SV=1	NA	NA	NA
Sh_contig_285	A0A022RAV5		4155	72.3	159	41	2	4	480	368	523	5.2e-57	229.6	A0A022RAV5|A0A022RAV5_ERYGU Uncharacterized protein OS=Erythranthe guttata OX=4155 GN=MIMGU_mgv1a023803mg PE=4 SV=1	NA	Solyc07g053380.2.1	AT3G58590.1
Sh_contig_286	A0A2J6LPE3	GO:0005634; GO:0003677; GO:0000160; GO:0006355; GO:0006351	4236	59.8	82	29	2	5	244	180	259	3.6e-16	94	A0A2J6LPE3|A0A2J6LPE3_LACSA Uncharacterized protein OS=Lactuca sativa OX=4236 GN=LSAT_8X165120 PE=4 SV=1	NA	Solyc01g091810.1.1	AT5G58080.1
Sh_contig_287	A0A022RAB9		4155	68.3	139	44	0	560	144	37	175	2.9e-51	210.7	A0A022RAB9|A0A022RAB9_ERYGU Uncharacterized protein OS=Erythranthe guttata OX=4155 GN=MIMGU_mgv1a025670mg PE=4 SV=1	NA	Solyc11g006940.2.1	AT5G37570.1
Sh_contig_288	A0A2G9H3C9	GO:0036459; GO:0016579	429701	88.1	135	16	0	432	28	1378	1512	8.4e-67	261.9	A0A2G9H3C9|A0A2G9H3C9_9LAMI Ubiquitinyl hydrolase 1 OS=Handroanthus impetiginosus OX=429701 GN=CDL12_15376 PE=4 SV=1	NA	Solyc06g071120.3.1	AT3G47910.2
Sh_contig_289	A0A2G9GGM2	GO:0004806	429701	47.9	146	71	1	424	2	210	355	1.5e-32	148.3	A0A2G9GGM2|A0A2G9GGM2_9LAMI Triacylglycerol lipase OS=Handroanthus impetiginosus OX=429701 GN=CDL12_23120 PE=3 SV=1	NA	Solyc03g005910.3.1	AT1G29670.1
Sh_contig_290	A0A2G9I1T3	GO:0016021; GO:0022857; GO:0006865	429701	85.9	206	29	0	3	620	108	313	7.3e-96	359	A0A2G9I1T3|A0A2G9I1T3_9LAMI Amino acid transporter OS=Handroanthus impetiginosus OX=429701 GN=CDL12_03570 PE=4 SV=1	NA	Solyc05g008770.3.1	AT2G01170.1
Sh_contig_291	Q84UJ8	GO:0003824; GO:0030170; GO:0009058	68872	72.7	88	24	0	154	417	236	323	5.1e-29	136.3	Q84UJ8|Q84UJ8_STRHE ACC synthase (Fragment) OS=Striga hermonthica OX=68872 GN=SHACS2 PE=2 SV=1	NA	Solyc05g050010.3.1	AT4G08040.1
Sh_contig_292	S8CIB2	GO:0050660; GO:0046577	192259	68.4	114	35	1	2	340	476	589	3.4e-39	169.9	S8CIB2|S8CIB2_9LAMI Uncharacterized protein (Fragment) OS=Genlisea aurea OX=192259 GN=M569_07992 PE=4 SV=1	NA	Solyc09g072610.3.1	AT3G23410.1
Sh_contig_293	A0A1U8B9K8	GO:0005622; GO:0008536; GO:0006886	4432	93.2	103	7	0	371	63	1014	1116	1.3e-44	188	A0A1U8B9K8|A0A1U8B9K8_NELNU importin-5-like OS=Nelumbo nucifera OX=4432 GN=LOC104611133 PE=4 SV=1	K20222	Solyc01g044360.3.1	AT5G19820.1
Sh_contig_294	A0A175YBG4	GO:0005840; GO:0003735; GO:0006412	79200	87.6	129	16	0	389	3	1	129	3.1e-58	233.4	A0A175YBG4|A0A175YBG4_DAUCA Uncharacterized protein OS=Daucus carota subsp. sativus OX=79200 GN=DCAR_031452 PE=4 SV=1	K02912	Solyc08g006900.3.1	AT4G18100.1
Sh_contig_295	S8CWV7	GO:0006355	192259	71.4	140	34	1	5	406	35	174	2.1e-51	210.7	S8CWV7|S8CWV7_9LAMI Uncharacterized protein OS=Genlisea aurea OX=192259 GN=M569_03431 PE=4 SV=1	NA	Solyc01g112320.3.1	AT4G38180.1
Sh_contig_296	A0A2P5ELH7		63057	68.3	60	19	0	245	66	7	66	7.1e-15	89.4	A0A2P5ELH7|A0A2P5ELH7_9ROSA Uncharacterized protein OS=Trema orientalis OX=63057 GN=TorRG33x02_177440 PE=4 SV=1	NA	NA	NA
Sh_contig_297	A0A2G9HXJ2	GO:0016871	429701	83.7	98	16	0	296	3	14	111	2.5e-38	166.8	A0A2G9HXJ2|A0A2G9HXJ2_9LAMI Cycloartenol synthase OS=Handroanthus impetiginosus OX=429701 GN=CDL12_05055 PE=4 SV=1	NA	Solyc04g070980.3.1	AT2G07050.1
Sh_contig_298	E2E2N7	GO:0000287; GO:0010334; GO:0016114	39352	71.6	102	26	2	2	304	153	252	7.6e-30	138.7	E2E2N7|BCGS_ORIVU Bicyclogermacrene synthase OS=Origanum vulgare OX=39352 GN=TPS4 PE=1 SV=1	K21980	Solyc06g060010.3.1	AT5G23960.1
Sh_contig_299	A0A2G9GU31	GO:0005634; GO:0003677; GO:0003700; GO:0000160; GO:0006351	429701	85.2	108	15	1	1	321	119	226	1.4e-29	137.9	A0A2G9GU31|A0A2G9GU31_9LAMI Two-component response regulator OS=Handroanthus impetiginosus OX=429701 GN=CDL12_18616 PE=4 SV=1	NA	Solyc05g054390.3.1	AT4G16110.1
Sh_contig_300	A0A1R3JE15	GO:0005623; GO:0009055; GO:0050660; GO:0004362; GO:0050661; GO:0045454; GO:0006749	210143	92.8	83	5	1	410	165	411	493	1.2e-33	151.8	A0A1R3JE15|A0A1R3JE15_COCAP Uncharacterized protein OS=Corchorus capsularis OX=210143 GN=CCACVL1_06646 PE=3 SV=1	NA	Solyc09g091840.3.1	AT3G24170.1
Sh_contig_301	A0A2G9G0Y9		429701	80.3	71	14	0	517	305	6	76	5.6e-25	123.2	A0A2G9G0Y9|A0A2G9G0Y9_9LAMI Uncharacterized protein OS=Handroanthus impetiginosus OX=429701 GN=CDL12_28935 PE=4 SV=1	NA	Solyc04g074160.2.1	AT1G77010.1
Sh_contig_302	A0A2P5D6T9	GO:0005634; GO:0000160	3476	61.8	144	43	2	593	198	432	575	1.1e-40	175.6	A0A2P5D6T9|A0A2P5D6T9_PARAD Two-component response regulator-like OS=Parasponia andersonii OX=3476 GN=PanPRR1 PE=4 SV=1	NA	Solyc03g115770.3.1	AT5G61380.1
Sh_contig_303	Q94FM1		37656	53	100	47	0	2	301	192	291	1.1e-23	118.6	Q94FM1|Q94FM1_CITPA Pol polyprotein OS=Citrus paradisi OX=37656 GN=pol PE=4 SV=1	NA	NA	NA
Sh_contig_304	A0A2G9I0W6	GO:0016021; GO:0055085	429701	85.1	114	17	0	342	1	1	114	1e-46	195.7	A0A2G9I0W6|A0A2G9I0W6_9LAMI Putative membrane protein OS=Handroanthus impetiginosus OX=429701 GN=CDL12_03883 PE=4 SV=1	NA	Solyc02g082450.3.1	AT5G65980.1
Sh_contig_305	A0A191T8S2	GO:0005634; GO:0003677; GO:0009734; GO:0006355; GO:0006351	226208	95.8	48	2	0	572	429	1035	1082	5e-19	103.6	A0A191T8S2|A0A191T8S2_SALMI Auxin-responsive protein OS=Salvia miltiorrhiza OX=226208 GN=ARF PE=3 SV=1	NA	Solyc05g047460.3.1	AT5G20730.1
Sh_contig_306	A0A191T8S2	GO:0005634; GO:0003677; GO:0009734; GO:0006355; GO:0006351	226208	95.8	48	2	0	703	560	1035	1082	6.2e-19	103.6	A0A191T8S2|A0A191T8S2_SALMI Auxin-responsive protein OS=Salvia miltiorrhiza OX=226208 GN=ARF PE=3 SV=1	NA	Solyc05g047460.3.1	AT5G20730.1
Sh_contig_307	A0A251T0U6	GO:0006952	4232	54.3	70	28	2	3	203	10	78	4.7e-12	79.7	A0A251T0U6|A0A251T0U6_HELAN Putative defensin-like protein OS=Helianthus annuus OX=4232 GN=DEF PE=3 SV=1	NA	Solyc07g007710.3.1	AT1G61070.1
Sh_contig_308	A0A2G9G0N8	GO:0004650; GO:0005975	429701	85	233	35	0	700	2	12	244	9.3e-116	425.6	A0A2G9G0N8|A0A2G9G0N8_9LAMI Uncharacterized protein OS=Handroanthus impetiginosus OX=429701 GN=CDL12_29040 PE=3 SV=1	NA	Solyc09g075460.3.1	AT3G16850.1
Sh_contig_309	A0A2G9G0N8	GO:0004650; GO:0005975	429701	84	237	38	0	712	2	8	244	7.3e-116	426	A0A2G9G0N8|A0A2G9G0N8_9LAMI Uncharacterized protein OS=Handroanthus impetiginosus OX=429701 GN=CDL12_29040 PE=3 SV=1	NA	Solyc09g075460.3.1	AT3G16850.1
Sh_contig_310	A0A2G9HTQ3	GO:0016021; GO:0005524; GO:0042626; GO:0005324	429701	69	168	52	0	505	2	541	708	3.5e-56	226.9	A0A2G9HTQ3|A0A2G9HTQ3_9LAMI Long-chain acyl-CoA transporter, ABC superfamily OS=Handroanthus impetiginosus OX=429701 GN=CDL12_06415 PE=4 SV=1	NA	Solyc12g017420.2.1	AT1G54350.1
Sh_contig_311	A0A1U7ZEB3	GO:0016282; GO:0033290; GO:0005852; GO:0003743; GO:0001732	4432	91.3	183	16	0	551	3	223	405	5.6e-92	345.9	A0A1U7ZEB3|A0A1U7ZEB3_NELNU Eukaryotic translation initiation factor 3 subunit L OS=Nelumbo nucifera OX=4432 GN=LOC104592171 PE=3 SV=1	K15029	Solyc08g068340.3.1	AT5G25754.1
Sh_contig_312	Q2QZE5	GO:0003676; GO:0015074	39947	56.2	96	37	1	6	293	229	319	1e-18	101.7	Q2QZE5|Q2QZE5_ORYSJ Retrotransposon protein, putative, Ty3-gypsy subclass OS=Oryza sativa subsp. japonica OX=39947 GN=LOC_Os11g46270 PE=4 SV=1	NA	NA	NA
Sh_contig_313	A9PE28	GO:0003743	3694	97.5	120	3	0	360	1	16	135	1.1e-61	244.6	A9PE28|A9PE28_POPTR Uncharacterized protein OS=Populus trichocarpa OX=3694 GN=POPTR_002G219200v3 PE=2 SV=1	K03236	Solyc01g095410.3.1	AT2G04520.1
Sh_contig_314	A0A175YLT9	GO:0005737; GO:0005524; GO:0046914; GO:1901671; GO:0006457	79200	83.4	169	28	0	552	46	87	255	9.1e-74	285.4	A0A175YLT9|A0A175YLT9_DAUCA Uncharacterized protein OS=Daucus carota subsp. sativus OX=79200 GN=DCAR_028467 PE=3 SV=1	K04078	Solyc07g042250.3.1	AT5G20720.1
Sh_contig_315	A0A2K1WPQ8		3694	40.5	74	43	1	420	641	744	816	1.7e-07	65.5	A0A2K1WPQ8|A0A2K1WPQ8_POPTR Uncharacterized protein OS=Populus trichocarpa OX=3694 GN=POPTR_019G047900v3 PE=4 SV=1	NA	NA	NA
Sh_contig_316	A0A2G9HB50	GO:0016758; GO:0008152	429701	59.4	160	58	2	470	3	25	181	1.4e-46	194.9	A0A2G9HB50|A0A2G9HB50_9LAMI Glycosyltransferase OS=Handroanthus impetiginosus OX=429701 GN=CDL12_12627 PE=3 SV=1	NA	Solyc09g008510.1.1	AT2G36790.1
Sh_contig_317	A0A0K9RU47	GO:0008270	3562	84.6	26	4	0	1	78	495	520	1.7e-05	58.5	A0A0K9RU47|A0A0K9RU47_SPIOL Uncharacterized protein OS=Spinacia oleracea OX=3562 GN=SOVF_028310 PE=4 SV=1	NA	Solyc03g116000.1.1	AT2G29760.1
Sh_contig_318	A0A1S3XIH6	GO:0016021; GO:0005524; GO:0004674	4097	87.7	114	14	0	1	342	754	867	7.6e-55	221.9	A0A1S3XIH6|A0A1S3XIH6_TOBAC receptor-like protein kinase HAIKU2 OS=Nicotiana tabacum OX=4097 GN=LOC107765352 PE=3 SV=1	NA	Solyc04g076990.3.1	AT1G09970.2
Sh_contig_319	A0A0B4VSD0	GO:0016021; GO:0020037; GO:0005506; GO:0004497; GO:0016705	226208	84.5	148	22	1	17	457	367	514	1.5e-70	274.6	A0A0B4VSD0|A0A0B4VSD0_SALMI Cytochrome P450 CYP75A57 OS=Salvia miltiorrhiza OX=226208 PE=2 SV=1	NA	Solyc11g066580.2.1	AT5G07990.1
Sh_contig_320	A0A022R8K6	GO:0005737; GO:0003723	4155	87.2	117	11	2	3	344	374	489	2.8e-49	203.4	A0A022R8K6|A0A022R8K6_ERYGU Polyadenylate-binding protein OS=Erythranthe guttata OX=4155 GN=MIMGU_mgv1a002624mg PE=3 SV=1	NA	Solyc12g088720.2.1	AT1G49760.1
Sh_contig_321	U3N8B2	GO:0016021; GO:0016874; GO:0008152	226208	81.5	108	20	0	341	18	288	395	7.4e-42	178.7	U3N8B2|U3N8B2_SALMI 4-coumarate:coenzyme A ligase 5 OS=Salvia miltiorrhiza OX=226208 GN=4CL5 PE=2 SV=1	NA	Solyc11g069050.2.1	AT4G05160.1
Sh_contig_322	M9WPL5	GO:0016021; GO:0016628	4102	80.4	56	11	0	304	137	283	338	2.9e-21	110.2	M9WPL5|M9WPL5_PETHY DWARF5 (Fragment) OS=Petunia hybrida OX=4102 PE=2 SV=1	NA	Solyc01g009310.3.1	AT1G50430.1
Sh_contig_323	A0A2G9HNE7	GO:0016021; GO:0005524; GO:0008559	429701	94.2	104	6	0	314	3	1091	1194	3.1e-47	196.4	A0A2G9HNE7|A0A2G9HNE7_9LAMI Multidrug resistance-associated protein/mitoxantrone resistance protein, ABC superfamily OS=Handroanthus impetiginosus OX=429701 GN=CDL12_08266 PE=4 SV=1	NA	Solyc03g007530.3.1	AT3G59140.1
Sh_contig_324	A0A2G9GZW3		429701	42.1	126	67	2	416	54	11	135	1.3e-20	109	A0A2G9GZW3|A0A2G9GZW3_9LAMI Uncharacterized protein OS=Handroanthus impetiginosus OX=429701 GN=CDL12_16597 PE=4 SV=1	NA	Solyc00g084650.2.1	NA
Sh_contig_325	A0A2G9H1D7	GO:0016021; GO:0005524; GO:0008559	429701	65.7	108	37	0	1	324	847	954	1.2e-28	134.8	A0A2G9H1D7|A0A2G9H1D7_9LAMI Multidrug resistance-associated protein/mitoxantrone resistance protein, ABC superfamily OS=Handroanthus impetiginosus OX=429701 GN=CDL12_16085 PE=4 SV=1	NA	Solyc09g075020.3.1	AT2G47800.1
Sh_contig_326	A0A1U8PUM5	GO:0005524; GO:0004672	3635	86.4	88	12	0	2	265	1174	1261	2.9e-40	173.7	A0A1U8PUM5|A0A1U8PUM5_GOSHI uncharacterized protein LOC107962820 isoform X1 OS=Gossypium hirsutum OX=3635 GN=LOC107962820 PE=4 SV=1	NA	Solyc09g091460.3.1	AT3G24715.1
Sh_contig_327	S8EJL1		192259	83.3	42	7	0	129	4	2	43	4.6e-11	77	S8EJL1|S8EJL1_9LAMI Uncharacterized protein (Fragment) OS=Genlisea aurea OX=192259 GN=M569_01959 PE=4 SV=1	NA	Solyc05g010810.1.1	NA
Sh_contig_328	V4ST94	GO:0005524; GO:0051082; GO:0006457; GO:0006950	85681	89.4	104	11	0	315	4	197	300	6.6e-45	188.7	V4ST94|V4ST94_9ROSI Uncharacterized protein OS=Citrus clementina OX=85681 GN=CICLE_v10030743mg PE=3 SV=1	K09487	Solyc07g047790.3.1	AT2G04030.1
Sh_contig_329	A0A022QQH1	GO:0043531	4155	51.2	125	54	3	355	2	78	202	3.7e-23	116.7	A0A022QQH1|A0A022QQH1_ERYGU Uncharacterized protein OS=Erythranthe guttata OX=4155 GN=MIMGU_mgv1a025475mg PE=4 SV=1	NA	Solyc12g005970.1.1	AT3G46730.1
Sh_contig_330	A0A2G9H7B8	GO:0052689; GO:0008152	429701	86.7	98	13	0	295	2	1	98	4.2e-43	183	A0A2G9H7B8|A0A2G9H7B8_9LAMI Arylacetamide deacetylase OS=Handroanthus impetiginosus OX=429701 GN=CDL12_13965 PE=4 SV=1	NA	Solyc06g008870.2.1	AT3G63010.1
Sh_contig_331	A0A022RDZ2	GO:0005874; GO:0005524; GO:0008017; GO:0003777; GO:0007018	4155	82.9	70	12	0	199	408	200	269	3.1e-23	117.1	A0A022RDZ2|A0A022RDZ2_ERYGU Kinesin-like protein OS=Erythranthe guttata OX=4155 GN=MIMGU_mgv1a025171mg PE=3 SV=1	NA	Solyc01g091480.3.1	AT3G63480.1
Sh_contig_332	M7ZZT1	GO:0005525; GO:0003924	4572	100	77	0	0	215	445	10	86	3.9e-35	156.8	M7ZZT1|M7ZZT1_TRIUA Ras-related protein RABE1c OS=Triticum urartu OX=4572 GN=TRIUR3_04090 PE=4 SV=1	NA	Solyc04g011360.3.1	AT3G46060.1
Sh_contig_333	A0A022QRL4	GO:0046872; GO:0003676	4155	100	26	0	0	78	1	60	85	2.5e-05	58.2	A0A022QRL4|A0A022QRL4_ERYGU Uncharacterized protein (Fragment) OS=Erythranthe guttata OX=4155 GN=MIMGU_mgv1a0034532mg PE=4 SV=1	NA	Solyc03g121660.3.1	AT2G02080.1
Sh_contig_334	A0A022Q4F4		4155	75.9	145	33	1	438	4	588	730	2.2e-59	237.3	A0A022Q4F4|A0A022Q4F4_ERYGU Uncharacterized protein OS=Erythranthe guttata OX=4155 GN=MIMGU_mgv1a000993mg PE=4 SV=1	NA	Solyc08g074280.3.1	AT5G24810.2
Sh_contig_335	A0A2G9GJP6	GO:0003723	429701	74.5	145	37	0	12	446	3	147	2.1e-52	214.2	A0A2G9GJP6|A0A2G9GJP6_9LAMI Nucleolar RNA-binding protein NIFK OS=Handroanthus impetiginosus OX=429701 GN=CDL12_21967 PE=4 SV=1	NA	Solyc06g074720.3.1	AT5G04600.1
Sh_contig_336	A0A2R6PFG1		1590841	88.1	159	19	0	3	479	72	230	1.8e-73	284.3	A0A2R6PFG1|A0A2R6PFG1_ACTCH Transcription factor like OS=Actinidia chinensis var. chinensis OX=1590841 GN=CEY00_Acc30325 PE=4 SV=1	NA	Solyc01g008730.3.1	AT3G12250.4
Sh_contig_337	A0A2C9VG87	GO:0016021	3983	49.8	267	108	6	783	1	69	315	4e-59	237.3	A0A2C9VG87|A0A2C9VG87_MANES Uncharacterized protein OS=Manihot esculenta OX=3983 GN=MANES_08G098900 PE=4 SV=1	NA	Solyc05g006690.3.1	AT3G50150.1
Sh_contig_338	A0A2G9HZ57	GO:0016021; GO:0022857	429701	86.2	109	15	0	328	2	95	203	6.8e-45	188.7	A0A2G9HZ57|A0A2G9HZ57_9LAMI Amino acid transporter (Fragment) OS=Handroanthus impetiginosus OX=429701 GN=CDL12_04506 PE=4 SV=1	NA	Solyc10g018600.2.1	AT1G05940.1
Sh_contig_339	A0A022RUU3	GO:0016021	4155	67.9	168	46	3	2	496	205	367	2.5e-51	210.7	A0A022RUU3|A0A022RUU3_ERYGU Uncharacterized protein OS=Erythranthe guttata OX=4155 GN=MIMGU_mgv1a006486mg PE=4 SV=1	NA	Solyc01g080160.3.1	AT4G14240.1
Sh_contig_340	A5AIP8		29760	41.8	98	53	1	284	3	480	577	3.3e-09	70.5	A5AIP8|A5AIP8_VITVI Uncharacterized protein OS=Vitis vinifera OX=29760 GN=VITISV_008453 PE=4 SV=1	NA	NA	NA
Sh_contig_341	A0A2G9GHZ2		429701	51.7	58	28	0	18	191	628	685	1.1e-06	62.8	A0A2G9GHZ2|A0A2G9GHZ2_9LAMI Uncharacterized protein OS=Handroanthus impetiginosus OX=429701 GN=CDL12_22550 PE=4 SV=1	NA	NA	NA
Sh_contig_342	A0A022PTK9		4155	42.2	116	49	5	19	327	53	163	1e-08	68.6	A0A022PTK9|A0A022PTK9_ERYGU Uncharacterized protein OS=Erythranthe guttata OX=4155 GN=MIMGU_mgv1a003573mg PE=4 SV=1	NA	NA	NA
Sh_contig_343	A0A2G9G3Q8	GO:0016021; GO:0005216	429701	89.8	127	13	0	3	383	395	521	3.4e-59	236.5	A0A2G9G3Q8|A0A2G9G3Q8_9LAMI K+-channel ERG OS=Handroanthus impetiginosus OX=429701 GN=CDL12_27543 PE=4 SV=1	NA	Solyc02g088560.3.1	AT5G15410.1
Sh_contig_344	A0A1U7ZSL3	GO:0003676	4432	64.1	156	42	4	426	1	69	224	3e-46	193.7	A0A1U7ZSL3|A0A1U7ZSL3_NELNU zinc finger protein WIP2-like OS=Nelumbo nucifera OX=4432 GN=LOC104597449 PE=4 SV=1	NA	Solyc01g087050.3.1	AT3G57670.1
Sh_contig_345	A0A2R6R4X1		1590841	74.8	127	32	0	382	2	405	531	7.8e-48	198.7	A0A2R6R4X1|A0A2R6R4X1_ACTCH 5'-nucleotidase domain-containing protein OS=Actinidia chinensis var. chinensis OX=1590841 GN=CEY00_Acc10101 PE=4 SV=1	NA	Solyc07g006190.3.1	AT2G23890.1
Sh_contig_346	A5A375	GO:0003824; GO:0050662	4142	90.9	164	15	0	2	493	114	277	5.1e-84	319.3	A5A375|A5A375_PLESU Dihydroflavonol 4-reductase OS=Plectranthus scutellarioides OX=4142 PE=2 SV=1	NA	Solyc02g085020.3.1	AT5G42800.1
Sh_contig_347	A0A022QMK1	GO:0043531	4155	45.8	118	56	3	360	31	330	447	9.6e-16	92	A0A022QMK1|A0A022QMK1_ERYGU Uncharacterized protein (Fragment) OS=Erythranthe guttata OX=4155 GN=MIMGU_mgv1a0259201mg PE=4 SV=1	NA	Solyc10g008220.3.1	AT3G46730.1
Sh_contig_348	A0A068UF23	GO:0016021	49390	84	162	26	0	557	72	777	938	4e-77	296.6	A0A068UF23|A0A068UF23_COFCA Uncharacterized protein OS=Coffea canephora OX=49390 GN=GSCOC_T00024212001 PE=4 SV=1	NA	Solyc06g075100.3.1	AT5G60700.1
Sh_contig_349	S8CUN5	GO:0003824	192259	73.6	53	14	0	354	196	252	304	8.1e-15	89	S8CUN5|S8CUN5_9LAMI Uncharacterized protein OS=Genlisea aurea OX=192259 GN=M569_06166 PE=4 SV=1	NA	Solyc10g047340.2.1	AT5G09430.1
Sh_contig_350	A0A1J6KAF3	GO:0016021	49451	71	131	35	2	25	414	1	129	1.2e-44	188.3	A0A1J6KAF3|A0A1J6KAF3_NICAT Uncharacterized protein OS=Nicotiana attenuata OX=49451 GN=A4A49_38681 PE=4 SV=1	NA	Solyc04g081320.3.1	AT1G75690.1
Sh_contig_351	A0A068UBA7	GO:0016021; GO:0005524; GO:0004674; GO:0048544	49390	57.4	115	47	1	3	341	274	388	5.6e-34	152.5	A0A068UBA7|A0A068UBA7_COFCA Uncharacterized protein OS=Coffea canephora OX=49390 GN=GSCOC_T00021130001 PE=4 SV=1	NA	Solyc07g063770.3.1	AT4G27300.1
Sh_contig_352	S8CZX2		192259	80	105	21	0	318	4	183	287	6e-38	165.6	S8CZX2|S8CZX2_9LAMI Uncharacterized protein (Fragment) OS=Genlisea aurea OX=192259 GN=M569_01697 PE=4 SV=1	NA	Solyc02g063160.3.1	AT5G16120.2
Sh_contig_353	A0A1S4CKH0	GO:0005634; GO:0003677; GO:0003700; GO:0007275; GO:0006351	4097	35.2	213	54	8	3	389	222	434	7.3e-14	85.9	A0A1S4CKH0|A0A1S4CKH0_TOBAC ethylene-responsive transcription factor RAP2-7-like isoform X2 OS=Nicotiana tabacum OX=4097 GN=LOC107819773 PE=4 SV=1	NA	Solyc11g072600.2.1	AT2G28550.3
Sh_contig_354	A0A2G2XA07	GO:0016021; GO:0005524; GO:0004672	33114	70.4	115	34	0	345	1	362	476	4.3e-13	83.2	A0A2G2XA07|A0A2G2XA07_CAPBA Uncharacterized protein OS=Capsicum baccatum OX=33114 GN=CQW23_08779 PE=4 SV=1	NA	Solyc04g014655.1.1	AT4G26540.1
Sh_contig_355	A0A2G9HZC0	GO:0016021	429701	83.5	127	14	1	11	391	661	780	1.2e-48	201.4	A0A2G9HZC0|A0A2G9HZC0_9LAMI Ca2+-dependent phospholipid-binding protein OS=Handroanthus impetiginosus OX=429701 GN=CDL12_04454 PE=4 SV=1	NA	Solyc01g094410.3.1	AT4G11610.1
Sh_contig_356	M0ZVI2	GO:0005737; GO:0004427; GO:0000287; GO:0006796	4113	89.3	28	3	0	3	86	187	214	0.00056	52.8	M0ZVI2|M0ZVI2_SOLTU Uncharacterized protein OS=Solanum tuberosum OX=4113 GN=102585875 PE=3 SV=1	K01507	Solyc02g085050.3.1	AT1G01050.1
Sh_contig_357	A0A2R6PHK2		1590841	68.8	77	24	0	301	71	557	633	1.2e-19	104.8	A0A2R6PHK2|A0A2R6PHK2_ACTCH TOM1-like protein OS=Actinidia chinensis var. chinensis OX=1590841 GN=CEY00_Acc28596 PE=4 SV=1	NA	Solyc08g068370.3.1	AT4G32760.2
Sh_contig_358	A0A2G9I0Q7	GO:0046872; GO:0004722	429701	94.3	140	8	0	2	421	137	276	2.1e-70	273.9	A0A2G9I0Q7|A0A2G9I0Q7_9LAMI Serine/threonine protein phosphatase OS=Handroanthus impetiginosus OX=429701 GN=CDL12_03953 PE=3 SV=1	NA	Solyc04g082600.3.1	AT2G33700.1
Sh_contig_359	B9RXI4	GO:0016021	3988	56.2	219	80	5	29	640	55	272	2.8e-50	207.6	B9RXI4|B9RXI4_RICCO Uncharacterized protein OS=Ricinus communis OX=3988 GN=RCOM_0903810 PE=4 SV=1	NA	Solyc02g080830.1.1	AT4G04480.1
Sh_contig_360	A5BIW0	GO:0051082; GO:0006457	29760	87.8	148	18	0	446	3	195	342	1.3e-70	274.6	A5BIW0|A5BIW0_VITVI Uncharacterized protein OS=Vitis vinifera OX=29760 GN=VIT_07s0005g01220 PE=4 SV=1	K09517	Solyc01g079610.3.1	AT3G62600.1
Sh_contig_361	A0A022R5L4	GO:0016021; GO:0005886; GO:0005524; GO:0046872; GO:0008553; GO:0120029	4155	92.8	347	20	1	2	1042	518	859	1.2e-175	624.8	A0A022R5L4|A0A022R5L4_ERYGU Plasma membrane ATPase OS=Erythranthe guttata OX=4155 GN=MIMGU_mgv1a000867mg PE=3 SV=1	NA	Solyc06g071100.3.1	AT5G62670.1
Sh_contig_362	A0A2G9GR50	GO:0005509	429701	68.6	102	31	1	304	2	1	102	1.9e-27	131	A0A2G9GR50|A0A2G9GR50_9LAMI Calmodulin and related proteins (EF-Hand superfamily) OS=Handroanthus impetiginosus OX=429701 GN=CDL12_19644 PE=4 SV=1	NA	Solyc01g058720.3.1	AT5G49480.1
Sh_contig_363	A0A2G9G7F9	GO:0016308; GO:0005524	429701	67.2	119	29	3	330	4	389	507	1.7e-35	157.5	A0A2G9G7F9|A0A2G9G7F9_9LAMI Phosphatidylinositol-4-phosphate 5-kinase OS=Handroanthus impetiginosus OX=429701 GN=CDL12_26354 PE=4 SV=1	NA	Solyc01g096410.3.1	AT2G41210.1
Sh_contig_364	A0A218XPN3	GO:0032040; GO:0006364	22663	50.8	63	23	2	101	268	428	489	1e-08	68.6	A0A218XPN3|A0A218XPN3_PUNGR Uncharacterized protein OS=Punica granatum OX=22663 GN=CDL15_Pgr015930 PE=4 SV=1	NA	Solyc01g087670.3.1	AT4G04940.1
Sh_contig_365	A0A2G9H927	GO:0000151; GO:0016874; GO:0046872; GO:0034450; GO:0006511	429701	70.9	79	22	1	412	179	373	451	1.1e-23	118.6	A0A2G9H927|A0A2G9H927_9LAMI Putative E3 ubiquitin ligase OS=Handroanthus impetiginosus OX=429701 GN=CDL12_13571 PE=4 SV=1	NA	Solyc04g054140.3.1	AT2G22010.2
Sh_contig_366	K9P2Y0	GO:0005576; GO:0020037; GO:0046872; GO:0004601; GO:0042744; GO:0006979	4120	73.5	68	17	1	2	205	54	120	9.3e-20	105.1	K9P2Y0|K9P2Y0_IPOBA Peroxidase OS=Ipomoea batatas OX=4120 GN=pb6 PE=2 SV=1	NA	Solyc02g080530.3.1	AT4G21960.1
Sh_contig_367	B9RHB1		3988	41.9	93	21	2	139	417	124	183	3.8e-08	67	B9RHB1|B9RHB1_RICCO Uncharacterized protein OS=Ricinus communis OX=3988 GN=RCOM_1449190 PE=4 SV=1	NA	Solyc01g110160.3.1	AT2G21385.4
Sh_contig_368	A0A2G9G8H9	GO:0030410; GO:0030418	429701	75.6	123	22	3	2	346	193	315	1.4e-43	185.3	A0A2G9G8H9|A0A2G9G8H9_9LAMI Nicotianamine synthase OS=Handroanthus impetiginosus OX=429701 GN=CDL12_25971 PE=4 SV=1	NA	Solyc01g100490.3.1	AT1G09240.1
Sh_contig_369	A0A068UET6	GO:0016021; GO:0003824; GO:0008152	49390	44.4	241	107	5	972	286	228	453	4.2e-42	181	A0A068UET6|A0A068UET6_COFCA Uncharacterized protein OS=Coffea canephora OX=49390 GN=GSCOC_T00023742001 PE=4 SV=1	NA	Solyc11g069050.2.1	AT4G05160.1
Sh_contig_370	A0A1Q3CUY0	GO:0009507; GO:0045300; GO:0046872; GO:0006633	3775	92.3	143	11	0	2	430	43	185	1.3e-72	281.2	A0A1Q3CUY0|A0A1Q3CUY0_CEPFO Acyl-[acyl-carrier-protein] desaturase OS=Cephalotus follicularis OX=3775 GN=CFOL_v3_27475 PE=3 SV=1	NA	Solyc03g063110.3.1	AT3G02630.1
Sh_contig_371	A0A022PZS7	GO:0005739; GO:0004813; GO:0005524; GO:0000049; GO:0008270; GO:0070143	4155	84.8	112	17	0	338	3	722	833	2.5e-37	163.7	A0A022PZS7|A0A022PZS7_ERYGU Alanine--tRNA ligase OS=Erythranthe guttata OX=4155 GN=MIMGU_mgv1a000969mg PE=3 SV=1	NA	Solyc03g097290.3.1	AT1G50200.1
Sh_contig_372	A0A068UVS9	GO:0005634	49390	81.3	107	20	0	1	321	420	526	4.5e-36	160.2	A0A068UVS9|A0A068UVS9_COFCA Uncharacterized protein OS=Coffea canephora OX=49390 GN=GSCOC_T00034139001 PE=4 SV=1	NA	Solyc06g066320.3.1	AT1G32130.1
Sh_contig_373	A0A2G9GML8		429701	55.1	158	67	1	476	3	418	571	3.7e-31	143.7	A0A2G9GML8|A0A2G9GML8_9LAMI Uncharacterized protein OS=Handroanthus impetiginosus OX=429701 GN=CDL12_20984 PE=4 SV=1	NA	Solyc11g072490.2.1	AT5G60210.1
Sh_contig_374	A0A022RV65	GO:0016491	4155	80.2	126	25	0	379	2	1	126	4e-50	206.5	A0A022RV65|A0A022RV65_ERYGU Uncharacterized protein OS=Erythranthe guttata OX=4155 GN=MIMGU_mgv1a008747mg PE=4 SV=1	NA	Solyc07g043570.3.1	AT1G06690.1
Sh_contig_375	A0A022QUE2		4155	67.4	172	56	0	517	2	32	203	5.1e-63	249.6	A0A022QUE2|A0A022QUE2_ERYGU Uncharacterized protein OS=Erythranthe guttata OX=4155 GN=MIMGU_mgv1a012684mg PE=4 SV=1	NA	Solyc01g005270.3.1	AT1G14820.3
Sh_contig_376	A0A022RVI3	GO:0003824; GO:0030170; GO:0009058	4155	87	184	24	0	121	672	1	184	7e-92	345.9	A0A022RVI3|A0A022RVI3_ERYGU Uncharacterized protein OS=Erythranthe guttata OX=4155 GN=MIMGU_mgv1a019082mg PE=4 SV=1	NA	Solyc03g043890.3.1	AT4G37770.1
Sh_contig_377	S8CZ54	GO:0005524; GO:0016887	192259	52.8	72	32	2	216	4	4	74	7.5e-06	58.9	S8CZ54|S8CZ54_9LAMI Uncharacterized protein (Fragment) OS=Genlisea aurea OX=192259 GN=M569_01962 PE=4 SV=1	NA	NA	NA
Sh_contig_378	M1AZI0		4113	36.8	136	45	2	410	6	605	700	5.3e-10	73.2	M1AZI0|M1AZI0_SOLTU Uncharacterized protein OS=Solanum tuberosum OX=4113 PE=4 SV=1	NA	Solyc12g019980.1.1	NA
Sh_contig_379	A0A2N9IEA4	GO:0005783; GO:0005509; GO:0051082; GO:0006457	28930	90.5	42	4	0	366	241	339	380	5.8e-13	83.2	A0A2N9IEA4|A0A2N9IEA4_FAGSY Uncharacterized protein OS=Fagus sylvatica OX=28930 GN=FSB_LOCUS52058 PE=3 SV=1	NA	Solyc05g056230.3.1	AT1G08450.1
Sh_contig_380	A0A2G9H1C6	GO:0005524; GO:0047693; GO:0003677; GO:0008094; GO:0006281	429701	95.9	98	4	0	71	364	1	98	1.7e-44	187.6	A0A2G9H1C6|A0A2G9H1C6_9LAMI Meiotic recombination protein Dmc1 OS=Handroanthus impetiginosus OX=429701 GN=CDL12_16070 PE=3 SV=1	NA	Solyc09g082790.3.1	AT3G22880.1
Sh_contig_381	S8DNL9	GO:0005524; GO:0016301	192259	68.8	199	61	1	599	3	328	525	2.3e-66	261.2	S8DNL9|S8DNL9_9LAMI Uncharacterized protein (Fragment) OS=Genlisea aurea OX=192259 GN=M569_10167 PE=4 SV=1	NA	Solyc05g005020.3.1	AT1G10760.1
Sh_contig_382	A0A251UR57	GO:0005525; GO:0003924	4232	83.3	42	7	0	350	225	175	216	1.6e-10	74.7	A0A251UR57|A0A251UR57_HELAN Putative small GTPase superfamily OS=Helianthus annuus OX=4232 GN=HannXRQ_Chr05g0152321 PE=4 SV=1	NA	Solyc11g073050.2.1	AT3G46060.1
Sh_contig_383	B2LVF8	GO:0016021	29719	51	153	72	2	107	565	430	579	2.8e-30	141	B2LVF8|B2LVF8_MENSP Verticillium wilt resistance-like protein OS=Mentha spicata OX=29719 GN=Ve1 PE=4 SV=1	NA	Solyc09g005080.1.1	AT5G27060.1
Sh_contig_384	A0A022QFS3	GO:0020037; GO:0005506; GO:0004497; GO:0016705	4155	60.2	166	54	3	3	464	160	325	2.2e-49	204.1	A0A022QFS3|A0A022QFS3_ERYGU Uncharacterized protein OS=Erythranthe guttata OX=4155 GN=MIMGU_mgv1a004751mg PE=3 SV=1	NA	Solyc10g080870.3.1	AT5G52320.1
Sh_contig_385	A0A1B0VRQ4	GO:0016747	41228	65.5	339	96	4	21	1025	106	427	1.6e-114	421.8	A0A1B0VRQ4|A0A1B0VRQ4_9LAMI Acyltransferase ACT4 OS=Plectranthus barbatus OX=41228 PE=2 SV=1	NA	Solyc06g051320.3.1	AT1G24420.1
Sh_contig_386	A0A2G9H3Z3	GO:0005524; GO:0004672	429701	95	119	6	0	477	121	1080	1198	2.9e-60	240.4	A0A2G9H3Z3|A0A2G9H3Z3_9LAMI Tyrosine kinase OS=Handroanthus impetiginosus OX=429701 GN=CDL12_15173 PE=4 SV=1	NA	Solyc09g091460.3.1	AT1G16270.1
Sh_contig_387	A0A022QMN3	GO:0016021; GO:0005524; GO:0016887	4155	89.1	110	12	0	330	1	1034	1143	5.5e-50	205.7	A0A022QMN3|A0A022QMN3_ERYGU Uncharacterized protein OS=Erythranthe guttata OX=4155 GN=MIMGU_mgv1a000208mg PE=3 SV=1	NA	Solyc09g091660.3.1	AT1G15520.1
Sh_contig_388	A0A2U1Q3X0		35608	58.2	318	116	5	945	7	321	626	4.8e-99	370.2	A0A2U1Q3X0|A0A2U1Q3X0_ARTAN Reverse transcriptase domain-containing protein OS=Artemisia annua OX=35608 GN=CTI12_AA011350 PE=4 SV=1	NA	NA	AT4G13320.1
Sh_contig_389	A0A2G9GER7	GO:0005524; GO:0004672	429701	72.3	148	34	1	2	445	56	196	6.5e-54	219.2	A0A2G9GER7|A0A2G9GER7_9LAMI Conserved WD40 repeat-containing protein OS=Handroanthus impetiginosus OX=429701 GN=CDL12_23702 PE=4 SV=1	NA	Solyc07g063120.3.1	AT1G53090.1
Sh_contig_390	A0A2G9HGZ5	GO:0003743	429701	49.7	151	58	2	455	3	611	743	6.3e-28	132.9	A0A2G9HGZ5|A0A2G9HGZ5_9LAMI Transcription initiation factor TFIID, subunit BDF1 OS=Handroanthus impetiginosus OX=429701 GN=CDL12_10776 PE=4 SV=1	NA	Solyc12g014170.2.1	AT1G06230.1
Sh_contig_391	S8ELI6		192259	86.3	117	16	0	353	3	36	152	1.5e-53	217.6	S8ELI6|S8ELI6_9LAMI Uncharacterized protein OS=Genlisea aurea OX=192259 GN=M569_01244 PE=4 SV=1	NA	Solyc03g111870.3.1	AT5G14420.1
Sh_contig_392	A0A2G9HBL8	GO:0016021	429701	78.2	78	17	0	1	234	9	86	1.4e-27	131.3	A0A2G9HBL8|A0A2G9HBL8_9LAMI Uncharacterized protein OS=Handroanthus impetiginosus OX=429701 GN=CDL12_12432 PE=4 SV=1	NA	Solyc07g052920.3.1	AT5G16950.1
Sh_contig_393	S8EAS0	GO:0016620	192259	93.1	102	7	0	306	1	71	172	2.3e-50	206.8	S8EAS0|S8EAS0_9LAMI Mitochondrial benzaldehyde dehydrogenase (Fragment) OS=Genlisea aurea OX=192259 GN=M569_01769 PE=3 SV=1	NA	Solyc03g114150.3.1	AT1G23800.1
Sh_contig_394	A0A2G9I904	GO:0016021; GO:0005524; GO:0005509; GO:0030247; GO:0004674	429701	57.1	84	36	0	254	3	73	156	5.2e-22	113.2	A0A2G9I904|A0A2G9I904_9LAMI Serine/threonine protein kinase OS=Handroanthus impetiginosus OX=429701 GN=CDL12_01016 PE=4 SV=1	NA	Solyc09g015240.1.1	AT1G21270.1
Sh_contig_395	A0A2N9H0T6	GO:0003676; GO:0015074	28930	54.5	88	40	0	1	264	664	751	1.2e-20	108.6	A0A2N9H0T6|A0A2N9H0T6_FAGSY Uncharacterized protein OS=Fagus sylvatica OX=28930 GN=FSB_LOCUS33494 PE=4 SV=1	NA	Solyc03g095420.2.1	NA
Sh_contig_396	A0A022PTH2	GO:0016021; GO:0005524; GO:0004672	4155	40.7	118	54	3	11	316	442	559	3.8e-14	86.7	A0A022PTH2|A0A022PTH2_ERYGU Uncharacterized protein (Fragment) OS=Erythranthe guttata OX=4155 GN=MIMGU_mgv1a020030mg PE=4 SV=1	NA	NA	NA
Sh_contig_397	A0A022RP17	GO:0005524; GO:0004672	4155	89.4	142	15	0	2	427	402	543	9.5e-67	262.3	A0A022RP17|A0A022RP17_ERYGU Uncharacterized protein OS=Erythranthe guttata OX=4155 GN=MIMGU_mgv1a004097mg PE=4 SV=1	NA	Solyc09g011750.3.1	AT5G59010.1
Sh_contig_398	S8CXB4	GO:0015035	192259	76.7	129	30	0	6	392	8	136	6.1e-56	225.7	S8CXB4|S8CXB4_9LAMI Uncharacterized protein OS=Genlisea aurea OX=192259 GN=M569_03178 PE=4 SV=1	NA	Solyc02g089230.3.1	AT5G38900.1
Sh_contig_399	A0A061FA66		3641	56.3	71	30	1	282	70	223	292	3e-14	87.4	A0A061FA66|A0A061FA66_THECC Uncharacterized protein OS=Theobroma cacao OX=3641 GN=TCM_032736 PE=4 SV=1	NA	NA	NA
Sh_contig_400	A0A022R3F2		4155	83.4	151	24	1	453	1	371	520	1.8e-64	254.2	A0A022R3F2|A0A022R3F2_ERYGU Uncharacterized protein OS=Erythranthe guttata OX=4155 GN=MIMGU_mgv1a003106mg PE=3 SV=1	NA	Solyc09g007820.2.1	AT5G03250.1
Sh_contig_401	Q9LZN8	GO:0003677; GO:0046983	3702	38.7	124	75	1	476	105	568	690	1.3e-12	82.4	Q9LZN8|Q9LZN8_ARATH Uncharacterized protein T12C14_220 OS=Arabidopsis thaliana OX=3702 GN=T12C14_220 PE=4 SV=1	NA	Solyc09g074185.1.1	AT3G42170.1
Sh_contig_402	A0A1S4AAQ1	GO:0005524; GO:0004674	4097	79.4	131	26	1	3	392	262	392	2.6e-54	220.3	A0A1S4AAQ1|A0A1S4AAQ1_TOBAC serine/threonine-protein kinase CDL1-like OS=Nicotiana tabacum OX=4097 GN=LOC107795566 PE=3 SV=1	NA	Solyc11g072660.2.1	AT1G07870.2
Sh_contig_403	A0A2G9HQK2	GO:0004311; GO:0008299; GO:0015979	429701	95.2	145	7	0	436	2	137	281	1.4e-69	271.2	A0A2G9HQK2|A0A2G9HQK2_9LAMI Geranylgeranyl pyrophosphate synthase/Polyprenyl synthetase OS=Handroanthus impetiginosus OX=429701 GN=CDL12_07501 PE=3 SV=1	NA	Solyc07g061990.3.1	AT1G78510.1
Sh_contig_404	A0A2G9I9E2	GO:0102131; GO:0102132; GO:0004316; GO:0051287; GO:0006633	429701	90.8	65	6	0	2	196	160	224	8.3e-25	122.9	A0A2G9I9E2|A0A2G9I9E2_9LAMI Mitochondrial/plastidial beta-ketoacyl-ACP reductase OS=Handroanthus impetiginosus OX=429701 GN=CDL12_00863 PE=4 SV=1	NA	Solyc06g071910.3.1	AT1G24360.1
Sh_contig_405	S8DB59		192259	73.4	128	30	2	1	378	19	144	4.7e-37	162.9	S8DB59|S8DB59_9LAMI Uncharacterized protein (Fragment) OS=Genlisea aurea OX=192259 GN=M569_14867 PE=4 SV=1	NA	Solyc09g082580.3.1	AT3G22810.1
Sh_contig_406	A0A2G9GF20		429701	80	80	16	0	311	72	146	225	2.4e-24	120.6	A0A2G9GF20|A0A2G9GF20_9LAMI Uncharacterized protein OS=Handroanthus impetiginosus OX=429701 GN=CDL12_23597 PE=4 SV=1	NA	Solyc09g005890.3.1	AT5G13560.1
Sh_contig_407	B8AMZ6	GO:0008270	39946	35.9	128	78	3	391	8	678	801	6.7e-13	83.2	B8AMZ6|B8AMZ6_ORYSI Uncharacterized protein OS=Oryza sativa subsp. indica OX=39946 GN=OsI_11314 PE=4 SV=1	NA	Solyc06g065250.1.1	NA
Sh_contig_408	A0A151TDZ5	GO:0003676; GO:0008270	3821	40.7	199	96	5	14	598	484	664	2.6e-34	154.5	A0A151TDZ5|A0A151TDZ5_CAJCA Retrovirus-related Pol polyprotein from transposon TNT 1-94 OS=Cajanus cajan OX=3821 GN=KK1_011458 PE=4 SV=1	NA	Solyc10g038180.2.1	ATMG00710.1
Sh_contig_409	A0A2G9HPG3	GO:0005634; GO:0003700; GO:0043565; GO:0006351	429701	87	46	6	0	370	233	131	176	5.5e-14	86.3	A0A2G9HPG3|A0A2G9HPG3_9LAMI Uncharacterized protein OS=Handroanthus impetiginosus OX=429701 GN=CDL12_07920 PE=4 SV=1	NA	Solyc02g094270.2.1	AT5G13080.1
Sh_contig_410	A0A2G9GU11	GO:0003723	429701	95.6	114	5	0	31	372	133	246	1.8e-54	220.7	A0A2G9GU11|A0A2G9GU11_9LAMI Polypyrimidine tract-binding protein OS=Handroanthus impetiginosus OX=429701 GN=CDL12_18651 PE=4 SV=1	NA	Solyc03g007320.3.1	AT5G53180.1
Sh_contig_411	A0A2G9HKF4	GO:0016021	429701	77.8	501	108	1	1894	401	1	501	5.3e-220	773.1	A0A2G9HKF4|A0A2G9HKF4_9LAMI Uncharacterized protein OS=Handroanthus impetiginosus OX=429701 GN=CDL12_09338 PE=4 SV=1	NA	Solyc06g068560.3.1	AT1G79710.1
Sh_contig_412	A0A022S0D1	GO:0016021; GO:0005622; GO:0000155	4155	52.2	182	82	1	547	2	1	177	1.6e-43	185.3	A0A022S0D1|A0A022S0D1_ERYGU Uncharacterized protein OS=Erythranthe guttata OX=4155 GN=MIMGU_mgv1a021291mg PE=4 SV=1	NA	NA	AT2G47430.1
Sh_contig_413	A0A164ZU05	GO:0010181; GO:0016491	79200	95.2	42	2	0	2	127	269	310	1.2e-14	88.2	A0A164ZU05|A0A164ZU05_DAUCA Uncharacterized protein OS=Daucus carota subsp. sativus OX=79200 GN=DCAR_019640 PE=3 SV=1	NA	Solyc07g056540.3.1	AT3G14420.1
Sh_contig_414	A0A022QAQ0	GO:0016021; GO:0005524; GO:0004672	4155	66.2	157	47	1	504	34	397	547	9.5e-54	218.8	A0A022QAQ0|A0A022QAQ0_ERYGU Uncharacterized protein OS=Erythranthe guttata OX=4155 GN=MIMGU_mgv1a002807mg PE=4 SV=1	NA	Solyc05g047570.2.1	AT5G35390.1
Sh_contig_415	A0A0S1TNL9	GO:0020037; GO:0005506; GO:0004497; GO:0016705	396869	77.4	159	36	0	203	679	290	448	3.1e-68	267.3	A0A0S1TNL9|A0A0S1TNL9_9LAMI Cytochrome P450 71CS1 OS=Salvia pomifera OX=396869 GN=CYP71CS1 PE=2 SV=1	NA	Solyc03g111880.3.1	AT5G24960.1
Sh_contig_416	A0A061G8F3	GO:0003676; GO:0004523	3641	44.9	69	37	1	325	119	438	505	1.8e-08	67.8	A0A061G8F3|A0A061G8F3_THECC Uncharacterized protein OS=Theobroma cacao OX=3641 GN=TCM_016753 PE=4 SV=1	NA	NA	NA
Sh_contig_417	H6VGI1	GO:0010181; GO:0016491	662907	78.6	112	24	0	2	337	241	352	7.1e-45	188.7	H6VGI1|H6VGI1_9LAMI 12-oxophytodienoate reductase OS=Isodon eriocalyx OX=662907 GN=OPR1 PE=2 SV=1	NA	Solyc07g007870.3.1	AT2G06050.2
Sh_contig_418	A0FD19	GO:0043531	161934	74.2	120	26	1	9	353	75	194	8.4e-36	158.7	A0FD19|A0FD19_BETVU NBS-LRR type resistance protein OS=Beta vulgaris OX=161934 PE=2 SV=1	NA	Solyc06g069180.3.1	AT1G25490.1
Sh_contig_419	A0A2G9GZI5		429701	88.2	119	11	2	914	1267	1	117	4.6e-25	125.2	A0A2G9GZI5|A0A2G9GZI5_9LAMI Uncharacterized protein OS=Handroanthus impetiginosus OX=429701 GN=CDL12_16710 PE=4 SV=1	NA	Solyc08g022120.3.1	AT4G18400.1
Sh_contig_420	A0A022QZZ0		4155	52.7	110	50	2	461	132	296	403	4.8e-20	106.7	A0A022QZZ0|A0A022QZZ0_ERYGU Uncharacterized protein (Fragment) OS=Erythranthe guttata OX=4155 GN=MIMGU_mgv1a0176471mg PE=4 SV=1	NA	Solyc07g008620.1.1	AT5G46330.1
Sh_contig_421	A0A2G9HK36	GO:0102229; GO:0016161; GO:0000272	429701	71.6	250	66	3	20	766	22	267	2.4e-96	360.9	A0A2G9HK36|A0A2G9HK36_9LAMI Beta-amylase OS=Handroanthus impetiginosus OX=429701 GN=CDL12_09448 PE=3 SV=1	NA	Solyc08g077530.3.1	AT4G17090.1
Sh_contig_422	A0A2G9HE71	GO:0016021; GO:0102336; GO:0102337; GO:0102338; GO:0102756	429701	68.1	94	29	1	502	221	197	289	1.5e-30	141.7	A0A2G9HE71|A0A2G9HE71_9LAMI Fatty acyl-CoA elongase/Polyunsaturated fatty acid specific elongation enzyme OS=Handroanthus impetiginosus OX=429701 GN=CDL12_11535 PE=4 SV=1	NA	Solyc02g089860.1.1	AT4G36830.1
Sh_contig_423	A0A022RW29	GO:0003723	4155	43.9	187	85	5	631	86	185	356	1.4e-23	119	A0A022RW29|A0A022RW29_ERYGU Uncharacterized protein OS=Erythranthe guttata OX=4155 GN=MIMGU_mgv1a008346mg PE=4 SV=1	NA	NA	NA
Sh_contig_424	A0A022PXZ9	GO:0050660; GO:0016614	4155	67	106	35	0	1	318	205	310	1.6e-33	151	A0A022PXZ9|A0A022PXZ9_ERYGU Uncharacterized protein (Fragment) OS=Erythranthe guttata OX=4155 GN=MIMGU_mgv1a027155mg PE=3 SV=1	NA	Solyc02g070110.1.1	AT1G30760.1
Sh_contig_425	A0A1R3G8D0	GO:0016021; GO:0016717; GO:0006633	210143	55.4	74	33	0	224	3	89	162	8.5e-15	89	A0A1R3G8D0|A0A1R3G8D0_COCAP Fatty acid desaturase, type 1 OS=Corchorus capsularis OX=210143 GN=CCACVL1_27868 PE=3 SV=1	NA	Solyc03g116730.3.1	AT3G15850.1
Sh_contig_426	A0A166BYY4	GO:0016021; GO:0016717; GO:0006629	79200	89.8	98	10	0	317	24	342	439	1.1e-47	198	A0A166BYY4|A0A166BYY4_DAUCA Uncharacterized protein OS=Daucus carota subsp. sativus OX=79200 GN=DCAR_011820 PE=4 SV=1	K10257	Solyc06g051400.3.1	AT5G05580.1
Sh_contig_427	A0A2G3CZ14	GO:0045261; GO:0046933; GO:0015986	80379	88.9	108	12	0	1	324	70	177	6.1e-46	192.2	A0A2G3CZ14|A0A2G3CZ14_CAPCH ATP synthase subunit gamma, mitochondrial OS=Capsicum chinense OX=80379 GN=BC332_09078 PE=3 SV=1	NA	Solyc03g115110.3.1	AT2G33040.1
Sh_contig_428	A0A1U7ZAP4	GO:0005524	4432	88.7	151	17	0	455	3	300	450	8.8e-75	288.5	A0A1U7ZAP4|A0A1U7ZAP4_NELNU ribulose bisphosphate carboxylase/oxygenase activase, chloroplastic-like isoform X1 OS=Nelumbo nucifera OX=4432 GN=LOC104591115 PE=4 SV=1	NA	Solyc09g011080.3.1	AT2G39730.1
Sh_contig_429	A0A142CD24		265496	65.7	105	33	2	18	323	422	526	3.2e-27	130.6	A0A142CD24|A0A142CD24_9LAMI Formin-like protein 3 OS=Catalpa bungei OX=265496 PE=2 SV=1	NA	Solyc05g013490.3.1	AT1G70620.3
Sh_contig_430	A0A2G9HBA9	GO:0004144; GO:0045017	429701	66.7	102	34	0	5	310	324	425	1.1e-29	138.3	A0A2G9HBA9|A0A2G9HBA9_9LAMI Uncharacterized protein OS=Handroanthus impetiginosus OX=429701 GN=CDL12_12572 PE=4 SV=1	NA	Solyc07g053890.3.1	AT3G49210.1
Sh_contig_431	A0A022QUD2	GO:0005524	4155	59.9	157	55	3	1	471	96	244	5.2e-46	193	A0A022QUD2|A0A022QUD2_ERYGU Uncharacterized protein OS=Erythranthe guttata OX=4155 GN=MIMGU_mgv1a022621mg PE=3 SV=1	NA	Solyc02g069750.2.1	AT5G40010.1
Sh_contig_432	A0A2G9HD60	GO:0016021; GO:0005524; GO:0005509; GO:0030247; GO:0004674	429701	33.6	131	61	6	1	372	176	287	1.3e-07	65.1	A0A2G9HD60|A0A2G9HD60_9LAMI Serine/threonine protein kinase OS=Handroanthus impetiginosus OX=429701 GN=CDL12_11905 PE=4 SV=1	NA	Solyc11g072140.2.1	NA
Sh_contig_433	A0A2G9G6E9	GO:0004416; GO:0019243	429701	87.5	48	6	0	27	170	284	331	3.6e-14	86.7	A0A2G9G6E9|A0A2G9G6E9_9LAMI Glyoxylase OS=Handroanthus impetiginosus OX=429701 GN=CDL12_26613 PE=3 SV=1	NA	Solyc06g053310.3.1	AT1G06130.1
Sh_contig_434	A0A2G9HP24		429701	66.3	184	49	4	1088	573	1	183	5e-58	235	A0A2G9HP24|A0A2G9HP24_9LAMI Uncharacterized protein OS=Handroanthus impetiginosus OX=429701 GN=CDL12_08059 PE=4 SV=1	NA	Solyc11g010625.1.1	AT4G38060.2
Sh_contig_435	S8DG51	GO:0004357; GO:0006750	192259	88.4	112	13	0	2	337	343	454	4.5e-52	214.2	S8DG51|S8DG51_9LAMI Gamma-glutamylcysteine synthetase (Fragment) OS=Genlisea aurea OX=192259 GN=M569_13002 PE=4 SV=1	NA	Solyc08g081010.3.1	AT4G23100.1
Sh_contig_436	S8DA97	GO:0003677; GO:0003899; GO:0006351	192259	55.7	131	49	2	367	2	92	222	2.4e-30	140.6	S8DA97|S8DA97_9LAMI Uncharacterized protein (Fragment) OS=Genlisea aurea OX=192259 GN=M569_15192 PE=4 SV=1	NA	Solyc06g036000.3.1	AT3G49000.1
Sh_contig_437	A0A2G9HQL6	GO:0016021; GO:0005886; GO:0008643	429701	80.9	131	25	0	3	395	24	154	7e-52	212.2	A0A2G9HQL6|A0A2G9HQL6_9LAMI Bidirectional sugar transporter SWEET OS=Handroanthus impetiginosus OX=429701 GN=CDL12_07508 PE=3 SV=1	NA	Solyc07g062120.3.1	AT3G14770.1
Sh_contig_438	S8CGF6		192259	78.9	38	6	1	1	108	79	116	8.6e-06	58.9	S8CGF6|S8CGF6_9LAMI Uncharacterized protein (Fragment) OS=Genlisea aurea OX=192259 GN=M569_08890 PE=4 SV=1	NA	NA	NA
Sh_contig_439	A0A2G9GUX0	GO:0016758; GO:0008152	429701	59.6	473	185	2	52	1452	3	475	5.6e-171	609.8	A0A2G9GUX0|A0A2G9GUX0_9LAMI Glycosyltransferase OS=Handroanthus impetiginosus OX=429701 GN=CDL12_18355 PE=3 SV=1	NA	Solyc03g114710.3.1	AT1G73880.1
Sh_contig_440	A0A022PT00		4155	75.5	139	26	2	52	465	1	132	1.5e-48	201.4	A0A022PT00|A0A022PT00_ERYGU Uncharacterized protein (Fragment) OS=Erythranthe guttata OX=4155 GN=MIMGU_mgv1a0241811mg PE=4 SV=1	NA	Solyc11g072960.1.1	AT1G07710.1
Sh_contig_441	S8DFP3	GO:0016301	192259	84	106	17	0	12	329	84	189	1.2e-44	188	S8DFP3|S8DFP3_9LAMI Mitogen-activated protein kinase 14 (Fragment) OS=Genlisea aurea OX=192259 GN=M569_13167 PE=4 SV=1	NA	Solyc01g080240.3.1	AT5G19010.1
Sh_contig_442	A0A2C9U9N7	GO:0016021; GO:0020037; GO:0005506; GO:0004497; GO:0016705	3983	67.6	108	35	0	326	3	224	331	2.2e-35	157.1	A0A2C9U9N7|A0A2C9U9N7_MANES Uncharacterized protein OS=Manihot esculenta OX=3983 GN=MANES_16G081600 PE=3 SV=1	NA	Solyc08g062950.3.1	AT2G26170.1
Sh_contig_443	S8DR59	GO:0003723	192259	79.7	207	41	1	618	1	130	336	2.6e-88	334.3	S8DR59|S8DR59_9LAMI Uncharacterized protein OS=Genlisea aurea OX=192259 GN=M569_09190 PE=4 SV=1	NA	Solyc01g008970.3.1	AT3G56860.3
Sh_contig_444	S8CQD7		192259	64.5	186	66	0	568	11	625	810	8.3e-60	239.2	S8CQD7|S8CQD7_9LAMI Uncharacterized protein (Fragment) OS=Genlisea aurea OX=192259 GN=M569_07684 PE=4 SV=1	NA	Solyc01g103990.3.1	AT4G09150.2
Sh_contig_445	A0A2K3MLW1		57577	35.8	81	52	0	119	361	53	133	1.7e-09	71.6	A0A2K3MLW1|A0A2K3MLW1_TRIPR Uncharacterized protein OS=Trifolium pratense OX=57577 GN=L195_g014936 PE=4 SV=1	NA	NA	NA
Sh_contig_446	A0A068UJA1	GO:0043231; GO:0004739; GO:0006086	49390	92.3	65	5	0	352	158	380	444	1.2e-26	128.3	A0A068UJA1|A0A068UJA1_COFCA Pyruvate dehydrogenase E1 component subunit alpha OS=Coffea canephora OX=49390 GN=GSCOC_T00027639001 PE=4 SV=1	NA	Solyc12g009400.2.1	AT1G01090.1
Sh_contig_447	A0A2G9H7F0	GO:0005524; GO:0004715; GO:0004674	429701	66.7	96	31	1	66	350	1	96	1.2e-26	128.3	A0A2G9H7F0|A0A2G9H7F0_9LAMI Serine/threonine protein kinase OS=Handroanthus impetiginosus OX=429701 GN=CDL12_13927 PE=4 SV=1	NA	Solyc12g010745.1.1	NA
Sh_contig_448	A0A022RFX7	GO:0016021; GO:0050660; GO:0004506	4155	88.2	127	15	0	2	382	101	227	1.9e-60	240.7	A0A022RFX7|A0A022RFX7_ERYGU Uncharacterized protein OS=Erythranthe guttata OX=4155 GN=MIMGU_mgv1a004381mg PE=4 SV=1	NA	Solyc04g077440.3.1	AT4G37760.1
Sh_contig_449	B9SPQ0		3988	74.7	91	21	2	270	1	1	90	9.8e-33	148.3	B9SPQ0|B9SPQ0_RICCO Uncharacterized protein OS=Ricinus communis OX=3988 GN=RCOM_0204900 PE=4 SV=1	NA	Solyc01g066970.2.1	AT5G10625.1
Sh_contig_450	A0A2G5DXI7	GO:0005509	218851	46.8	171	61	4	429	1	12	180	2.3e-28	134.8	A0A2G5DXI7|A0A2G5DXI7_AQUCA Uncharacterized protein OS=Aquilegia coerulea OX=218851 GN=AQUCO_01400664v1 PE=4 SV=1	NA	Solyc10g079755.1.1	AT2G41410.1
Sh_contig_451	Q9ARF9	GO:0005737; GO:0003868; GO:0046872; GO:0006559; GO:0006572	4142	89.4	113	12	0	2	340	321	433	5e-53	216.1	Q9ARF9|HPPD_PLESU 4-hydroxyphenylpyruvate dioxygenase OS=Plectranthus scutellarioides OX=4142 PE=2 SV=1	NA	Solyc07g045050.3.1	AT1G06570.1
Sh_contig_452	A0A2G9G287	GO:0005622; GO:0004430; GO:0048015	429701	91.1	112	10	0	6	341	1140	1251	8.8e-51	208.4	A0A2G9G287|A0A2G9G287_9LAMI Phosphatidylinositol 4-kinase OS=Handroanthus impetiginosus OX=429701 GN=CDL12_28074 PE=4 SV=1	NA	Solyc11g043130.2.1	AT1G49340.2
Sh_contig_453	A0A022Q8F8		4155	72	82	21	2	2	247	190	269	8.2e-24	118.6	A0A022Q8F8|A0A022Q8F8_ERYGU Uncharacterized protein OS=Erythranthe guttata OX=4155 GN=MIMGU_mgv1a011663mg PE=4 SV=1	NA	Solyc03g025710.3.1	AT1G72030.1
Sh_contig_454	A0A2G9FYK4	GO:0004351; GO:0030170; GO:0006536	429701	97.1	138	4	0	1	414	242	379	4.7e-75	289.3	A0A2G9FYK4|A0A2G9FYK4_9LAMI Glutamate decarboxylase OS=Handroanthus impetiginosus OX=429701 GN=CDL12_29787 PE=3 SV=1	NA	Solyc11g011920.2.1	AT2G02000.1
Sh_contig_455	A0A2G9GA96		429701	68.1	160	33	3	68	493	1	160	7.7e-23	116.7	A0A2G9GA96|A0A2G9GA96_9LAMI Uncharacterized protein OS=Handroanthus impetiginosus OX=429701 GN=CDL12_25279 PE=4 SV=1	NA	NA	AT2G23670.1
Sh_contig_456	A0A2G9GGE7	GO:0005789; GO:0016021; GO:0005525; GO:0003924	429701	81.2	154	29	0	464	3	374	527	1.2e-63	251.5	A0A2G9GGE7|A0A2G9GGE7_9LAMI Protein ROOT HAIR DEFECTIVE 3 homolog OS=Handroanthus impetiginosus OX=429701 GN=CDL12_23098 PE=3 SV=1	NA	Solyc03g121590.3.1	AT3G13870.1
Sh_contig_457	A0A1S3WZS7		4097	63.2	144	52	1	1	432	168	310	9.4e-42	178.7	A0A1S3WZS7|A0A1S3WZS7_TOBAC uncharacterized protein LOC107759599 OS=Nicotiana tabacum OX=4097 GN=LOC107759599 PE=4 SV=1	NA	Solyc05g006780.3.1	AT1G59710.1
Sh_contig_458	A0A067K802	GO:0016021; GO:0009579	180498	58.3	115	40	4	12	341	1	112	2.1e-20	107.5	A0A067K802|A0A067K802_JATCU Uncharacterized protein OS=Jatropha curcas OX=180498 GN=JCGZ_14176 PE=4 SV=1	NA	Solyc10g005050.3.1	AT2G46820.1
Sh_contig_459	A0A2G9HB21	GO:0006396	429701	50.9	161	77	2	8	487	631	790	6.2e-25	123.6	A0A2G9HB21|A0A2G9HB21_9LAMI mRNA processing protein OS=Handroanthus impetiginosus OX=429701 GN=CDL12_12665 PE=4 SV=1	NA	Solyc09g064590.3.1	AT1G04080.3
Sh_contig_460	A0A2G9I393	GO:0004559; GO:0030246; GO:0046872; GO:0006013	429701	87.8	139	15	1	422	6	748	884	1.4e-66	261.2	A0A2G9I393|A0A2G9I393_9LAMI Alpha-mannosidase OS=Handroanthus impetiginosus OX=429701 GN=CDL12_03045 PE=3 SV=1	NA	Solyc06g068860.3.1	AT5G13980.1
Sh_contig_461	A0A1J6HUK5	GO:0005634; GO:0008536; GO:0006886	49451	89.1	137	15	0	1	411	591	727	1.2e-67	264.6	A0A1J6HUK5|A0A1J6HUK5_NICAT Importin beta-like sad2 OS=Nicotiana attenuata OX=49451 GN=SAD2_0 PE=4 SV=1	NA	Solyc09g098240.3.1	AT2G31660.1
Sh_contig_462	A0A2G9HY06	GO:0003993; GO:0046872	429701	84	294	47	0	1069	188	167	460	3.8e-153	550.4	A0A2G9HY06|A0A2G9HY06_9LAMI Purple acid phosphatase OS=Handroanthus impetiginosus OX=429701 GN=CDL12_04879 PE=3 SV=1	NA	Solyc01g110060.3.1	AT2G27190.1
Sh_contig_463	A0A022RDN0	GO:0043531	4155	54.2	179	77	3	1	528	531	707	1.4e-47	198.4	A0A022RDN0|A0A022RDN0_ERYGU Uncharacterized protein OS=Erythranthe guttata OX=4155 GN=MIMGU_mgv1a025995mg PE=4 SV=1	NA	Solyc05g009630.3.1	NA
Sh_contig_464	A0A290YXT9	GO:0006950	226208	87.2	109	13	1	1	327	69	176	2.2e-43	184.1	A0A290YXT9|A0A290YXT9_SALMI Universal stress protein 29 OS=Salvia miltiorrhiza OX=226208 PE=2 SV=1	NA	Solyc09g090850.3.1	AT4G13450.1
Sh_contig_465	A0A1S3TJI1	GO:0008270	3916	42.9	77	44	0	356	126	767	843	3e-09	70.5	A0A1S3TJI1|A0A1S3TJI1_VIGRR uncharacterized protein LOC106756154 OS=Vigna radiata var. radiata OX=3916 GN=LOC106756154 PE=4 SV=1	NA	NA	NA
Sh_contig_466	K4P5F3	GO:0016021; GO:0004575; GO:0005975	331068	82.5	120	21	0	3	362	342	461	1.2e-55	224.6	K4P5F3|K4P5F3_9LAMI Vacuolar invertase CvINV OS=Elsholtzia haichowensis OX=331068 PE=2 SV=1	NA	Solyc03g083910.4.1	AT1G62660.1
Sh_contig_467	A0A118K419	GO:0008234	59895	46.7	45	24	0	276	142	107	151	4.8e-05	56.2	A0A118K419|A0A118K419_CYNCS Peptidase C48, SUMO/Sentrin/Ubl1 (Fragment) OS=Cynara cardunculus var. scolymus OX=59895 GN=Ccrd_014803 PE=4 SV=1	NA	NA	NA
Sh_contig_468	A0A022QTC8	GO:0016021	4155	81.9	105	19	0	316	2	100	204	2.1e-46	193.7	A0A022QTC8|A0A022QTC8_ERYGU Uncharacterized protein (Fragment) OS=Erythranthe guttata OX=4155 GN=MIMGU_mgv1a025277mg PE=4 SV=1	NA	Solyc02g084810.3.1	AT4G36440.1
Sh_contig_469	A0A022R3H6	GO:0016758; GO:0008152	4155	60	115	45	1	15	356	152	266	8.9e-30	138.7	A0A022R3H6|A0A022R3H6_ERYGU Glycosyltransferase OS=Erythranthe guttata OX=4155 GN=MIMGU_mgv1a005852mg PE=3 SV=1	NA	Solyc09g008060.3.1	AT2G28080.1
Sh_contig_470	A0A1U8PR79	GO:0004834	3635	81	137	26	0	413	3	108	244	6.9e-58	232.3	A0A1U8PR79|A0A1U8PR79_GOSHI Tryptophan synthase OS=Gossypium hirsutum OX=3635 GN=LOC107961973 PE=3 SV=1	K01696	Solyc10g005320.3.1	AT5G28237.1
Sh_contig_471	A0A2G9HJB4	GO:0004040	429701	88.6	132	15	0	456	61	395	526	3.5e-63	250	A0A2G9HJB4|A0A2G9HJB4_9LAMI Amidase OS=Handroanthus impetiginosus OX=429701 GN=CDL12_09742 PE=4 SV=1	NA	Solyc03g118030.3.1	AT5G07360.1
Sh_contig_472	A0A2G9GCA8		429701	84.5	238	37	0	986	273	1	238	2.1e-95	358.2	A0A2G9GCA8|A0A2G9GCA8_9LAMI Uncharacterized protein OS=Handroanthus impetiginosus OX=429701 GN=CDL12_24569 PE=4 SV=1	NA	Solyc01g049960.3.1	AT4G26410.1
Sh_contig_473	B9SC09	GO:0005576; GO:0009405	3988	34.1	132	80	3	389	3	164	291	3e-10	73.9	B9SC09|B9SC09_RICCO Uncharacterized protein OS=Ricinus communis OX=3988 GN=RCOM_0701460 PE=4 SV=1	NA	NA	NA
Sh_contig_474	M5W9P1		3760	76.4	106	25	0	3	320	203	308	5.2e-45	189.1	M5W9P1|M5W9P1_PRUPE Uncharacterized protein OS=Prunus persica OX=3760 GN=PRUPE_7G019500 PE=4 SV=1	K14298	Solyc10g047000.2.1	AT1G80670.1
Sh_contig_475	M5XJD9	GO:0003677; GO:0046983	3760	45.9	111	58	1	335	3	420	528	9.1e-16	92	M5XJD9|M5XJD9_PRUPE Uncharacterized protein OS=Prunus persica OX=3760 GN=PRUPE_ppa003125mg PE=4 SV=1	NA	Solyc08g065943.1.1	AT3G42170.1
Sh_contig_476	A0A022PTH7	GO:0050660; GO:0016614	4155	60.5	114	41	3	16	345	1	114	1.2e-23	118.2	A0A022PTH7|A0A022PTH7_ERYGU Uncharacterized protein OS=Erythranthe guttata OX=4155 GN=MIMGU_mgv1a004131mg PE=3 SV=1	NA	Solyc06g065060.1.1	AT4G20820.1
Sh_contig_477	E6NTZ4	GO:0005623; GO:0009055; GO:0050220; GO:0015035; GO:0045454	180498	84.8	99	15	0	2	298	218	316	1.5e-42	181	E6NTZ4|E6NTZ4_JATCU JHL20J20.11 protein OS=Jatropha curcas OX=180498 GN=JHL20J20.11 PE=4 SV=1	K05309	Solyc04g081740.3.1	AT5G42150.1
Sh_contig_478	K4B0H5	GO:0005829; GO:0047974; GO:0008270; GO:0009451	4081	88.6	123	14	0	30	398	3	125	7.7e-59	235.3	K4B0H5|K4B0H5_SOLLC Guanine deaminase OS=Solanum lycopersicum OX=4081 GN=101244906 PE=2 SV=1	NA	Solyc01g097880.3.1	AT5G28050.2
Sh_contig_479	Q8S449	GO:0043531	38859	65	100	34	1	2	298	73	172	2.6e-30	140.2	Q8S449|Q8S449_MENLO Disease resistance-like protein 17-12 (Fragment) OS=Mentha longifolia OX=38859 PE=4 SV=1	NA	Solyc08g076000.3.1	AT3G46730.1
Sh_contig_480	E0D4W2	GO:0020037; GO:0005506; GO:0004497; GO:0016705	69907	78.5	135	29	0	140	544	277	411	1.7e-56	228	E0D4W2|E0D4W2_9LAMI Flavonoid 3'-hydroxylase OS=Antirrhinum kelloggii OX=69907 GN=F3'H PE=2 SV=1	NA	Solyc03g115220.3.1	AT5G07990.1
Sh_contig_481	A0A2H9ZYX7		1088818	92.9	42	3	0	754	629	87	128	6.4e-14	87	A0A2H9ZYX7|A0A2H9ZYX7_9ASPA Calvin cycle protein CP12-2, chloroplastic OS=Apostasia shenzhenica OX=1088818 GN=CP12-2 PE=4 SV=1	NA	Solyc06g009630.1.1	AT2G47400.1
Sh_contig_482	A0A1S3YI50	GO:0008270	4097	69.6	79	23	1	429	196	575	653	7.3e-26	125.9	A0A1S3YI50|A0A1S3YI50_TOBAC pentatricopeptide repeat-containing protein At5g44230-like OS=Nicotiana tabacum OX=4097 GN=LOC107776342 PE=4 SV=1	NA	Solyc02g084830.3.1	AT1G16480.1
Sh_contig_483	A0A2G9GML1	GO:0034480; GO:0008152	429701	70.9	79	23	0	241	5	428	506	7.6e-23	115.5	A0A2G9GML1|A0A2G9GML1_9LAMI Phospholipase C OS=Handroanthus impetiginosus OX=429701 GN=CDL12_20939 PE=4 SV=1	NA	Solyc01g008790.3.1	AT2G26870.1
Sh_contig_484	A0A2G9H640	GO:0004077; GO:0006464	429701	79.4	194	40	0	3	584	156	349	7.6e-87	328.9	A0A2G9H640|A0A2G9H640_9LAMI Biotin--[acetyl-CoA-carboxylase] ligase OS=Handroanthus impetiginosus OX=429701 GN=CDL12_14388 PE=4 SV=1	NA	Solyc11g013200.2.1	AT2G25710.1
Sh_contig_485	A0A022RVH7		4155	62.6	115	37	1	68	412	6	114	5.8e-31	142.9	A0A022RVH7|A0A022RVH7_ERYGU Uncharacterized protein OS=Erythranthe guttata OX=4155 GN=MIMGU_mgv1a005004mg PE=4 SV=1	NA	Solyc02g092150.3.1	AT5G65890.1
Sh_contig_486	A0A1J3D9T0	GO:0003676; GO:0015074	107243	60	70	25	1	382	173	213	279	5e-15	89.7	A0A1J3D9T0|A0A1J3D9T0_NOCCA Transposon Tf2-6 polyprotein (Fragment) OS=Noccaea caerulescens OX=107243 GN=GA_TR727_c1_g1_i1_g.2384 PE=4 SV=1	NA	Solyc01g014393.1.1	ATMG00860.1
Sh_contig_487	A0A2J6L8X9	GO:0016021; GO:0003978; GO:0006012	4236	86.2	87	12	0	441	181	323	409	4.2e-37	163.3	A0A2J6L8X9|A0A2J6L8X9_LACSA Uncharacterized protein OS=Lactuca sativa OX=4236 GN=LSAT_4X27900 PE=3 SV=1	NA	Solyc07g043550.3.1	AT4G20460.1
Sh_contig_488	A0A2G9HVX7		429701	51.9	133	22	3	23	295	84	216	2e-19	104	A0A2G9HVX7|A0A2G9HVX7_9LAMI Uncharacterized protein OS=Handroanthus impetiginosus OX=429701 GN=CDL12_05629 PE=4 SV=1	NA	Solyc03g007700.1.1	NA
Sh_contig_489	A0A2G9HRG5		429701	65.2	342	116	1	1019	3	259	600	1.5e-126	461.8	A0A2G9HRG5|A0A2G9HRG5_9LAMI Uncharacterized protein OS=Handroanthus impetiginosus OX=429701 GN=CDL12_07209 PE=4 SV=1	NA	Solyc01g010510.3.1	AT3G57430.1
Sh_contig_490	A0A2G9HPW6	GO:0005737; GO:0061605; GO:0008641; GO:0006914	429701	82.9	706	121	0	2285	168	2	707	0	1216.8	A0A2G9HPW6|A0A2G9HPW6_9LAMI Ubiquitin activating E1 enzyme-like protein OS=Handroanthus impetiginosus OX=429701 GN=CDL12_07736 PE=4 SV=1	NA	Solyc11g068930.2.1	AT5G45900.1
Sh_contig_491	B9SXY8	GO:0016021; GO:0005886	3988	31	116	80	0	349	2	4	119	1.3e-07	65.1	B9SXY8|CSPLE_RICCO CASP-like protein 4D1 OS=Ricinus communis OX=3988 GN=RCOM_1206790 PE=3 SV=1	NA	NA	NA
Sh_contig_492	A0A022RBV4		4155	86.9	175	23	0	1	525	419	593	6.4e-77	295.8	A0A022RBV4|A0A022RBV4_ERYGU Uncharacterized protein OS=Erythranthe guttata OX=4155 GN=MIMGU_mgv1a000784mg PE=4 SV=1	NA	Solyc07g022760.3.1	AT1G44910.1
Sh_contig_493	A0A169WSZ7	GO:0004553; GO:0005975	79200	82.4	91	16	0	380	108	672	762	2.9e-39	170.2	A0A169WSZ7|A0A169WSZ7_DAUCA Uncharacterized protein OS=Daucus carota subsp. sativus OX=79200 GN=DCAR_002504 PE=4 SV=1	NA	Solyc11g044910.2.1	AT1G02640.1
Sh_contig_494	A0A022QD39	GO:0016021	4155	36.5	96	60	1	151	438	127	221	0.00017	55.1	A0A022QD39|A0A022QD39_ERYGU Uncharacterized protein OS=Erythranthe guttata OX=4155 GN=MIMGU_mgv1a004842mg PE=4 SV=1	NA	NA	NA
Sh_contig_495	A0A2G9GN05		429701	58.7	155	54	2	628	194	1	155	2.5e-41	177.9	A0A2G9GN05|A0A2G9GN05_9LAMI Uncharacterized protein OS=Handroanthus impetiginosus OX=429701 GN=CDL12_20807 PE=4 SV=1	NA	Solyc04g007580.1.1	AT3G03280.1
Sh_contig_496	A0A2G9HZ82	GO:0008198; GO:0050297; GO:0008270; GO:0006725	429701	80.4	179	35	0	2	538	6	184	2.6e-81	310.5	A0A2G9HZ82|A0A2G9HZ82_9LAMI Stizolobate synthase OS=Handroanthus impetiginosus OX=429701 GN=CDL12_04470 PE=4 SV=1	NA	Solyc01g090180.3.1	AT4G15093.1
Sh_contig_497	A0A2G9HS33	GO:0005634; GO:0003700; GO:0046983; GO:0000977; GO:0045944; GO:0006351	429701	66	103	35	0	315	7	83	185	5.7e-28	132.5	A0A2G9HS33|A0A2G9HS33_9LAMI MADS box transcription factor OS=Handroanthus impetiginosus OX=429701 GN=CDL12_06969 PE=4 SV=1	NA	Solyc04g005320.3.1	AT2G03710.1
Sh_contig_498	A0A2G9HQH6	GO:0016021; GO:0015299	429701	57.4	136	58	0	409	2	106	241	7.7e-33	149.1	A0A2G9HQH6|A0A2G9HQH6_9LAMI Putative K+/H+-antiporter OS=Handroanthus impetiginosus OX=429701 GN=CDL12_07771 PE=4 SV=1	NA	Solyc06g082230.3.1	AT2G30240.1
Sh_contig_499	S8EF31		192259	85.6	90	13	0	1	270	232	321	6.1e-38	166	S8EF31|S8EF31_9LAMI Uncharacterized protein (Fragment) OS=Genlisea aurea OX=192259 GN=M569_00137 PE=4 SV=1	NA	Solyc05g056510.3.1	AT5G62270.2
Sh_contig_500	A0A022R9Y6	GO:0008270	4155	77.9	213	38	3	171	788	1	211	4.5e-85	323.9	A0A022R9Y6|A0A022R9Y6_ERYGU Uncharacterized protein OS=Erythranthe guttata OX=4155 GN=MIMGU_mgv1a013669mg PE=4 SV=1	NA	Solyc04g082020.3.1	AT5G27280.1
Sh_contig_501	A0A022R4D8	GO:0005634; GO:0005524; GO:0016887; GO:0000027	4155	48.6	183	94	0	551	3	3161	3343	8.6e-40	172.6	A0A022R4D8|A0A022R4D8_ERYGU Midasin OS=Erythranthe guttata OX=4155 GN=MIMGU_mgv1a000001mg PE=3 SV=1	NA	NA	AT1G67120.1
Sh_contig_502	K4DAS1	GO:0016021; GO:0005886; GO:0005524; GO:0005509; GO:0030247; GO:0004674; GO:0007166	4081	36.6	183	93	5	506	24	1	182	2.8e-24	120.9	K4DAS1|K4DAS1_SOLLC Uncharacterized protein OS=Solanum lycopersicum OX=4081 GN=101262780 PE=4 SV=1	NA	Solyc11g072140.2.1	AT1G79680.1
Sh_contig_503	A0A2G9GMS8		429701	88.5	104	12	0	1	312	561	664	1.9e-44	187.2	A0A2G9GMS8|A0A2G9GMS8_9LAMI RAS signaling inhibitor ST5 OS=Handroanthus impetiginosus OX=429701 GN=CDL12_20923 PE=4 SV=1	NA	Solyc03g119650.3.1	AT1G49040.1
Sh_contig_504	A0A022PSL3	GO:0003824	4155	73.2	97	26	0	3	293	216	312	1.2e-34	154.8	A0A022PSL3|A0A022PSL3_ERYGU Uncharacterized protein OS=Erythranthe guttata OX=4155 GN=MIMGU_mgv1a010034mg PE=4 SV=1	NA	Solyc10g047340.2.1	AT5G09430.1
Sh_contig_505	A0A2P5FMF1	GO:0004650; GO:0005975	63057	65.8	111	37	1	358	26	188	297	8.9e-33	148.7	A0A2P5FMF1|A0A2P5FMF1_9ROSA Glycoside hydrolase OS=Trema orientalis OX=63057 GN=TorRG33x02_052140 PE=3 SV=1	NA	Solyc09g098270.3.1	AT1G23460.1
Sh_contig_506	A0A022RSD1		4155	58.7	223	91	1	669	1	168	389	1.4e-60	241.9	A0A022RSD1|A0A022RSD1_ERYGU Uncharacterized protein OS=Erythranthe guttata OX=4155 GN=MIMGU_mgv1a003598mg PE=4 SV=1	NA	Solyc02g079200.1.1	AT1G61350.1
Sh_contig_507	A0A2G9GYK6		429701	81.7	115	21	0	752	408	8	122	4.3e-47	197.6	A0A2G9GYK6|A0A2G9GYK6_9LAMI Uncharacterized protein OS=Handroanthus impetiginosus OX=429701 GN=CDL12_17051 PE=4 SV=1	NA	Solyc01g081200.3.1	AT5G17610.1
Sh_contig_508	A0A022R3F4		4155	46.7	92	37	2	328	89	3	94	1e-09	72	A0A022R3F4|A0A022R3F4_ERYGU Uncharacterized protein (Fragment) OS=Erythranthe guttata OX=4155 GN=MIMGU_mgv1a019669mg PE=4 SV=1	NA	NA	AT5G14410.1
Sh_contig_509	A0A022Q4J4	GO:0016021	4155	55.6	108	46	1	355	38	16	123	8.4e-20	105.5	A0A022Q4J4|A0A022Q4J4_ERYGU Uncharacterized protein OS=Erythranthe guttata OX=4155 GN=MIMGU_mgv1a017966mg PE=4 SV=1	NA	Solyc06g060660.1.1	AT5G47580.1
Sh_contig_510	A0A2G9I5A4	GO:0016021	429701	68.3	259	56	6	1367	627	62	306	3.9e-86	327.8	A0A2G9I5A4|A0A2G9I5A4_9LAMI Uncharacterized protein OS=Handroanthus impetiginosus OX=429701 GN=CDL12_02335 PE=4 SV=1	NA	Solyc05g005790.3.1	AT1G23980.1
Sh_contig_511	A0A2G9I1Q5	GO:0047924; GO:0008270	429701	84	156	25	0	17	484	204	359	4.5e-67	263.1	A0A2G9I1Q5|A0A2G9I1Q5_9LAMI Alcohol dehydrogenase, class V OS=Handroanthus impetiginosus OX=429701 GN=CDL12_03607 PE=3 SV=1	NA	Solyc11g011330.2.1	AT4G37980.1
Sh_contig_512	A0A022QZT1	GO:0016021; GO:0004144; GO:0045017	4155	62.8	86	32	0	274	17	194	279	1.5e-22	114.4	A0A022QZT1|A0A022QZT1_ERYGU Uncharacterized protein OS=Erythranthe guttata OX=4155 GN=MIMGU_mgv1a026751mg PE=4 SV=1	NA	Solyc10g009430.3.1	AT5G53390.1
Sh_contig_513	A0A022PRG6	GO:0000015; GO:0000287; GO:0004634; GO:0006096	4155	91.5	141	12	0	898	476	98	238	1.7e-69	271.9	A0A022PRG6|A0A022PRG6_ERYGU Uncharacterized protein (Fragment) OS=Erythranthe guttata OX=4155 GN=MIMGU_mgv1a0063682mg PE=4 SV=1	NA	Solyc09g009020.3.1	AT2G29560.1
Sh_contig_514	A0A022QT71	GO:0016021	4155	84.2	101	16	0	332	30	77	177	7.6e-39	168.7	A0A022QT71|A0A022QT71_ERYGU Uncharacterized protein (Fragment) OS=Erythranthe guttata OX=4155 GN=MIMGU_mgv1a0096511mg PE=4 SV=1	NA	Solyc04g051500.3.1	AT4G09810.1
Sh_contig_515	A0A2G9IBD5	GO:0030126; GO:0000139; GO:0015031; GO:0006890	429701	85.7	140	20	0	504	85	390	529	2e-64	254.2	A0A2G9IBD5|A0A2G9IBD5_9LAMI Coatomer subunit delta OS=Handroanthus impetiginosus OX=429701 GN=CDL12_00177 PE=3 SV=1	NA	Solyc10g038120.2.1	AT5G05010.1
Sh_contig_516	A0A2G9H4D3	GO:0016021; GO:0010020	429701	56.4	149	52	3	2	424	136	279	4.8e-35	156.4	A0A2G9H4D3|A0A2G9H4D3_9LAMI Uncharacterized protein OS=Handroanthus impetiginosus OX=429701 GN=CDL12_15024 PE=4 SV=1	NA	Solyc01g109260.3.1	AT2G16070.2
Sh_contig_517	A0A2G9HFG5		429701	58.7	126	50	1	379	2	7	130	6.5e-33	149.4	A0A2G9HFG5|A0A2G9HFG5_9LAMI Uncharacterized protein OS=Handroanthus impetiginosus OX=429701 GN=CDL12_11169 PE=4 SV=1	NA	Solyc12g099620.1.1	AT4G32430.1
Sh_contig_518	A0A061EBE5	GO:0003676; GO:0004523	3641	43.4	99	55	1	4	300	630	727	9.3e-12	78.6	A0A061EBE5|A0A061EBE5_THECC Uncharacterized protein OS=Theobroma cacao OX=3641 GN=TCM_011923 PE=4 SV=1	NA	NA	NA
Sh_contig_519	A0A2G9GP55		429701	78.8	104	22	0	314	3	14	117	1.1e-36	161.4	A0A2G9GP55|A0A2G9GP55_9LAMI Uncharacterized protein OS=Handroanthus impetiginosus OX=429701 GN=CDL12_20367 PE=4 SV=1	NA	Solyc06g008220.3.1	AT2G33430.1
Sh_contig_520	A0A022R2R5	GO:0016758; GO:0008152	4155	62.5	104	38	1	445	137	366	469	6.9e-32	146	A0A022R2R5|A0A022R2R5_ERYGU Glycosyltransferase OS=Erythranthe guttata OX=4155 GN=MIMGU_mgv1a023861mg PE=3 SV=1	NA	Solyc09g008060.3.1	AT2G36970.1
Sh_contig_521	A0A2G9HI30	GO:0005524; GO:0004674	429701	72.9	107	27	2	37	357	21	125	8.9e-30	138.7	A0A2G9HI30|A0A2G9HI30_9LAMI Serine/threonine protein kinase OS=Handroanthus impetiginosus OX=429701 GN=CDL12_10133 PE=3 SV=1	NA	Solyc04g082510.3.1	AT1G20650.1
Sh_contig_522	A0A2G9HXI2		429701	64.8	105	36	1	1	315	313	416	2.3e-29	137.1	A0A2G9HXI2|A0A2G9HXI2_9LAMI Myosin assembly protein/sexual cycle protein OS=Handroanthus impetiginosus OX=429701 GN=CDL12_05073 PE=4 SV=1	NA	Solyc08g029190.3.1	AT4G32070.1
Sh_contig_523	M8BJJ8	GO:0004553; GO:0005975	37682	68.8	80	25	0	387	148	260	339	3.8e-24	120.2	M8BJJ8|M8BJJ8_AEGTA Glucan endo-1,3-beta-glucosidase GIV OS=Aegilops tauschii OX=37682 GN=F775_08272 PE=3 SV=1	NA	Solyc01g008620.3.1	AT3G57240.1
Sh_contig_524	A0A2G9GQH6	GO:0005524; GO:0004550; GO:0006241; GO:0006183; GO:0006228	429701	71.6	229	61	1	868	194	1	229	2e-86	328.2	A0A2G9GQH6|A0A2G9GQH6_9LAMI Nucleoside diphosphate kinase OS=Handroanthus impetiginosus OX=429701 GN=CDL12_19897 PE=3 SV=1	NA	Solyc03g110960.3.1	AT5G63310.1
Sh_contig_525	A0A2G9HUE9	GO:0016226	429701	67.5	169	50	2	6	500	19	186	9.7e-59	235.3	A0A2G9HUE9|A0A2G9HUE9_9LAMI Uncharacterized protein OS=Handroanthus impetiginosus OX=429701 GN=CDL12_06153 PE=4 SV=1	NA	Solyc03g031700.3.1	AT4G04770.1
Sh_contig_526	S8CQ06	GO:0004842	192259	64.3	143	47	2	422	3	602	743	5.8e-36	159.5	S8CQ06|S8CQ06_9LAMI Uncharacterized protein OS=Genlisea aurea OX=192259 GN=M569_05489 PE=4 SV=1	NA	Solyc01g111530.3.1	AT4G38600.1
Sh_contig_527	A0A2G9I2F7		429701	51.7	234	92	4	4	681	139	359	1.2e-51	212.2	A0A2G9I2F7|A0A2G9I2F7_9LAMI Uncharacterized protein OS=Handroanthus impetiginosus OX=429701 GN=CDL12_03332 PE=4 SV=1	NA	Solyc01g104230.3.1	AT1G10780.1
Sh_contig_528	S8E4L5	GO:0016021; GO:0008381	192259	93	115	8	0	347	3	1686	1800	2e-58	233.8	S8E4L5|S8E4L5_9LAMI Uncharacterized protein (Fragment) OS=Genlisea aurea OX=192259 GN=M569_07509 PE=4 SV=1	NA	Solyc09g074113.1.1	AT2G48060.1
Sh_contig_529	A0A022QFI4	GO:0046872; GO:0016491	4155	57.3	368	141	5	1279	209	6	368	1.9e-117	431.8	A0A022QFI4|A0A022QFI4_ERYGU Uncharacterized protein OS=Erythranthe guttata OX=4155 GN=MIMGU_mgv1a020816mg PE=3 SV=1	NA	Solyc09g089790.3.1	AT1G06620.1
Sh_contig_530	A0A2G9HGT0	GO:0003723	429701	51.9	210	84	5	29	607	27	236	1.5e-47	198.7	A0A2G9HGT0|A0A2G9HGT0_9LAMI MOT2 transcription factor OS=Handroanthus impetiginosus OX=429701 GN=CDL12_10629 PE=4 SV=1	NA	Solyc04g049840.3.1	AT5G60170.2
Sh_contig_531	A0A2G9GT86	GO:0030247	429701	43.1	130	69	3	597	217	95	222	6.9e-19	103.2	A0A2G9GT86|A0A2G9GT86_9LAMI Uncharacterized protein OS=Handroanthus impetiginosus OX=429701 GN=CDL12_18914 PE=4 SV=1	NA	Solyc03g083480.3.1	NA
Sh_contig_532	A0A175YDA6	GO:0020037; GO:0051536; GO:0016491	79200	98	102	2	0	309	4	247	348	9.1e-55	221.5	A0A175YDA6|A0A175YDA6_DAUCA Uncharacterized protein OS=Daucus carota subsp. sativus OX=79200 GN=DCAR_029058 PE=4 SV=1	K00366	Solyc10g050890.2.1	AT2G15620.1
Sh_contig_533	A0A022QAZ8	GO:0016021; GO:0016491	4155	65.7	102	35	0	730	425	1	102	2.7e-34	154.8	A0A022QAZ8|A0A022QAZ8_ERYGU Uncharacterized protein (Fragment) OS=Erythranthe guttata OX=4155 GN=MIMGU_mgv1a023728mg PE=4 SV=1	NA	Solyc00g020545.1.1	AT1G01580.1
Sh_contig_534	A0A2G9FVZ8	GO:0047964; GO:0051287	429701	96.5	57	2	0	489	319	56	112	1.6e-21	111.7	A0A2G9FVZ8|A0A2G9FVZ8_9LAMI Glyoxylate reductase OS=Handroanthus impetiginosus OX=429701 GN=CDL12_30463 PE=4 SV=1	NA	Solyc09g018790.3.1	AT3G25530.1
Sh_contig_535	I1K0H0	GO:0016021; GO:0050662; GO:0016857; GO:0005975	3847	49	104	43	2	241	549	20	114	1.2e-12	82.4	I1K0H0|I1K0H0_SOYBN Uncharacterized protein OS=Glycine max OX=3847 GN=100778002 PE=4 SV=2	K08679	Solyc07g006220.2.1	AT4G30440.1
Sh_contig_536	A0A2G9HNH3	GO:0036459; GO:0008270; GO:0016579; GO:0006511	429701	60.5	157	61	1	469	2	902	1058	2e-40	174.5	A0A2G9HNH3|A0A2G9HNH3_9LAMI Ubiquitinyl hydrolase 1 OS=Handroanthus impetiginosus OX=429701 GN=CDL12_08244 PE=3 SV=1	NA	Solyc09g091930.3.1	AT2G32780.1
Sh_contig_537	Q1L5B5	GO:0003677; GO:0003899; GO:0032549; GO:0006351	73103	99	103	1	0	312	4	1058	1160	1.5e-54	220.7	Q1L5B5|Q1L5B5_RHOMC DNA-directed RNA polymerase subunit beta OS=Rhododendron macrophyllum OX=73103 GN=RPB2 PE=2 SV=1	NA	Solyc02g078260.3.1	AT4G21710.1
Sh_contig_538	A0A2G9FZX8	GO:0016021; GO:0005524; GO:0004674	429701	77.3	216	48	1	646	2	209	424	1.2e-96	361.7	A0A2G9FZX8|A0A2G9FZX8_9LAMI Serine/threonine protein kinase OS=Handroanthus impetiginosus OX=429701 GN=CDL12_28886 PE=4 SV=1	NA	Solyc05g005660.1.1	AT1G56720.1
Sh_contig_539	A0A2R6QZH5	GO:0005524	1590841	100	48	0	0	1	144	2130	2177	2.7e-16	93.6	A0A2R6QZH5|A0A2R6QZH5_ACTCH Fe(3+) ions import ATP-binding protein like OS=Actinidia chinensis var. chinensis OX=1590841 GN=CEY00_Acc12484 PE=4 SV=1	NA	Solyc08g067860.2.1	AT2G25660.1
Sh_contig_540	A0A022RK07	GO:0030131; GO:0030276; GO:0006886; GO:0016192	4155	75.2	105	26	0	317	3	579	683	4.8e-35	156	A0A022RK07|A0A022RK07_ERYGU Beta-adaptin-like protein OS=Erythranthe guttata OX=4155 GN=MIMGU_mgv1a001261mg PE=3 SV=1	NA	Solyc08g081320.3.1	AT4G11380.2
Sh_contig_541	A0A0K2QQ18	GO:0005634; GO:0003700; GO:0046983; GO:0000977; GO:0045944; GO:0006351	292393	48.1	162	80	2	103	585	20	178	8.3e-33	149.4	A0A0K2QQ18|A0A0K2QQ18_9GENT MADS box protein OS=Gentiana scabra OX=292393 PE=2 SV=1	NA	Solyc02g084630.3.1	AT3G54340.1
Sh_contig_542	A0A022RNX1	GO:0016021; GO:0005524; GO:0004672	4155	69.8	106	32	0	3	320	740	845	1.4e-34	154.5	A0A022RNX1|A0A022RNX1_ERYGU Uncharacterized protein OS=Erythranthe guttata OX=4155 GN=MIMGU_mgv1a026366mg PE=4 SV=1	NA	Solyc02g072470.3.1	AT3G47580.1
Sh_contig_543	A0A2G3CQT9	GO:0016021	80379	63.4	71	26	0	258	470	277	347	4.6e-15	90.5	A0A2G3CQT9|A0A2G3CQT9_CAPCH Uncharacterized protein OS=Capsicum chinense OX=80379 GN=BC332_12243 PE=4 SV=1	NA	Solyc08g062330.3.1	AT4G11000.1
Sh_contig_544	A0A2K3LCQ7	GO:0004190	57577	40	90	54	0	270	1	254	343	1.7e-11	77.8	A0A2K3LCQ7|A0A2K3LCQ7_TRIPR Retrotransposon-related protein (Fragment) OS=Trifolium pratense OX=57577 GN=L195_g032263 PE=4 SV=1	NA	NA	NA
Sh_contig_545	A0A2J6L103	GO:0016021	4236	67.5	126	39	2	3	380	193	316	2.1e-24	120.9	A0A2J6L103|A0A2J6L103_LACSA Uncharacterized protein OS=Lactuca sativa OX=4236 GN=LSAT_9X109621 PE=4 SV=1	NA	Solyc12g089140.2.1	AT1G75180.1
Sh_contig_546	A0A1U8EL54	GO:0003723	4072	62.5	224	78	5	5	664	893	1114	3.4e-59	237.3	A0A1U8EL54|A0A1U8EL54_CAPAN regulator of nonsense transcripts UPF2 OS=Capsicum annuum OX=4072 GN=LOC107847405 PE=4 SV=1	K14327	Solyc04g049770.3.1	AT2G39260.1
Sh_contig_547	A0A1S2YZ40	GO:0005634; GO:0003677; GO:0003700; GO:0006351	3827	46.7	120	62	2	504	148	90	208	9.6e-14	85.9	A0A1S2YZ40|A0A1S2YZ40_CICAR ethylene-responsive transcription factor ERF039 OS=Cicer arietinum OX=3827 GN=LOC101496929 PE=4 SV=1	NA	NA	AT2G35700.1
Sh_contig_548	A0A1D1Y3I2	GO:0051745; GO:0046872; GO:0050992; GO:0019288	1678845	90.7	118	11	0	2	355	135	252	5.5e-56	225.7	A0A1D1Y3I2|A0A1D1Y3I2_9ARAE 4-hydroxy-3-methylbut-2-enyl diphosphate reductase OS=Anthurium amnicola OX=1678845 GN=ispH_5 PE=3 SV=1	NA	Solyc01g109300.3.1	AT4G34350.1
Sh_contig_549	A0A022QWP9	GO:0003779	4155	61.7	230	81	2	26	715	135	357	3.5e-61	244.2	A0A022QWP9|A0A022QWP9_ERYGU Uncharacterized protein (Fragment) OS=Erythranthe guttata OX=4155 GN=MIMGU_mgv1a024508mg PE=4 SV=1	NA	Solyc05g051390.3.1	AT2G22560.1
Sh_contig_550	A0A2G9HQ50	GO:0003676	429701	60.2	206	81	1	619	2	132	336	5.6e-56	226.5	A0A2G9HQ50|A0A2G9HQ50_9LAMI mRNA-binding protein Encore OS=Handroanthus impetiginosus OX=429701 GN=CDL12_07677 PE=4 SV=1	NA	Solyc10g078300.2.1	AT3G56680.1
Sh_contig_551	A0A2G9HFZ2		429701	80.7	441	83	1	63	1379	1	441	2.7e-211	743.8	A0A2G9HFZ2|A0A2G9HFZ2_9LAMI WD40 repeat protein OS=Handroanthus impetiginosus OX=429701 GN=CDL12_10905 PE=4 SV=1	NA	Solyc04g078780.3.1	AT3G49180.1
Sh_contig_552	A0A1C9ZM87	GO:0016021; GO:0016491	4146	72.4	134	36	1	410	9	360	492	1.3e-45	191.4	A0A1C9ZM87|A0A1C9ZM87_OLEEU Probable ferric reductase oxidase OS=Olea europaea OX=4146 PE=2 SV=1	NA	Solyc01g094910.3.1	AT1G01590.1
Sh_contig_553	A0A1J6IXN5	GO:0005794; GO:0009505; GO:0009506; GO:0004252	49451	58	138	58	0	2	415	596	733	1.4e-42	181.4	A0A1J6IXN5|A0A1J6IXN5_NICAT Subtilisin-like protease sbt1.8 OS=Nicotiana attenuata OX=49451 GN=SBT1.8_2 PE=4 SV=1	NA	Solyc07g041970.3.1	AT2G05920.1
Sh_contig_554	A0A022QAM1		4155	66.2	71	24	0	2	214	590	660	4.5e-19	103.2	A0A022QAM1|A0A022QAM1_ERYGU Uncharacterized protein (Fragment) OS=Erythranthe guttata OX=4155 GN=MIMGU_mgv1a019237mg PE=4 SV=1	NA	Solyc06g068810.3.1	AT3G23330.1
Sh_contig_555	A0A251TB64		4232	92.8	69	5	0	348	142	46	114	1.1e-29	138.3	A0A251TB64|A0A251TB64_HELAN Uncharacterized protein OS=Helianthus annuus OX=4232 GN=HannXRQ_Chr11g0341301 PE=4 SV=1	NA	Solyc01g096660.3.1	AT5G07020.1
Sh_contig_556	A0A151R1B6	GO:0003676; GO:0015074	3821	57.6	177	72	1	586	56	140	313	6.1e-52	213	A0A151R1B6|A0A151R1B6_CAJCA Retrovirus-related Pol polyprotein from transposon TNT 1-94 OS=Cajanus cajan OX=3821 GN=KK1_042497 PE=4 SV=1	NA	Solyc10g038180.2.1	ATMG00710.1
Sh_contig_557	A0A1Q3BE54		3775	62.3	106	40	0	1	318	37	142	1.4e-29	137.9	A0A1Q3BE54|A0A1Q3BE54_CEPFO Uncharacterized protein OS=Cephalotus follicularis OX=3775 GN=CFOL_v3_09817 PE=4 SV=1	NA	NA	NA
Sh_contig_558	A0A2G9GZW3		429701	30.2	149	92	2	51	461	155	303	2.9e-07	64.3	A0A2G9GZW3|A0A2G9GZW3_9LAMI Uncharacterized protein OS=Handroanthus impetiginosus OX=429701 GN=CDL12_16597 PE=4 SV=1	NA	NA	NA
Sh_contig_559	A0A2G9GF87	GO:0016021; GO:0015743	429701	65.2	69	24	0	2	208	164	232	1.9e-17	97.4	A0A2G9GF87|A0A2G9GF87_9LAMI Uncharacterized protein OS=Handroanthus impetiginosus OX=429701 GN=CDL12_23588 PE=4 SV=1	NA	Solyc11g068970.1.1	AT3G11680.1
Sh_contig_560	A0A022RA03	GO:0005524; GO:0004672	4155	44	116	47	3	357	61	451	565	2.4e-11	77.4	A0A022RA03|A0A022RA03_ERYGU Uncharacterized protein OS=Erythranthe guttata OX=4155 GN=MIMGU_mgv1a025855mg PE=4 SV=1	NA	NA	NA
Sh_contig_561	A0A2G9GMN4	GO:0016021; GO:0022857	429701	89.5	409	39	1	1666	452	1	409	3.3e-199	703.7	A0A2G9GMN4|A0A2G9GMN4_9LAMI Glucose-6-phosphate/phosphate and phosphoenolpyruvate/phosphate antiporter OS=Handroanthus impetiginosus OX=429701 GN=CDL12_20896 PE=4 SV=1	NA	Solyc10g008980.3.1	AT5G46110.4
Sh_contig_562	A0A0D3AQ07		109376	50	60	30	0	197	18	10	69	3.2e-07	63.5	A0A0D3AQ07|A0A0D3AQ07_BRAOL Uncharacterized protein OS=Brassica oleracea var. oleracea OX=109376 PE=4 SV=1	NA	NA	NA
Sh_contig_563	A0A2K3N065	GO:0003676; GO:0008270; GO:0015074	57577	49.2	130	66	0	3	392	968	1097	5e-26	126.3	A0A2K3N065|A0A2K3N065_TRIPR Copia LTR rider OS=Trifolium pratense OX=57577 GN=L195_g019651 PE=4 SV=1	NA	Solyc09g007680.3.1	NA
Sh_contig_564	A0A068U725	GO:0043531	49390	45.9	109	58	1	1	324	1085	1193	3.9e-14	87.4	A0A068U725|A0A068U725_COFCA Uncharacterized protein OS=Coffea canephora OX=49390 GN=GSCOC_T00015155001 PE=3 SV=1	NA	Solyc10g085460.2.1	AT1G27170.1
Sh_contig_565	A0A2G9HSC3	GO:0005634; GO:0003676	429701	62.5	104	34	1	1	297	757	860	7.2e-25	122.1	A0A2G9HSC3|A0A2G9HSC3_9LAMI Splicing factor 3b, subunit 3 OS=Handroanthus impetiginosus OX=429701 GN=CDL12_06896 PE=4 SV=1	NA	Solyc10g080630.2.1	AT3G11960.1
Sh_contig_566	A0A2G9GC50		429701	77.2	180	41	0	553	14	435	614	8.5e-72	278.9	A0A2G9GC50|A0A2G9GC50_9LAMI Ubiquitin-conjugating enzyme OS=Handroanthus impetiginosus OX=429701 GN=CDL12_24616 PE=4 SV=1	NA	Solyc01g111680.3.1	AT2G16920.1
Sh_contig_567	S8DZQ2	GO:0016021; GO:0055085	192259	90.9	99	9	0	327	31	327	425	7.9e-41	175.3	S8DZQ2|S8DZQ2_9LAMI Auxin efflux carrier component, auxin transport protein (Fragment) OS=Genlisea aurea OX=192259 GN=M569_05943 PE=4 SV=1	NA	Solyc10g074790.2.1	AT5G01990.1
Sh_contig_568	A0A2G9HVL3	GO:0004301	429701	88.9	54	6	0	2	163	264	317	5.5e-20	105.9	A0A2G9HVL3|A0A2G9HVL3_9LAMI Soluble epoxide hydrolase OS=Handroanthus impetiginosus OX=429701 GN=CDL12_05739 PE=4 SV=1	NA	Solyc01g099910.3.1	AT3G05600.1
Sh_contig_569	A0A2G9GVZ2	GO:0008168; GO:0006694	429701	86	143	20	0	2	430	206	348	1.2e-70	274.6	A0A2G9GVZ2|A0A2G9GVZ2_9LAMI Methyltransferase OS=Handroanthus impetiginosus OX=429701 GN=CDL12_17963 PE=3 SV=1	NA	Solyc05g008680.1.1	AT1G20330.1
Sh_contig_570	B9RPS1	GO:0016021	3988	42.3	137	78	1	109	519	85	220	1.6e-22	115.2	B9RPS1|B9RPS1_RICCO Uncharacterized protein OS=Ricinus communis OX=3988 GN=RCOM_1551210 PE=4 SV=1	NA	Solyc12g005780.2.1	AT1G05270.1
Sh_contig_571	A0A068UND7	GO:0005634; GO:0003677; GO:0003700; GO:0006351	49390	63.6	44	15	1	307	176	153	195	2.2e-05	57.4	A0A068UND7|A0A068UND7_COFCA Uncharacterized protein OS=Coffea canephora OX=49390 GN=GSCOC_T00030280001 PE=4 SV=1	NA	NA	NA
Sh_contig_572	A0A022QC34	GO:0046872; GO:0016491	4155	77.8	108	24	0	325	2	1	108	1.2e-43	184.9	A0A022QC34|A0A022QC34_ERYGU Uncharacterized protein OS=Erythranthe guttata OX=4155 GN=MIMGU_mgv1a019056mg PE=3 SV=1	NA	Solyc02g068320.2.1	AT1G14130.1
Sh_contig_573	A0A022QK74	GO:0006355; GO:0006351	4155	63.2	171	59	4	6	515	10	177	6.3e-45	189.5	A0A022QK74|A0A022QK74_ERYGU Uncharacterized protein OS=Erythranthe guttata OX=4155 GN=MIMGU_mgv1a003969mg PE=3 SV=1	NA	Solyc11g012510.2.1	NA
Sh_contig_574	A0A068TSS2	GO:0016021	49390	85.3	68	10	0	207	4	71	138	5.1e-20	106.3	A0A068TSS2|A0A068TSS2_COFCA Uncharacterized protein OS=Coffea canephora OX=49390 GN=GSCOC_T00022476001 PE=4 SV=1	NA	Solyc12g040460.2.1	AT3G18215.1
Sh_contig_575	A0A2G9GHX1		429701	51.3	115	52	2	8	352	7	117	4e-22	113.2	A0A2G9GHX1|A0A2G9GHX1_9LAMI Uncharacterized protein OS=Handroanthus impetiginosus OX=429701 GN=CDL12_22569 PE=4 SV=1	NA	Solyc07g054570.1.1	NA
Sh_contig_576	A0A022RRY1	GO:0016021; GO:0020037; GO:0005506; GO:0004497; GO:0016705	4155	81.9	72	13	0	217	2	12	83	3.9e-26	126.3	A0A022RRY1|A0A022RRY1_ERYGU Uncharacterized protein OS=Erythranthe guttata OX=4155 GN=MIMGU_mgv1a005100mg PE=3 SV=1	NA	Solyc02g070580.1.1	AT2G34490.1
Sh_contig_577	A0A2G9HKE9	GO:0008422; GO:0102483; GO:0005975	429701	67.8	87	28	0	329	69	27	113	1.5e-24	121.3	A0A2G9HKE9|A0A2G9HKE9_9LAMI Beta-glucosidase, lactase phlorizinhydrolase OS=Handroanthus impetiginosus OX=429701 GN=CDL12_09334 PE=3 SV=1	NA	Solyc09g075070.3.1	AT1G02850.4
Sh_contig_578	A0A022R5E4		4155	86.7	165	21	1	3	497	3	166	1.3e-76	295	A0A022R5E4|A0A022R5E4_ERYGU Uncharacterized protein (Fragment) OS=Erythranthe guttata OX=4155 GN=MIMGU_mgv1a0058342mg PE=4 SV=1	NA	Solyc03g115720.3.1	AT1G18660.4
Sh_contig_579	A0A175YHP4	GO:0009507; GO:0005524; GO:0008878; GO:0005978; GO:0019252	79200	72.2	115	26	3	2	340	2	112	4.4e-34	152.9	A0A175YHP4|A0A175YHP4_DAUCA Glucose-1-phosphate adenylyltransferase OS=Daucus carota subsp. sativus OX=79200 GN=DCAR_030612 PE=3 SV=1	K00975	Solyc01g079790.3.1	AT5G19220.1
Sh_contig_580	A0A2I0JRG0		22663	44.3	140	69	2	1	393	33	172	7.5e-17	95.9	A0A2I0JRG0|A0A2I0JRG0_PUNGR Uncharacterized protein OS=Punica granatum OX=22663 GN=CRG98_020728 PE=4 SV=1	NA	Solyc06g008530.2.1	AT1G08730.1
Sh_contig_581	A0A2G9GS60		429701	90.1	142	14	0	1	426	608	749	9.4e-71	275	A0A2G9GS60|A0A2G9GS60_9LAMI WD40 repeat-containing protein OS=Handroanthus impetiginosus OX=429701 GN=CDL12_19372 PE=4 SV=1	NA	Solyc06g065640.3.1	AT4G32551.2
Sh_contig_582	A0A2G9GX87	GO:0016021; GO:0016844; GO:0009058	429701	57.3	164	70	0	6	497	204	367	1.7e-50	208	A0A2G9GX87|A0A2G9GX87_9LAMI Putative alkaloid synthase/Surface mucin Hemomucin OS=Handroanthus impetiginosus OX=429701 GN=CDL12_17522 PE=4 SV=1	NA	Solyc02g082900.3.1	AT3G51440.1
Sh_contig_583	A0A2G9FYB2	GO:0016021	429701	87.5	120	14	1	505	146	6	124	1.2e-54	222.2	A0A2G9FYB2|A0A2G9FYB2_9LAMI Uncharacterized protein OS=Handroanthus impetiginosus OX=429701 GN=CDL12_29487 PE=4 SV=1	NA	Solyc04g051710.2.1	AT5G64816.1
Sh_contig_584	A0A022RY23	GO:0016021; GO:0005506; GO:0016491; GO:0008610	4155	82.4	136	24	0	408	1	78	213	3.4e-62	246.5	A0A022RY23|A0A022RY23_ERYGU Uncharacterized protein OS=Erythranthe guttata OX=4155 GN=MIMGU_mgv1a011765mg PE=3 SV=1	NA	Solyc02g063240.3.1	AT3G02580.1
Sh_contig_585	A0A022QXY7		4155	61.8	110	42	0	331	2	13	122	1.6e-31	144.4	A0A022QXY7|A0A022QXY7_ERYGU Uncharacterized protein (Fragment) OS=Erythranthe guttata OX=4155 GN=MIMGU_mgv1a021037mg PE=4 SV=1	NA	Solyc07g066300.3.1	AT1G05950.1
Sh_contig_586	A0A1R3J8P7	GO:0031047	93759	48.1	54	27	1	215	57	35	88	2.2e-08	67.8	A0A1R3J8P7|A0A1R3J8P7_9ROSI Uncharacterized protein OS=Corchorus olitorius OX=93759 GN=COLO4_18521 PE=4 SV=1	NA	Solyc06g051810.3.1	AT3G12550.1
Sh_contig_587	A0A2G9GL51	GO:0016021; GO:0003676	429701	39.1	174	91	6	1	489	169	338	6.1e-13	83.2	A0A2G9GL51|A0A2G9GL51_9LAMI Uncharacterized protein OS=Handroanthus impetiginosus OX=429701 GN=CDL12_21411 PE=4 SV=1	NA	Solyc10g008920.1.1	NA
Sh_contig_588	Q0MX19		3818	47.4	76	38	1	119	340	69	144	3.6e-07	63.5	Q0MX19|Q0MX19_ARAHY Leucine rich protein OS=Arachis hypogaea OX=3818 PE=2 SV=1	NA	NA	NA
Sh_contig_589	A0A0A9FCC7		35708	31.3	134	91	1	70	468	146	279	3.2e-15	90.9	A0A0A9FCC7|A0A0A9FCC7_ARUDO Uncharacterized protein OS=Arundo donax OX=35708 PE=4 SV=1	NA	NA	AT3G47680.1
Sh_contig_590	A0A022QIV7		4155	87	146	19	0	625	188	64	209	3.9e-73	283.5	A0A022QIV7|A0A022QIV7_ERYGU Uncharacterized protein OS=Erythranthe guttata OX=4155 GN=MIMGU_mgv1a012471mg PE=4 SV=1	NA	Solyc03g006490.3.1	AT4G27450.1
Sh_contig_591	A0A1S3C5A6		3656	74.5	51	13	0	343	191	115	165	2.7e-15	90.5	A0A1S3C5A6|A0A1S3C5A6_CUCME protein C2-DOMAIN ABA-RELATED 4-like OS=Cucumis melo OX=3656 GN=LOC103496820 PE=4 SV=1	NA	Solyc02g091520.3.1	AT1G70810.1
Sh_contig_592	A0A2G9I6N0	GO:0031047	429701	43.4	113	60	1	3	341	922	1030	7e-13	82.8	A0A2G9I6N0|A0A2G9I6N0_9LAMI Uncharacterized protein OS=Handroanthus impetiginosus OX=429701 GN=CDL12_01837 PE=4 SV=1	NA	Solyc11g066990.2.1	NA
Sh_contig_593	A0A022QHR2	GO:0005634; GO:0003677; GO:0003700; GO:0006351	4155	54.2	131	36	3	2	325	85	214	2.5e-23	117.1	A0A022QHR2|A0A022QHR2_ERYGU Uncharacterized protein (Fragment) OS=Erythranthe guttata OX=4155 GN=MIMGU_mgv1a024846mg PE=4 SV=1	NA	Solyc11g045690.2.1	AT5G13910.1
Sh_contig_594	A0A2P4LN97	GO:0005524; GO:0004674	58331	84.7	131	20	0	393	1	167	297	6.2e-57	229.2	A0A2P4LN97|A0A2P4LN97_QUESU Putative serine/threonine-protein kinase pbl26 OS=Quercus suber OX=58331 GN=CFP56_50667 PE=3 SV=1	NA	Solyc06g083500.3.1	AT5G18610.1
Sh_contig_595	A0A022Q0L3	GO:0005576; GO:0020037; GO:0046872; GO:0004601; GO:0042744; GO:0006979	4155	76.8	151	33	1	1	447	143	293	8.8e-59	235.3	A0A022Q0L3|A0A022Q0L3_ERYGU Peroxidase OS=Erythranthe guttata OX=4155 GN=MIMGU_mgv1a009598mg PE=3 SV=1	NA	Solyc11g072920.2.1	AT5G06720.1
Sh_contig_596	A0A1U8F4I6	GO:0016747	4072	50.5	111	50	1	322	5	186	296	7.3e-23	115.5	A0A1U8F4I6|A0A1U8F4I6_CAPAN omega-hydroxypalmitate O-feruloyl transferase OS=Capsicum annuum OX=4072 GN=LOC107850816 PE=4 SV=1	K15400	Solyc11g008630.2.1	AT1G65450.1
Sh_contig_597	A0A022PZ41	GO:0016021	4155	82.3	141	25	0	2	424	95	235	2.2e-65	257.7	A0A022PZ41|A0A022PZ41_ERYGU Uncharacterized protein OS=Erythranthe guttata OX=4155 GN=MIMGU_mgv1a018129mg PE=4 SV=1	NA	Solyc03g094000.3.1	AT4G17600.1
Sh_contig_598	A0A2G9HJY7		429701	65.2	92	31	1	3	278	1058	1148	3.2e-23	117.1	A0A2G9HJY7|A0A2G9HJY7_9LAMI Uncharacterized protein OS=Handroanthus impetiginosus OX=429701 GN=CDL12_09499 PE=4 SV=1	NA	Solyc03g020020.3.1	AT3G05680.2
Sh_contig_599	S8CLN5		192259	71.4	234	58	3	1133	456	1	233	1.3e-70	276.9	S8CLN5|S8CLN5_9LAMI Uncharacterized protein (Fragment) OS=Genlisea aurea OX=192259 GN=M569_06693 PE=4 SV=1	NA	Solyc01g095360.2.1	AT4G01200.1
Sh_contig_600	A0A2K3MU25	GO:0003676; GO:0015074	57577	68.5	108	34	0	324	1	634	741	9.9e-36	158.3	A0A2K3MU25|A0A2K3MU25_TRIPR Ty3/gypsy retrotransposon protein (Fragment) OS=Trifolium pratense OX=57577 GN=L195_g017501 PE=4 SV=1	NA	Solyc09g059914.1.1	NA
Sh_contig_601	A0A2G9GP40	GO:0046872; GO:0016702	429701	68.5	54	17	0	162	1	67	120	2.7e-11	77	A0A2G9GP40|A0A2G9GP40_9LAMI Beta, beta-carotene 15,15'-dioxygenase OS=Handroanthus impetiginosus OX=429701 GN=CDL12_20673 PE=3 SV=1	NA	NA	NA
Sh_contig_602	A0A1Q3CAR8	GO:0071949	3775	43.1	58	33	0	42	215	129	186	8.6e-05	55.5	A0A1Q3CAR8|A0A1Q3CAR8_CEPFO FAD_binding_3 domain-containing protein OS=Cephalotus follicularis OX=3775 GN=CFOL_v3_20795 PE=4 SV=1	NA	Solyc01g111680.3.1	AT4G38540.1
Sh_contig_603	A0A022RRH3	GO:0016021	4155	72.5	385	92	4	1413	268	1	374	7.8e-149	536.2	A0A022RRH3|A0A022RRH3_ERYGU Uncharacterized protein OS=Erythranthe guttata OX=4155 GN=MIMGU_mgv1a008433mg PE=4 SV=1	NA	Solyc12g005780.2.1	AT1G05270.1
Sh_contig_604	A0A068TQF1	GO:0016020	49390	85.4	103	15	0	1	309	48	150	2.4e-47	196.8	A0A068TQF1|A0A068TQF1_COFCA Uncharacterized protein OS=Coffea canephora OX=49390 GN=GSCOC_T00022243001 PE=4 SV=1	NA	Solyc03g117020.3.1	AT2G25110.1
Sh_contig_605	A0A022Q3I9		4155	47.7	149	52	5	28	402	1	147	2e-23	119	A0A022Q3I9|A0A022Q3I9_ERYGU Uncharacterized protein OS=Erythranthe guttata OX=4155 GN=MIMGU_mgv1a025053mg PE=4 SV=1	NA	Solyc05g013360.3.1	AT1G10710.1
Sh_contig_606	A0A2G9GK62	GO:0006633	429701	85	120	18	0	3	362	4	123	3.7e-50	206.8	A0A2G9GK62|A0A2G9GK62_9LAMI Acyl carrier protein OS=Handroanthus impetiginosus OX=429701 GN=CDL12_11235 PE=3 SV=1	NA	Solyc01g088570.3.1	AT2G44620.1
Sh_contig_607	A5BK17	GO:0003676; GO:0015074	29760	52	102	49	0	139	444	691	792	1.7e-23	118.6	A5BK17|A5BK17_VITVI Uncharacterized protein OS=Vitis vinifera OX=29760 GN=VITISV_024648 PE=4 SV=1	NA	Solyc10g038180.2.1	NA
Sh_contig_608	A0A2G9G583	GO:0005737; GO:0005634; GO:0019773; GO:0004298; GO:0006511	429701	99	102	1	0	308	3	3	104	1.5e-46	194.1	A0A2G9G583|A0A2G9G583_9LAMI Proteasome subunit alpha type OS=Handroanthus impetiginosus OX=429701 GN=CDL12_27025 PE=3 SV=1	NA	Solyc10g008010.3.1	AT1G16470.1
Sh_contig_609	A0A022PS82	GO:0016021; GO:0022857	4155	52.9	138	42	6	49	402	1	135	9.9e-22	112.1	A0A022PS82|A0A022PS82_ERYGU Uncharacterized protein OS=Erythranthe guttata OX=4155 GN=MIMGU_mgv1a007432mg PE=4 SV=1	NA	Solyc03g112870.3.1	AT5G33320.1
Sh_contig_610	A0A2G9I7B2	GO:0005634; GO:0019784; GO:0004843; GO:0043130; GO:0071108	429701	79.4	107	22	0	24	344	150	256	7.6e-42	178.7	A0A2G9I7B2|A0A2G9I7B2_9LAMI Ubiquitin thioesterase OS=Handroanthus impetiginosus OX=429701 GN=CDL12_01622 PE=3 SV=1	NA	Solyc04g045480.3.1	AT1G28120.1
Sh_contig_611	A0A068VE43	GO:0005634; GO:0003677; GO:0006355; GO:0006351	49390	32.8	64	43	0	210	19	14	77	0.00053	53.1	A0A068VE43|A0A068VE43_COFCA Uncharacterized protein OS=Coffea canephora OX=49390 GN=GSCOC_T00008191001 PE=4 SV=1	NA	NA	AT4G01580.1
Sh_contig_612	A0A1S3XBE0	GO:0004563; GO:0102148; GO:0005975	4097	74.2	31	8	0	3	95	309	339	1.4e-06	61.6	A0A1S3XBE0|A0A1S3XBE0_TOBAC Beta-hexosaminidase OS=Nicotiana tabacum OX=4097 GN=LOC107763291 PE=3 SV=1	NA	Solyc11g008810.2.1	AT1G65590.1
Sh_contig_613	A0A022RUB8	GO:0016021; GO:0015079	4155	78.4	148	28	2	437	3	599	745	9.8e-55	221.9	A0A022RUB8|A0A022RUB8_ERYGU Potassium transporter OS=Erythranthe guttata OX=4155 GN=MIMGU_mgv1a001579mg PE=3 SV=1	NA	Solyc02g068590.3.1	AT2G35060.2
Sh_contig_614	A0A2G9GNH4	GO:0005622; GO:0032366	429701	76.3	114	27	0	113	454	1	114	5.2e-43	183	A0A2G9GNH4|A0A2G9GNH4_9LAMI Uncharacterized protein OS=Handroanthus impetiginosus OX=429701 GN=CDL12_20624 PE=4 SV=1	NA	Solyc10g081810.2.1	AT3G11780.2
Sh_contig_615	A0A2G9H0N1	GO:0030173; GO:0006891	429701	93.2	103	7	0	2	310	542	644	4.7e-43	182.6	A0A2G9H0N1|A0A2G9H0N1_9LAMI Transcription factor/CCAAT displacement protein CDP1 OS=Handroanthus impetiginosus OX=429701 GN=CDL12_16315 PE=4 SV=1	NA	Solyc06g069210.3.1	AT3G18480.1
Sh_contig_616	A0A061G2D6	GO:0005524; GO:0016787	3641	89.2	65	7	0	196	2	368	432	6.2e-25	122.5	A0A061G2D6|A0A061G2D6_THECC p-loop containing nucleoside triphosphate hydrolases superfamily protein OS=Theobroma cacao OX=3641 GN=TCM_015292 PE=4 SV=1	NA	Solyc03g007760.3.1	AT4G28000.1
Sh_contig_617	A0A022R167	GO:0046983	4155	65.1	106	32	4	31	342	5	107	5.9e-23	115.9	A0A022R167|A0A022R167_ERYGU Uncharacterized protein OS=Erythranthe guttata OX=4155 GN=MIMGU_mgv1a012843mg PE=4 SV=1	NA	Solyc09g089870.3.1	AT5G54680.1
Sh_contig_618	A0A022RRW0	GO:0016021	4155	90	40	4	0	305	186	166	205	1.2e-11	78.2	A0A022RRW0|A0A022RRW0_ERYGU Uncharacterized protein OS=Erythranthe guttata OX=4155 GN=MIMGU_mgv1a003182mg PE=4 SV=1	NA	Solyc10g084560.2.1	AT3G09550.1
Sh_contig_619	A0A2G9G9M0		429701	65.5	342	111	2	1358	333	10	344	2.7e-123	451.4	A0A2G9G9M0|A0A2G9G9M0_9LAMI Uncharacterized protein OS=Handroanthus impetiginosus OX=429701 GN=CDL12_25495 PE=4 SV=1	NA	Solyc12g006700.2.1	AT3G25910.1
Sh_contig_620	A5CAF3	GO:0003676; GO:0015074	29760	34.4	157	103	0	49	519	91	247	9.2e-15	89.4	A5CAF3|A5CAF3_VITVI Uncharacterized protein OS=Vitis vinifera OX=29760 GN=VITISV_001568 PE=4 SV=1	NA	NA	NA
Sh_contig_621	U7DTV7	GO:0005886; GO:0005524; GO:0004674; GO:0006468	3694	78.9	95	20	0	286	2	542	636	2.8e-38	167.2	U7DTV7|U7DTV7_POPTR Uncharacterized protein (Fragment) OS=Populus trichocarpa OX=3694 GN=POPTR_1037s002101g PE=4 SV=1	NA	Solyc01g006520.3.1	AT5G60900.1
Sh_contig_622	A0A022QPW6	GO:0005524; GO:0004672; GO:0048544	4155	55.5	137	53	3	398	3	32	165	1.1e-32	148.7	A0A022QPW6|A0A022QPW6_ERYGU Uncharacterized protein (Fragment) OS=Erythranthe guttata OX=4155 GN=MIMGU_mgv1a025084mg PE=4 SV=1	NA	Solyc07g063750.3.1	AT1G61360.1
Sh_contig_623	A0A2G9HPD3	GO:0000145; GO:0006887	429701	62.8	145	45	1	411	4	489	633	6.4e-40	172.6	A0A2G9HPD3|A0A2G9HPD3_9LAMI Exocyst subunit Exo70 family protein OS=Handroanthus impetiginosus OX=429701 GN=CDL12_07934 PE=3 SV=1	NA	Solyc05g024340.1.1	AT5G13990.1
Sh_contig_624	A0A068TLZ2		49390	73.2	123	33	0	372	4	103	225	8.4e-47	195.3	A0A068TLZ2|A0A068TLZ2_COFCA Uncharacterized protein OS=Coffea canephora OX=49390 GN=GSCOC_T00014668001 PE=4 SV=1	NA	Solyc04g076830.3.1	AT5G64460.2
Sh_contig_625	A0A2G9I4Q8	GO:0003989; GO:0005524; GO:0046872; GO:0006633	429701	82.5	252	40	1	744	1	1048	1299	2.4e-109	404.1	A0A2G9I4Q8|A0A2G9I4Q8_9LAMI Acetyl-CoA carboxylase OS=Handroanthus impetiginosus OX=429701 GN=CDL12_02527 PE=4 SV=1	NA	Solyc12g056940.2.1	AT1G36160.1
Sh_contig_626	A0A2G9G6W7		429701	40	160	67	2	1	480	560	690	2e-13	84.7	A0A2G9G6W7|A0A2G9G6W7_9LAMI Ypt/Rab-specific GTPase-activating protein GYP6 OS=Handroanthus impetiginosus OX=429701 GN=CDL12_26443 PE=4 SV=1	NA	NA	NA
Sh_contig_627	A0A175YKC6		79200	82.7	173	30	0	2	520	12	184	2e-78	300.8	A0A175YKC6|A0A175YKC6_DAUCA Uncharacterized protein OS=Daucus carota subsp. sativus OX=79200 GN=DCAR_028277 PE=4 SV=1	NA	Solyc07g040950.3.1	AT5G57040.1
Sh_contig_628	A0A2G9HJ27	GO:0005524; GO:0004674; GO:0006950	429701	73.8	61	16	0	190	8	66	126	5.3e-18	99.8	A0A2G9HJ27|A0A2G9HJ27_9LAMI Serine/threonine protein kinase OS=Handroanthus impetiginosus OX=429701 GN=CDL12_10036 PE=4 SV=1	NA	Solyc01g068270.3.1	AT5G63940.1
Sh_contig_629	A0A2G9G2S3	GO:0016021; GO:0016874; GO:0008270	429701	85.3	191	26	2	1	573	351	539	3.4e-92	346.7	A0A2G9G2S3|A0A2G9G2S3_9LAMI Putative E3 ubiquitin ligase OS=Handroanthus impetiginosus OX=429701 GN=CDL12_27876 PE=4 SV=1	NA	Solyc12g005470.2.1	AT4G28370.1
Sh_contig_630	A0A2G9FZ27	GO:0016711; GO:0020037; GO:0005506	429701	60.6	104	31	3	48	329	1	104	3.3e-18	100.1	A0A2G9FZ27|A0A2G9FZ27_9LAMI Cytochrome P450 CYP2 subfamily OS=Handroanthus impetiginosus OX=429701 GN=CDL12_29219 PE=3 SV=1	NA	Solyc03g114940.3.1	NA
Sh_contig_631	A0A022RRE3		4155	58.4	190	63	6	540	4	7	191	7.3e-48	199.5	A0A022RRE3|A0A022RRE3_ERYGU Uncharacterized protein OS=Erythranthe guttata OX=4155 GN=MIMGU_mgv1a009278mg PE=4 SV=1	NA	Solyc01g088790.2.1	AT1G28710.1
Sh_contig_632	A0A022R1E7		4155	38.8	129	70	4	26	397	64	188	1.6e-14	88.2	A0A022R1E7|A0A022R1E7_ERYGU Uncharacterized protein OS=Erythranthe guttata OX=4155 GN=MIMGU_mgv1a023644mg PE=4 SV=1	NA	Solyc09g083230.1.1	NA
Sh_contig_633	A0A200QU36	GO:0016021; GO:0016491	56857	52.4	189	81	4	548	6	888	1075	2.4e-42	181	A0A200QU36|A0A200QU36_9MAGN Uncharacterized protein OS=Macleaya cordata OX=56857 GN=BVC80_1787g36 PE=4 SV=1	NA	Solyc01g094910.3.1	AT1G01590.1
Sh_contig_634	A0A2G9G7H6	GO:0016021; GO:0005524; GO:0004674; GO:0048544	429701	67.7	93	30	0	9	287	340	432	2.8e-31	143.7	A0A2G9G7H6|A0A2G9G7H6_9LAMI Non-specific serine/threonine protein kinase OS=Handroanthus impetiginosus OX=429701 GN=CDL12_26237 PE=4 SV=1	NA	Solyc07g063750.3.1	AT4G27290.1
Sh_contig_635	A0A059A9N6	GO:0052692; GO:0005975	71139	76.5	132	31	0	396	1	148	279	2.3e-58	233.8	A0A059A9N6|A0A059A9N6_EUCGR Alpha-galactosidase OS=Eucalyptus grandis OX=71139 GN=EUGRSUZ_J00127 PE=3 SV=1	NA	Solyc06g050130.3.1	AT3G56310.1
Sh_contig_636	A0A022RRT8	GO:0046872; GO:0009045; GO:0042732	4155	93.9	165	10	0	3	497	29	193	5.3e-89	335.9	A0A022RRT8|A0A022RRT8_ERYGU Xylose isomerase (Fragment) OS=Erythranthe guttata OX=4155 GN=MIMGU_mgv1a0056111mg PE=3 SV=1	NA	Solyc07g006650.3.1	AT5G57655.2
Sh_contig_637	A0A2G9GXA2	GO:0016301; GO:0000287; GO:0030955; GO:0004743	429701	90	70	7	0	212	3	166	235	2.1e-28	134.4	A0A2G9GXA2|A0A2G9GXA2_9LAMI Pyruvate kinase OS=Handroanthus impetiginosus OX=429701 GN=CDL12_17513 PE=3 SV=1	NA	Solyc10g083720.2.1	AT3G52990.1
Sh_contig_638	A0A2G9HFX8	GO:0016021; GO:0004970	429701	54.3	92	39	2	270	1	1	91	1.2e-16	95.1	A0A2G9HFX8|A0A2G9HFX8_9LAMI Glutamate-gated kainate-type ion channel receptor subunit GluR5 OS=Handroanthus impetiginosus OX=429701 GN=CDL12_10921 PE=3 SV=1	NA	Solyc08g006500.3.1	AT2G29100.1
Sh_contig_639	A0A2G9HMN8	GO:0005524; GO:0019538	429701	86.7	233	31	0	2	700	36	268	1.6e-104	387.9	A0A2G9HMN8|A0A2G9HMN8_9LAMI Chaperone HSP104 OS=Handroanthus impetiginosus OX=429701 GN=CDL12_08533 PE=3 SV=1	NA	Solyc03g118340.3.1	AT5G50920.1
Sh_contig_640	A0A068VDW4		49390	56	75	21	3	127	315	333	407	8.6e-11	75.5	A0A068VDW4|A0A068VDW4_COFCA Uncharacterized protein OS=Coffea canephora OX=49390 GN=GSCOC_T00011874001 PE=4 SV=1	NA	NA	NA
Sh_contig_641	A0A2G9GNP3	GO:0003676	429701	53.5	129	47	4	429	82	13	141	1.2e-20	108.6	A0A2G9GNP3|A0A2G9GNP3_9LAMI Uncharacterized protein OS=Handroanthus impetiginosus OX=429701 GN=CDL12_20820 PE=4 SV=1	NA	Solyc02g088670.1.1	AT1G26610.1
Sh_contig_642	A0A061E9H3		3641	54.9	82	37	0	246	1	15	96	5.2e-16	92.8	A0A061E9H3|A0A061E9H3_THECC Cysteine-rich RLK 8, putative OS=Theobroma cacao OX=3641 GN=TCM_011209 PE=4 SV=1	NA	NA	AT4G23160.1
Sh_contig_643	A0A022PZR8	GO:0006952; GO:0009607	4155	51.5	136	58	4	1	405	27	155	5.3e-26	127.1	A0A022PZR8|A0A022PZR8_ERYGU Uncharacterized protein OS=Erythranthe guttata OX=4155 GN=MIMGU_mgv1a015414mg PE=4 SV=1	NA	Solyc06g007860.1.1	NA
Sh_contig_644	A0A2G9HQ29	GO:0016459; GO:0003779; GO:0005524; GO:0008017; GO:0003777; GO:0007018	429701	64.3	112	37	1	328	2	103	214	3.7e-30	139.8	A0A2G9HQ29|A0A2G9HQ29_9LAMI Myosin ATPase OS=Handroanthus impetiginosus OX=429701 GN=CDL12_07684 PE=3 SV=1	NA	Solyc07g063590.3.1	AT1G50360.1
Sh_contig_645	A0A0B2PJN7	GO:0016787	3848	62.8	43	16	0	2	130	83	125	1.6e-06	61.6	A0A0B2PJN7|A0A0B2PJN7_GLYSO Retrovirus-related Pol polyprotein from transposon TNT 1-94 (Fragment) OS=Glycine soja OX=3848 GN=glysoja_040579 PE=4 SV=1	NA	NA	NA
Sh_contig_646	A0A2G9GC75	GO:0016020	429701	56.1	98	39	1	390	97	320	413	1.6e-19	104.8	A0A2G9GC75|A0A2G9GC75_9LAMI Prohibitins and stomatins of the PID superfamily OS=Handroanthus impetiginosus OX=429701 GN=CDL12_24585 PE=4 SV=1	NA	Solyc03g080050.3.1	AT4G27585.1
Sh_contig_647	A0A2G9H1K0	GO:0016021	429701	49	239	102	7	896	225	11	244	4e-24	121.3	A0A2G9H1K0|A0A2G9H1K0_9LAMI Uncharacterized protein OS=Handroanthus impetiginosus OX=429701 GN=CDL12_15993 PE=4 SV=1	NA	NA	NA
Sh_contig_648	S8CPF8		192259	72.9	199	49	3	583	2	149	347	2.9e-49	204.1	S8CPF8|S8CPF8_9LAMI Uncharacterized protein (Fragment) OS=Genlisea aurea OX=192259 GN=M569_08030 PE=4 SV=1	NA	Solyc09g075830.3.1	AT3G22380.2
Sh_contig_649	A0A2G9HME4	GO:0016021	429701	40.7	145	54	2	3	428	465	580	1.1e-18	102.1	A0A2G9HME4|A0A2G9HME4_9LAMI Uncharacterized protein OS=Handroanthus impetiginosus OX=429701 GN=CDL12_08617 PE=4 SV=1	NA	Solyc07g049350.3.1	AT2G32970.2
Sh_contig_650	A0A022QY56	GO:0004867; GO:0009611	4155	55.6	72	31	1	410	195	1	71	1.4e-15	92.8	A0A022QY56|A0A022QY56_ERYGU Uncharacterized protein OS=Erythranthe guttata OX=4155 GN=MIMGU_mgv1a022632mg PE=4 SV=1	NA	Solyc09g083445.1.1	AT3G46860.1
Sh_contig_651	A0A2I0J7Z7	GO:0005634; GO:0003677; GO:0003700; GO:0007275; GO:0006351	22663	97.6	84	2	0	433	182	55	138	1.5e-39	171.4	A0A2I0J7Z7|A0A2I0J7Z7_PUNGR Uncharacterized protein OS=Punica granatum OX=22663 GN=CRG98_027308 PE=4 SV=1	NA	Solyc03g117720.3.1	AT1G16060.1
Sh_contig_652	A0A2G9GYY3		429701	58.5	159	58	4	556	92	168	322	1.9e-34	154.8	A0A2G9GYY3|A0A2G9GYY3_9LAMI Uncharacterized protein OS=Handroanthus impetiginosus OX=429701 GN=CDL12_16918 PE=4 SV=1	NA	NA	NA
Sh_contig_653	A0A1C9A1H0	GO:0016021; GO:0005516; GO:0006952; GO:0009607	4081	76.1	71	17	0	215	427	8	78	1.6e-20	108.2	A0A1C9A1H0|A0A1C9A1H0_SOLLC MLO-like protein OS=Solanum lycopersicum OX=4081 GN=MLO PE=2 SV=1	NA	Solyc08g067760.3.1	AT2G33670.1
Sh_contig_654	A0A2G9GRE9	GO:0016021; GO:0005524; GO:0015419; GO:0102025	429701	78.4	74	15	1	86	307	10	82	6.9e-22	112.5	A0A2G9GRE9|A0A2G9GRE9_9LAMI Transporter, ABC superfamily (Breast cancer resistance protein) OS=Handroanthus impetiginosus OX=429701 GN=CDL12_19572 PE=4 SV=1	NA	Solyc09g008000.3.1	AT2G37010.1
Sh_contig_655	A0A164W4P1		79200	59.2	103	40	1	2	310	548	648	6.6e-21	109	A0A164W4P1|A0A164W4P1_DAUCA Uncharacterized protein OS=Daucus carota subsp. sativus OX=79200 GN=DCAR_021354 PE=4 SV=1	NA	Solyc06g068230.3.1	AT1G15290.1
Sh_contig_656	A0A2G9HPH8	GO:0030136; GO:0005545; GO:0030276; GO:0048268	429701	50.4	129	59	2	4	375	114	242	2e-24	120.9	A0A2G9HPH8|A0A2G9HPH8_9LAMI Clathrin assembly protein AP180 OS=Handroanthus impetiginosus OX=429701 GN=CDL12_07889 PE=4 SV=1	NA	NA	NA
Sh_contig_657	A0A022QXP3		4155	84	992	149	3	3176	225	207	1196	0	1634	A0A022QXP3|A0A022QXP3_ERYGU Uncharacterized protein OS=Erythranthe guttata OX=4155 GN=MIMGU_mgv1a000384mg PE=4 SV=1	NA	Solyc06g065840.3.1	AT5G11040.1
Sh_contig_658	A0A2G9H580		429701	54.9	71	31	1	239	451	171	240	6.8e-15	89.7	A0A2G9H580|A0A2G9H580_9LAMI Uncharacterized protein OS=Handroanthus impetiginosus OX=429701 GN=CDL12_14708 PE=4 SV=1	NA	Solyc01g100440.2.1	AT2G24100.1
Sh_contig_659	A0A2G9GTL3	GO:0016021; GO:0005886; GO:0008565; GO:0009306	429701	68.1	144	41	2	63	491	1	140	5.2e-40	173.7	A0A2G9GTL3|A0A2G9GTL3_9LAMI Uncharacterized protein OS=Handroanthus impetiginosus OX=429701 GN=CDL12_18800 PE=3 SV=1	NA	Solyc01g097310.3.1	AT5G28750.1
Sh_contig_660	I1N2Z4	GO:0016021; GO:0046408; GO:0015995	3847	91.6	131	11	0	394	2	137	267	3.5e-63	250.8	I1N2Z4|I1N2Z4_SOYBN Uncharacterized protein OS=Glycine max OX=3847 GN=100779167 PE=4 SV=1	K04040	Solyc09g014760.3.1	AT3G51820.1
Sh_contig_661	S8EH93	GO:0005634; GO:0008270	192259	74.1	112	27	1	331	2	745	856	7.4e-39	168.7	S8EH93|S8EH93_9LAMI Uncharacterized protein OS=Genlisea aurea OX=192259 GN=M569_02691 PE=4 SV=1	NA	Solyc07g056030.3.1	AT1G17210.1
Sh_contig_662	A0A022QMZ8	GO:0016020; GO:0005524; GO:0004222	4155	76.3	135	31	1	406	2	61	194	6.8e-50	205.7	A0A022QMZ8|A0A022QMZ8_ERYGU Uncharacterized protein OS=Erythranthe guttata OX=4155 GN=MIMGU_mgv1a002191mg PE=3 SV=1	NA	Solyc08g063050.3.1	AT2G26140.1
Sh_contig_663	A0A2J6M375	GO:0016021; GO:0005524; GO:0004222	4236	95.3	148	7	0	447	4	133	280	3.6e-65	256.5	A0A2J6M375|A0A2J6M375_LACSA Uncharacterized protein OS=Lactuca sativa OX=4236 GN=LSAT_8X142340 PE=3 SV=1	NA	Solyc07g055320.3.1	AT2G30950.1
Sh_contig_664	A0A2G9H7Y2	GO:0030515; GO:0000462	429701	64.9	97	34	0	12	302	301	397	5.1e-26	125.9	A0A2G9H7Y2|A0A2G9H7Y2_9LAMI HAT (Half-A-TPR) repeat-containing protein OS=Handroanthus impetiginosus OX=429701 GN=CDL12_13792 PE=4 SV=1	NA	Solyc02g032920.3.1	AT4G28200.1
Sh_contig_665	A0A2G9H7F1	GO:0016021; GO:0022857	429701	74.3	187	48	0	3	563	232	418	1.3e-75	291.6	A0A2G9H7F1|A0A2G9H7F1_9LAMI H+/oligopeptide symporter OS=Handroanthus impetiginosus OX=429701 GN=CDL12_13936 PE=4 SV=1	NA	Solyc06g065020.3.1	AT1G22540.1
Sh_contig_666	A0A022QEI5		4155	55.9	59	26	0	191	15	19	77	1.2e-06	62.4	A0A022QEI5|A0A022QEI5_ERYGU Uncharacterized protein OS=Erythranthe guttata OX=4155 GN=MIMGU_mgv1a006952mg PE=4 SV=1	NA	Solyc12g013890.2.1	AT5G53860.4
Sh_contig_667	A0A2N9IB36	GO:0003676; GO:0008270	28930	54.8	115	52	0	3	347	455	569	3.4e-25	123.6	A0A2N9IB36|A0A2N9IB36_FAGSY Uncharacterized protein OS=Fagus sylvatica OX=28930 GN=FSB_LOCUS51008 PE=4 SV=1	NA	Solyc03g095420.2.1	NA
Sh_contig_668	A0A1U8F6J7	GO:0016021; GO:0008168	4072	76.9	121	28	0	1	363	247	367	6.4e-52	212.2	A0A1U8F6J7|A0A1U8F6J7_CAPAN probable methyltransferase PMT26 isoform X1 OS=Capsicum annuum OX=4072 GN=LOC107853820 PE=4 SV=1	NA	Solyc05g056580.3.1	AT5G64030.1
Sh_contig_669	A0A022PYD6	GO:0016021; GO:0005622; GO:0000155	4155	70.8	212	53	2	611	3	420	631	1.9e-75	291.2	A0A022PYD6|A0A022PYD6_ERYGU Uncharacterized protein OS=Erythranthe guttata OX=4155 GN=MIMGU_mgv1a026316mg PE=4 SV=1	NA	Solyc12g099720.2.1	AT2G47430.1
Sh_contig_670	A0A2I4GGB5		51240	79.1	158	32	1	618	148	431	588	3e-25	124.4	A0A2I4GGB5|A0A2I4GGB5_9ROSI uncharacterized protein LOC109007635 OS=Juglans regia OX=51240 GN=LOC109007635 PE=4 SV=1	NA	Solyc06g076850.3.1	AT2G29670.1
Sh_contig_671	A0A292GCX7	GO:0020037; GO:0005506; GO:0004497; GO:0016705	608511	67.5	117	37	1	352	2	210	325	3e-38	166.8	A0A292GCX7|A0A292GCX7_9LAMI Cytochrome P450 OS=Perilla setoyensis OX=608511 PE=2 SV=1	NA	Solyc04g011690.3.1	AT4G12310.1
Sh_contig_672	A0A2I4F7I4	GO:0016021	51240	39.7	141	85	0	3	425	1047	1187	3.4e-13	84	A0A2I4F7I4|A0A2I4F7I4_9ROSI myosin-11-like OS=Juglans regia OX=51240 GN=LOC108996274 PE=4 SV=1	K20283	Solyc07g043320.3.1	AT2G32240.1
Sh_contig_673	A0A022RQN9	GO:0016021; GO:0005886; GO:0008643	4155	76.5	68	16	0	354	151	153	220	2e-21	110.9	A0A022RQN9|A0A022RQN9_ERYGU Bidirectional sugar transporter SWEET OS=Erythranthe guttata OX=4155 GN=MIMGU_mgv1a010705mg PE=3 SV=1	NA	Solyc05g024260.3.1	AT5G13170.1
Sh_contig_674	A0A251RP61	GO:0003676; GO:0015074	4232	59.4	101	41	0	303	1	437	537	1.7e-26	127.5	A0A251RP61|A0A251RP61_HELAN Putative ribonuclease H-like domain-containing protein OS=Helianthus annuus OX=4232 GN=HannXRQ_Chr17g0546311 PE=4 SV=1	NA	Solyc02g065260.3.1	NA
Sh_contig_675	A0A022QIG0	GO:0008289; GO:0006869	4155	56.2	80	35	0	69	308	2	81	9.3e-20	105.1	A0A022QIG0|A0A022QIG0_ERYGU Uncharacterized protein (Fragment) OS=Erythranthe guttata OX=4155 GN=MIMGU_mgv1a018860mg PE=3 SV=1	NA	Solyc06g059790.3.1	AT3G08770.2
Sh_contig_676	A0A2G9IA93	GO:0005737; GO:0004801; GO:0005975; GO:0006098	429701	87	207	27	0	836	216	144	350	1.2e-98	368.6	A0A2G9IA93|A0A2G9IA93_9LAMI Transaldolase OS=Handroanthus impetiginosus OX=429701 GN=CDL12_00568 PE=4 SV=1	NA	Solyc08g079060.3.1	AT1G12230.2
Sh_contig_677	A0A2G9IA93	GO:0005737; GO:0004801; GO:0005975; GO:0006098	429701	84.6	254	39	0	1049	288	144	397	3.8e-121	443.7	A0A2G9IA93|A0A2G9IA93_9LAMI Transaldolase OS=Handroanthus impetiginosus OX=429701 GN=CDL12_00568 PE=4 SV=1	NA	Solyc08g079060.3.1	AT1G12230.2
Sh_contig_678	A0A2G9HCQ1	GO:0005634; GO:0003677; GO:0006355; GO:0006351	429701	58.8	102	42	0	1	306	91	192	8e-27	128.6	A0A2G9HCQ1|A0A2G9HCQ1_9LAMI Uncharacterized protein OS=Handroanthus impetiginosus OX=429701 GN=CDL12_12071 PE=4 SV=1	NA	Solyc01g108130.3.1	AT5G42700.1
Sh_contig_679	A0A022QB84		4155	58.7	150	61	1	457	11	1024	1173	1.2e-39	171.8	A0A022QB84|A0A022QB84_ERYGU Uncharacterized protein OS=Erythranthe guttata OX=4155 GN=MIMGU_mgv1a019692mg PE=4 SV=1	NA	Solyc03g083130.2.1	AT5G24280.1
Sh_contig_680	A0A1R3IYI8	GO:0004190	93759	38.7	93	56	1	146	421	143	235	1e-08	68.9	A0A1R3IYI8|A0A1R3IYI8_9ROSI Retrotransposon gag protein OS=Corchorus olitorius OX=93759 GN=COLO4_20628 PE=4 SV=1	NA	NA	NA
Sh_contig_681	A0A1J6KTG6	GO:0004105	49451	81.7	82	15	0	450	205	200	281	3.6e-28	133.7	A0A1J6KTG6|A0A1J6KTG6_NICAT Choline-phosphate cytidylyltransferase 1 OS=Nicotiana attenuata OX=49451 GN=CCT1_1 PE=4 SV=1	NA	Solyc02g068430.3.1	AT4G15130.1
Sh_contig_682	A0A022RYM1	GO:0016020; GO:0015297; GO:0015238	4155	75.3	81	17	1	245	3	5	82	4.8e-24	119.4	A0A022RYM1|A0A022RYM1_ERYGU Uncharacterized protein OS=Erythranthe guttata OX=4155 GN=MIMGU_mgv1a018607mg PE=4 SV=1	NA	Solyc05g013450.3.1	AT1G47530.1
Sh_contig_683	A0A2G9GMN6	GO:0005634; GO:0003700; GO:0046983; GO:0000977; GO:0045944; GO:0006351	429701	82.6	184	25	2	3	533	1	184	7.3e-71	275.8	A0A2G9GMN6|A0A2G9GMN6_9LAMI MADS box transcription factor OS=Handroanthus impetiginosus OX=429701 GN=CDL12_20905 PE=4 SV=1	NA	Solyc03g006830.3.1	AT2G45660.1
Sh_contig_684	A0A2G9GXG4	GO:0016021; GO:0006952	429701	71.8	195	44	4	736	158	206	391	1.2e-41	179.1	A0A2G9GXG4|A0A2G9GXG4_9LAMI Uncharacterized protein OS=Handroanthus impetiginosus OX=429701 GN=CDL12_17520 PE=4 SV=1	NA	Solyc02g082430.3.1	AT5G65970.1
Sh_contig_685	A0A068UGJ2	GO:0005634; GO:0003677; GO:0006355; GO:0006351	49390	41.9	62	27	2	193	35	1	62	0.00072	53.1	A0A068UGJ2|A0A068UGJ2_COFCA Uncharacterized protein OS=Coffea canephora OX=49390 GN=GSCOC_T00023675001 PE=4 SV=1	NA	NA	NA
Sh_contig_686	A0A2G9GIU1	GO:0006355; GO:0006351	429701	42.6	204	62	7	3	467	15	212	1.4e-30	141.7	A0A2G9GIU1|A0A2G9GIU1_9LAMI Uncharacterized protein OS=Handroanthus impetiginosus OX=429701 GN=CDL12_22526 PE=3 SV=1	NA	Solyc02g094340.1.1	AT2G37650.1
Sh_contig_687	A0A2G9H5W7	GO:0020037; GO:0004601; GO:0006979	429701	76.1	117	28	0	6	356	95	211	5.5e-48	199.1	A0A2G9H5W7|A0A2G9H5W7_9LAMI Peroxidase OS=Handroanthus impetiginosus OX=429701 GN=CDL12_14472 PE=3 SV=1	NA	Solyc11g010120.2.1	AT2G22420.1
Sh_contig_688	H6WP40	GO:0005737; GO:0045548; GO:0009800; GO:0006559	48386	95.2	125	6	0	376	2	293	417	2e-61	243.8	H6WP40|H6WP40_PERFR Phenylalanine ammonia-lyase OS=Perilla frutescens OX=48386 GN=PAL PE=2 SV=1	NA	Solyc10g086180.2.1	AT3G10340.1
Sh_contig_689	A0A067KFI8	GO:0043130; GO:0008270; GO:0016236	180498	70.7	116	30	2	471	133	640	754	3.3e-16	94	A0A067KFI8|A0A067KFI8_JATCU Uncharacterized protein OS=Jatropha curcas OX=180498 GN=JCGZ_11406 PE=4 SV=1	K17987	Solyc06g071770.3.1	AT4G24690.1
Sh_contig_690	A0A022RF72	GO:0004252	4155	79.5	171	35	0	62	574	167	337	1.6e-74	288.1	A0A022RF72|A0A022RF72_ERYGU Uncharacterized protein OS=Erythranthe guttata OX=4155 GN=MIMGU_mgv1a020931mg PE=3 SV=1	NA	Solyc03g079890.2.1	AT5G03620.1
Sh_contig_691	A0A166DWG2	GO:0050660; GO:0016614	79200	77.8	99	22	0	297	1	270	368	4.4e-38	166	A0A166DWG2|A0A166DWG2_DAUCA Uncharacterized protein OS=Daucus carota subsp. sativus OX=79200 GN=DCAR_006608 PE=3 SV=1	K22395	Solyc06g065070.1.1	AT1G26420.1
Sh_contig_692	A0A022QKQ9	GO:0003677; GO:0008270	4155	56.5	62	27	0	70	255	113	174	3.9e-09	70.5	A0A022QKQ9|A0A022QKQ9_ERYGU Uncharacterized protein OS=Erythranthe guttata OX=4155 GN=MIMGU_mgv1a014771mg PE=4 SV=1	NA	Solyc01g086960.3.1	AT3G12630.1
Sh_contig_693	A0A022R9A9	GO:0016021; GO:0016788	4155	66.7	369	112	4	1244	147	1	361	5.8e-138	500	A0A022R9A9|A0A022R9A9_ERYGU Uncharacterized protein OS=Erythranthe guttata OX=4155 GN=MIMGU_mgv1a008828mg PE=4 SV=1	NA	Solyc09g009700.3.1	AT5G03610.1
Sh_contig_694	A0A2G9G691	GO:0016021; GO:0005749; GO:0008177	429701	79.7	138	28	0	416	3	3	140	1.3e-59	238	A0A2G9G691|A0A2G9G691_9LAMI Succinate dehydrogenase (Ubiquinone) OS=Handroanthus impetiginosus OX=429701 GN=CDL12_26671 PE=4 SV=1	NA	Solyc06g073900.3.1	AT1G08480.1
Sh_contig_695	A0A2G9GUV7		429701	75	148	37	0	1	444	108	255	5.7e-58	232.6	A0A2G9GUV7|A0A2G9GUV7_9LAMI Nuclear distribution protein NUDC OS=Handroanthus impetiginosus OX=429701 GN=CDL12_18358 PE=4 SV=1	NA	Solyc08g076410.3.1	AT2G35500.1
Sh_contig_696	A0A251UYL8	GO:0005840; GO:0003723; GO:0003735; GO:0006412	4232	88.3	120	14	0	387	28	95	214	5e-54	219.5	A0A251UYL8|A0A251UYL8_HELAN Putative ribosomal protein L21 OS=Helianthus annuus OX=4232 GN=HannXRQ_Chr04g0107531 PE=3 SV=1	NA	Solyc06g065390.3.1	AT1G35680.1
Sh_contig_697	A5AQ94		29760	50	58	28	1	95	265	600	657	8.8e-08	65.5	A5AQ94|A5AQ94_VITVI Uncharacterized protein OS=Vitis vinifera OX=29760 GN=VITISV_017821 PE=4 SV=1	NA	NA	AT4G23160.1
Sh_contig_698	A0A2G9HBM3	GO:0016021; GO:0004970	429701	69	229	65	3	3	674	426	653	1e-82	315.5	A0A2G9HBM3|A0A2G9HBM3_9LAMI Glutamate-gated kainate-type ion channel receptor subunit GluR5 OS=Handroanthus impetiginosus OX=429701 GN=CDL12_12447 PE=3 SV=1	NA	Solyc07g052400.3.1	AT1G05200.1
Sh_contig_699	B9RM38	GO:0005840; GO:0003735; GO:0006412	3988	88.2	76	9	0	580	353	3	78	6.2e-29	137.5	B9RM38|B9RM38_RICCO 60S ribosomal protein L38, putative OS=Ricinus communis OX=3988 GN=RCOM_1077580 PE=3 SV=1	NA	Solyc11g008510.2.1	AT2G43460.1
Sh_contig_700	A0A2P6PYP9	GO:0016021	74649	73.3	90	22	1	415	152	380	469	2e-25	124.4	A0A2P6PYP9|A0A2P6PYP9_ROSCH Putative gliding motility-associated protein GldE OS=Rosa chinensis OX=74649 GN=RchiOBHm_Chr6g0301051 PE=4 SV=1	NA	Solyc04g080370.3.1	AT1G47330.1
Sh_contig_701	A0A2U1LJP7		35608	99	99	1	0	3	299	597	695	7.2e-49	201.8	A0A2U1LJP7|A0A2U1LJP7_ARTAN RAD3-like DNA-binding helicase protein OS=Artemisia annua OX=35608 GN=CTI12_AA479250 PE=4 SV=1	NA	Solyc06g008970.3.1	AT1G03190.1
Sh_contig_702	A0A164VVZ7	GO:0005840; GO:0003735; GO:0006412	79200	100	49	0	0	332	186	140	188	4.5e-15	89.7	A0A164VVZ7|A0A164VVZ7_DAUCA Uncharacterized protein OS=Daucus carota subsp. sativus OX=79200 GN=DCAR_021694 PE=3 SV=1	K02935	Solyc02g086740.1.1	AT3G27830.1
Sh_contig_703	S8D3T7	GO:0004725	192259	96.4	110	4	0	1	330	195	304	2.1e-57	230.3	S8D3T7|S8D3T7_9LAMI Uncharacterized protein (Fragment) OS=Genlisea aurea OX=192259 GN=M569_00672 PE=4 SV=1	NA	Solyc01g107750.3.1	AT3G19420.1
Sh_contig_704	A0A2G9G6X6	GO:0005634; GO:0003700; GO:0043565; GO:0006351	429701	63.3	98	27	2	294	22	401	496	5.4e-23	115.9	A0A2G9G6X6|A0A2G9G6X6_9LAMI Uncharacterized protein OS=Handroanthus impetiginosus OX=429701 GN=CDL12_26545 PE=4 SV=1	NA	Solyc07g005650.3.1	AT4G30935.1
Sh_contig_705	A0A2G9GCU1	GO:0003676	429701	78.5	65	14	0	326	132	261	325	4.6e-17	96.3	A0A2G9GCU1|A0A2G9GCU1_9LAMI Acinus (Induces apoptotic chromatin condensation) OS=Handroanthus impetiginosus OX=429701 GN=CDL12_24468 PE=4 SV=1	NA	Solyc04g072670.3.1	AT4G39680.1
Sh_contig_706	A0A103YAY4	GO:0005759; GO:0004739; GO:0006086; GO:0006096	59895	95.1	61	3	0	301	119	312	372	5.5e-25	122.5	A0A103YAY4|A0A103YAY4_CYNCS Pyruvate dehydrogenase E1 component subunit beta OS=Cynara cardunculus var. scolymus OX=59895 GN=Ccrd_015879 PE=4 SV=1	NA	Solyc03g097680.3.1	AT5G50850.1
Sh_contig_707	A0A022RKY2	GO:0004185	4155	79.9	134	27	0	404	3	155	288	6.7e-58	232.3	A0A022RKY2|A0A022RKY2_ERYGU Carboxypeptidase OS=Erythranthe guttata OX=4155 GN=MIMGU_mgv1a004824mg PE=3 SV=1	NA	Solyc06g083040.3.1	AT4G12910.1
Sh_contig_708	A0A068U0E0		49390	58.4	89	23	2	1	267	131	205	3.3e-18	100.1	A0A068U0E0|A0A068U0E0_COFCA Uncharacterized protein OS=Coffea canephora OX=49390 GN=GSCOC_T00036913001 PE=4 SV=1	NA	Solyc02g082340.3.1	NA
Sh_contig_709	S8CA61	GO:0016021	192259	67	109	36	0	498	172	1	109	1.8e-35	158.3	S8CA61|S8CA61_9LAMI Uncharacterized protein (Fragment) OS=Genlisea aurea OX=192259 GN=M569_13553 PE=4 SV=1	NA	Solyc11g064850.2.1	AT5G13500.1
Sh_contig_710	S8D2A6	GO:0004843; GO:0016579; GO:0006511	192259	81	121	23	0	364	2	758	878	2.3e-52	213.8	S8D2A6|S8D2A6_9LAMI Uncharacterized protein (Fragment) OS=Genlisea aurea OX=192259 GN=M569_03230 PE=4 SV=1	NA	Solyc03g078390.3.1	AT3G49600.1
Sh_contig_711	A0A0K9PVC6	GO:0016021	29655	90.7	140	13	0	1	420	495	634	7e-66	258.8	A0A0K9PVC6|A0A0K9PVC6_ZOSMR Transmembrane 9 superfamily member OS=Zostera marina OX=29655 GN=ZOSMA_16G01640 PE=3 SV=1	NA	Solyc12g010390.2.1	AT5G35160.2
Sh_contig_712	A0A068ULI8	GO:0005634; GO:0005524	49390	88.9	99	11	0	299	3	1312	1410	6.7e-47	195.3	A0A068ULI8|A0A068ULI8_COFCA Uncharacterized protein OS=Coffea canephora OX=49390 GN=GSCOC_T00027403001 PE=4 SV=1	NA	Solyc12g099910.2.1	AT2G13370.1
Sh_contig_713	A0A2G9GR32		429701	87.8	196	24	0	3	590	660	855	6e-100	372.5	A0A2G9GR32|A0A2G9GR32_9LAMI Uncharacterized protein OS=Handroanthus impetiginosus OX=429701 GN=CDL12_19718 PE=4 SV=1	NA	Solyc03g113380.3.1	AT1G74750.1
Sh_contig_714	A0A0B4VRN3	GO:0020037; GO:0005506; GO:0004497; GO:0016705	226208	94	134	8	0	3	404	391	524	4.2e-70	273.1	A0A0B4VRN3|A0A0B4VRN3_SALMI Cytochrome P450 CYP714A25 OS=Salvia miltiorrhiza OX=226208 PE=2 SV=1	NA	Solyc03g095310.3.1	AT5G24910.1
Sh_contig_715	A0A2P5RNU9		3634	78.3	46	10	0	253	116	48	93	2.5e-14	88.2	A0A2P5RNU9|A0A2P5RNU9_GOSBA Uncharacterized protein OS=Gossypium barbadense OX=3634 GN=GOBAR_DD14572 PE=4 SV=1	NA	Solyc06g075790.3.1	AT5G59830.1
Sh_contig_716	A0A2P5RNU9		3634	78.3	46	10	0	253	116	48	93	2.1e-14	88.2	A0A2P5RNU9|A0A2P5RNU9_GOSBA Uncharacterized protein OS=Gossypium barbadense OX=3634 GN=GOBAR_DD14572 PE=4 SV=1	NA	Solyc06g075790.3.1	AT5G59830.1
Sh_contig_717	S8CPN6	GO:0005509; GO:0016491	192259	84.5	97	15	0	20	310	347	443	1.7e-40	174.1	S8CPN6|S8CPN6_9LAMI Uncharacterized protein (Fragment) OS=Genlisea aurea OX=192259 GN=M569_06057 PE=4 SV=1	NA	Solyc10g008630.3.1	AT4G28220.1
Sh_contig_718	A0A022QRG1	GO:0005779; GO:0016559	4155	81.5	222	36	1	807	157	3	224	1.4e-98	368.6	A0A022QRG1|A0A022QRG1_ERYGU Uncharacterized protein OS=Erythranthe guttata OX=4155 GN=MIMGU_mgv1a026827mg PE=4 SV=1	NA	Solyc03g093180.1.1	AT3G47430.1
Sh_contig_719	A0A022Q168	GO:0005524; GO:0019538	4155	79.4	136	27	1	410	3	547	681	6.2e-51	209.1	A0A022Q168|A0A022Q168_ERYGU Uncharacterized protein OS=Erythranthe guttata OX=4155 GN=MIMGU_mgv1a000938mg PE=3 SV=1	NA	Solyc03g117950.3.1	AT5G51070.1
Sh_contig_720	A0A022PZH4	GO:0003723	4155	64	125	35	5	4	348	316	440	3.5e-31	143.3	A0A022PZH4|A0A022PZH4_ERYGU Uncharacterized protein OS=Erythranthe guttata OX=4155 GN=MIMGU_mgv1a006329mg PE=4 SV=1	NA	Solyc03g007320.3.1	AT5G53180.1
Sh_contig_721	A0A022RI90	GO:0030117; GO:0006886; GO:0016192	4155	87	108	14	0	326	3	83	190	6.2e-46	192.2	A0A022RI90|A0A022RI90_ERYGU Uncharacterized protein (Fragment) OS=Erythranthe guttata OX=4155 GN=MIMGU_mgv1a0012202mg PE=4 SV=1	NA	Solyc01g007150.3.1	AT4G31490.1
Sh_contig_722	A0A2G9FWM7	GO:0003676; GO:0004523	429701	29.8	151	97	4	1	444	700	844	1.8e-08	68.2	A0A2G9FWM7|A0A2G9FWM7_9LAMI Uncharacterized protein OS=Handroanthus impetiginosus OX=429701 GN=CDL12_30077 PE=4 SV=1	NA	Solyc06g066447.1.1	NA
Sh_contig_723	A0A2G5DV85	GO:0016021; GO:0033179; GO:0005774; GO:0015078; GO:0015991	218851	100	107	0	0	2	322	59	165	1.4e-36	161.8	A0A2G5DV85|A0A2G5DV85_AQUCA V-type proton ATPase proteolipid subunit OS=Aquilegia coerulea OX=218851 GN=AQUCO_00700367v1 PE=3 SV=1	NA	Solyc02g084360.3.1	AT1G19910.1
Sh_contig_724	A0A0V0J072	GO:0005524; GO:0004525; GO:0003723; GO:0006396	4108	45.5	123	56	3	652	299	1542	1658	8.7e-19	103.2	A0A0V0J072|A0A0V0J072_SOLCH Putative dicer-like protein 4-like (Fragment) OS=Solanum chacoense OX=4108 PE=3 SV=1	NA	Solyc07g005030.3.1	AT5G20320.1
Sh_contig_725	A0A2G9I8H5	GO:0005634; GO:0003677	429701	80.2	116	23	0	349	2	24	139	5.3e-47	196.1	A0A2G9I8H5|A0A2G9I8H5_9LAMI Uncharacterized protein OS=Handroanthus impetiginosus OX=429701 GN=CDL12_01192 PE=4 SV=1	NA	Solyc09g074330.3.1	AT4G03090.1
Sh_contig_726	A0A059AH36	GO:0016021	71139	72.8	195	51	1	587	3	146	338	8.7e-67	262.3	A0A059AH36|A0A059AH36_EUCGR Uncharacterized protein OS=Eucalyptus grandis OX=71139 GN=EUGRSUZ_J02353 PE=4 SV=1	NA	Solyc02g094190.3.1	AT3G01930.2
Sh_contig_727	A0A2N9GAP0		28930	75.9	87	20	1	418	158	209	294	3.9e-29	136.7	A0A2N9GAP0|A0A2N9GAP0_FAGSY Uncharacterized protein OS=Fagus sylvatica OX=28930 GN=FSB_LOCUS24096 PE=4 SV=1	NA	Solyc10g085380.2.1	AT3G51680.1
Sh_contig_728	A0A2G9GE98		429701	80.5	118	23	0	356	3	219	336	1.8e-46	194.1	A0A2G9GE98|A0A2G9GE98_9LAMI Uncharacterized protein OS=Handroanthus impetiginosus OX=429701 GN=CDL12_23852 PE=4 SV=1	NA	Solyc10g080520.2.1	AT3G54360.1
Sh_contig_729	A0A2G9GER7	GO:0005524; GO:0004672	429701	92.7	109	8	0	61	387	693	801	2.3e-52	213.8	A0A2G9GER7|A0A2G9GER7_9LAMI Conserved WD40 repeat-containing protein OS=Handroanthus impetiginosus OX=429701 GN=CDL12_23702 PE=4 SV=1	NA	Solyc07g063120.3.1	AT3G15354.1
Sh_contig_730	K4LMW2	GO:0005737; GO:0000287; GO:0010333; GO:0016114	79022	71.4	105	30	0	341	27	456	560	4.5e-39	169.5	K4LMW2|STS2_THAGA Sesquiterpene synthase 2 OS=Thapsia garganica OX=79022 GN=STS2 PE=1 SV=1	K21986	Solyc06g059930.3.1	AT5G23960.1
Sh_contig_731	S8CRI2	GO:0016021; GO:0005886; GO:0016760; GO:0046872; GO:0071555; GO:0030244	192259	96.6	117	4	0	1	351	462	578	2.4e-64	253.4	S8CRI2|S8CRI2_9LAMI Cellulose synthase (Fragment) OS=Genlisea aurea OX=192259 GN=M569_04932 PE=3 SV=1	NA	Solyc01g087210.3.1	AT5G05170.1
Sh_contig_732	A0A022REH0		4155	60.6	132	48	1	407	12	6	133	4e-37	163.3	A0A022REH0|A0A022REH0_ERYGU Uncharacterized protein OS=Erythranthe guttata OX=4155 GN=MIMGU_mgv1a022076mg PE=4 SV=1	NA	Solyc04g026140.1.1	AT5G37660.2
Sh_contig_733	A0A022REH0		4155	59	117	44	1	256	606	6	118	1.7e-28	135.2	A0A022REH0|A0A022REH0_ERYGU Uncharacterized protein OS=Erythranthe guttata OX=4155 GN=MIMGU_mgv1a022076mg PE=4 SV=1	NA	Solyc04g026053.1.1	AT5G37660.2
Sh_contig_734	A0A2G9GCP0		429701	52	125	55	1	362	3	205	329	5.8e-20	106.3	A0A2G9GCP0|A0A2G9GCP0_9LAMI Uncharacterized protein OS=Handroanthus impetiginosus OX=429701 GN=CDL12_24422 PE=4 SV=1	NA	Solyc09g064860.3.1	AT1G03290.1
Sh_contig_735	A0A022QL25		4155	77.2	123	27	1	2	370	2	123	3e-49	203.4	A0A022QL25|A0A022QL25_ERYGU Uncharacterized protein OS=Erythranthe guttata OX=4155 GN=MIMGU_mgv1a004456mg PE=4 SV=1	NA	Solyc05g006400.2.1	AT1G70160.1
Sh_contig_736	A0A1U7WU50		4096	44.8	67	31	1	28	210	7	73	0.0007	52.4	A0A1U7WU50|A0A1U7WU50_NICSY uncharacterized protein LOC104229818 OS=Nicotiana sylvestris OX=4096 GN=LOC104229818 PE=4 SV=1	NA	NA	NA
Sh_contig_737	A0A2G9G2C9	GO:0016491; GO:0008270	429701	91.5	189	16	0	568	2	1	189	1.9e-104	387.5	A0A2G9G2C9|A0A2G9G2C9_9LAMI Alcohol dehydrogenase, class V OS=Handroanthus impetiginosus OX=429701 GN=CDL12_28448 PE=3 SV=1	NA	Solyc11g010960.2.1	AT4G37990.1
Sh_contig_738	A0A2G9HJG5		429701	52.2	136	42	6	428	63	357	483	2.7e-20	107.5	A0A2G9HJG5|A0A2G9HJG5_9LAMI Uncharacterized protein OS=Handroanthus impetiginosus OX=429701 GN=CDL12_09667 PE=4 SV=1	NA	Solyc01g106320.2.1	NA
Sh_contig_739	A0A2G9GJA8	GO:0016021; GO:0005886; GO:0008643	429701	50	120	43	2	458	147	175	293	3.7e-20	107.1	A0A2G9GJA8|A0A2G9GJA8_9LAMI Bidirectional sugar transporter SWEET OS=Handroanthus impetiginosus OX=429701 GN=CDL12_22078 PE=3 SV=1	NA	Solyc01g099880.3.1	AT4G25010.1
Sh_contig_740	A0A022PSR2	GO:0009055	4155	53.1	96	41	1	104	379	19	114	2.7e-24	120.6	A0A022PSR2|A0A022PSR2_ERYGU Uncharacterized protein OS=Erythranthe guttata OX=4155 GN=MIMGU_mgv1a016345mg PE=4 SV=1	NA	Solyc01g104400.3.1	AT2G02850.1
Sh_contig_741	A0A1Y0AYZ9	GO:0005739	192314	74.4	39	9	1	128	12	4	41	7.8e-06	58.9	A0A1Y0AYZ9|A0A1Y0AYZ9_9LAMI Uncharacterized protein OS=Utricularia reniformis OX=192314 GN=AEK19_MT1595 PE=4 SV=1	NA	NA	NA
Sh_contig_742	A0A022RW74	GO:0050660; GO:0016614	4155	78.5	530	112	1	193	1776	3	532	3.2e-246	860.1	A0A022RW74|A0A022RW74_ERYGU Uncharacterized protein OS=Erythranthe guttata OX=4155 GN=MIMGU_mgv1a004278mg PE=3 SV=1	NA	Solyc09g072660.3.1	AT1G30760.1
Sh_contig_743	A0A251QK86	GO:0046983	3760	45.5	112	45	2	292	5	109	220	9.5e-11	75.5	A0A251QK86|A0A251QK86_PRUPE Uncharacterized protein OS=Prunus persica OX=3760 GN=PRUPE_2G230000 PE=4 SV=1	NA	Solyc03g031450.3.1	AT2G31730.1
Sh_contig_744	A0A1U7XPW2		4096	28.8	160	105	5	7	477	112	265	9.4e-08	66.6	A0A1U7XPW2|A0A1U7XPW2_NICSY uncharacterized protein LOC104240911 isoform X1 OS=Nicotiana sylvestris OX=4096 GN=LOC104240911 PE=4 SV=1	NA	NA	NA
Sh_contig_745	B9SC09	GO:0005576; GO:0009405	3988	33	106	58	3	1	297	192	291	1.4e-07	64.7	B9SC09|B9SC09_RICCO Uncharacterized protein OS=Ricinus communis OX=3988 GN=RCOM_0701460 PE=4 SV=1	NA	NA	NA
Sh_contig_746	Q6YSN9	GO:0005739	3708	88.3	60	7	0	161	340	3	62	1.2e-21	111.7	Q6YSN9|Q6YSN9_BRANA ORF112 OS=Brassica napus OX=3708 GN=orf112 PE=4 SV=1	NA	NA	NA
Sh_contig_747	S8EA80		192259	80.6	103	20	0	312	4	180	282	1.7e-40	174.1	S8EA80|S8EA80_9LAMI Fasciclin-like arabinogalactan protein 19 (Fragment) OS=Genlisea aurea OX=192259 GN=M569_05392 PE=4 SV=1	NA	Solyc07g045440.1.1	AT4G12730.1
Sh_contig_748	A0A2G9G1J3	GO:0016021	429701	42.9	112	49	4	629	333	251	360	1.5e-11	79	A0A2G9G1J3|A0A2G9G1J3_9LAMI Formin-like protein OS=Handroanthus impetiginosus OX=429701 GN=CDL12_28318 PE=3 SV=1	NA	NA	NA
Sh_contig_749	S8D7Q6	GO:0019898; GO:0009654; GO:0005509; GO:0015979	192259	90.6	159	15	0	1	477	75	233	9e-78	298.5	S8D7Q6|S8D7Q6_9LAMI Uncharacterized protein (Fragment) OS=Genlisea aurea OX=192259 GN=M569_16060 PE=4 SV=1	NA	Solyc01g087040.2.1	AT3G63540.1
Sh_contig_750	A0A2G9GUT9	GO:0016021; GO:0047517; GO:0016760; GO:0071555; GO:0030244	429701	49.4	81	41	0	332	90	754	834	3.4e-07	63.5	A0A2G9GUT9|A0A2G9GUT9_9LAMI 1,4-beta-D-xylan synthase OS=Handroanthus impetiginosus OX=429701 GN=CDL12_18417 PE=3 SV=1	NA	Solyc08g076320.3.1	AT5G16910.1
Sh_contig_751	A0A2G9HII0		429701	73.9	272	60	4	1708	2499	1	269	4.9e-100	375.2	A0A2G9HII0|A0A2G9HII0_9LAMI Uncharacterized protein OS=Handroanthus impetiginosus OX=429701 GN=CDL12_09999 PE=4 SV=1	NA	Solyc01g095980.3.1	AT3G61770.1
Sh_contig_752	A0A2C9V985	GO:0046872; GO:0004722	3983	41.5	130	75	1	639	253	252	381	1.3e-18	102.4	A0A2C9V985|A0A2C9V985_MANES Uncharacterized protein OS=Manihot esculenta OX=3983 GN=MANES_09G035500 PE=3 SV=1	NA	Solyc01g111730.3.1	AT5G66080.1
Sh_contig_753	A0A151TCD0	GO:0003676; GO:0008270; GO:0015074	3821	51.3	152	69	2	447	1	402	551	2.5e-38	167.9	A0A151TCD0|A0A151TCD0_CAJCA Retrovirus-related Pol polyprotein from transposon TNT 1-94 OS=Cajanus cajan OX=3821 GN=KK1_019277 PE=4 SV=1	NA	Solyc10g038180.2.1	ATMG00300.1
Sh_contig_754	A0A1Q3B072	GO:0016758; GO:0008152	3775	68.4	79	24	1	398	165	236	314	2.9e-24	120.6	A0A1Q3B072|A0A1Q3B072_CEPFO Glycosyltransferase OS=Cephalotus follicularis OX=3775 GN=CFOL_v3_04710 PE=3 SV=1	NA	Solyc01g107560.3.1	AT4G15480.1
Sh_contig_755	A0A1P8KZV8	GO:0016757; GO:0006486	185002	88.1	118	14	0	1	354	298	415	2.6e-53	216.9	A0A1P8KZV8|A0A1P8KZV8_PLAOV IRX10_5 OS=Plantago ovata OX=185002 PE=2 SV=1	NA	Solyc12g042360.2.1	AT1G27440.1
Sh_contig_756	A0A2G9HXQ3	GO:0005524; GO:0004674; GO:0006950	429701	85	120	18	0	360	1	529	648	7.5e-53	215.3	A0A2G9HXQ3|A0A2G9HXQ3_9LAMI Serine/threonine protein kinase OS=Handroanthus impetiginosus OX=429701 GN=CDL12_04993 PE=4 SV=1	NA	Solyc08g069180.3.1	AT5G12000.1
Sh_contig_757	A0A061GAZ3		3641	35.6	90	57	1	269	3	2	91	2.3e-06	60.8	A0A061GAZ3|A0A061GAZ3_THECC Uncharacterized protein OS=Theobroma cacao OX=3641 GN=TCM_028693 PE=4 SV=1	NA	NA	NA
Sh_contig_758	A0A2U1PNE7		35608	41.4	99	54	3	9	305	157	251	1.3e-08	68.2	A0A2U1PNE7|A0A2U1PNE7_ARTAN Ribonuclease H-like domain-containing protein OS=Artemisia annua OX=35608 GN=CTI12_AA129410 PE=4 SV=1	NA	NA	NA
Sh_contig_759	A0A2G9G711	GO:0052740; GO:0008970; GO:0052739; GO:0006629	429701	63.3	120	16	3	347	72	244	363	2.1e-31	144.1	A0A2G9G711|A0A2G9G711_9LAMI Putative lipase OS=Handroanthus impetiginosus OX=429701 GN=CDL12_26570 PE=4 SV=1	NA	Solyc10g038170.1.1	AT2G44810.1
Sh_contig_760	A0A2G9GQW9	GO:0016021; GO:0015297; GO:0015238	429701	74.1	147	38	0	1	441	355	501	3.3e-55	223.8	A0A2G9GQW9|A0A2G9GQW9_9LAMI Protein DETOXIFICATION OS=Handroanthus impetiginosus OX=429701 GN=CDL12_20021 PE=3 SV=1	NA	Solyc02g032660.3.1	AT1G61890.1
Sh_contig_761	A0A2G9GYK7	GO:0016874	429701	88.9	54	6	0	203	42	1	54	1.2e-22	114.8	A0A2G9GYK7|A0A2G9GYK7_9LAMI Ubiquitin--protein ligase OS=Handroanthus impetiginosus OX=429701 GN=CDL12_17048 PE=4 SV=1	NA	NA	NA
Sh_contig_762	A0A1S3CJN3		3656	84.2	38	6	0	3	116	154	191	1.6e-10	74.7	A0A1S3CJN3|A0A1S3CJN3_CUCME putative MO25-like protein At5g47540 isoform X1 OS=Cucumis melo OX=3656 GN=LOC103501725 PE=4 SV=1	K08272	Solyc11g012400.2.1	AT4G17270.1
Sh_contig_763	A0A2P6RNM1	GO:0016779; GO:0004523	74649	75.8	165	40	0	3	497	88	252	2.7e-69	270.4	A0A2P6RNM1|A0A2P6RNM1_ROSCH Putative nucleotidyltransferase, Ribonuclease H OS=Rosa chinensis OX=74649 GN=RchiOBHm_Chr2g0106171 PE=4 SV=1	NA	Solyc07g032313.1.1	NA
Sh_contig_764	A0A1S3CKW3	GO:0031225; GO:0016021; GO:0010215	3656	51.1	88	41	1	305	48	599	686	3.7e-16	93.2	A0A1S3CKW3|A0A1S3CKW3_CUCME COBRA-like protein 10 OS=Cucumis melo OX=3656 GN=LOC103501628 PE=4 SV=1	NA	Solyc01g065530.3.1	AT3G20580.1
Sh_contig_765	A0A022R304	GO:0043531	4155	38.3	128	68	3	3	380	581	699	5.3e-12	79.7	A0A022R304|A0A022R304_ERYGU Uncharacterized protein (Fragment) OS=Erythranthe guttata OX=4155 GN=MIMGU_mgv1a026820mg PE=4 SV=1	NA	Solyc07g005770.2.1	NA
Sh_contig_766	A0A022R8Q6	GO:0000786; GO:0005634; GO:0003677; GO:0046982	4155	83.5	85	14	0	393	139	183	267	2.4e-32	148.7	A0A022R8Q6|A0A022R8Q6_ERYGU Uncharacterized protein OS=Erythranthe guttata OX=4155 GN=MIMGU_mgv1a011789mg PE=3 SV=1	NA	Solyc06g074750.1.1	AT1G08170.1
Sh_contig_767	A0A2G9GW72		429701	76.6	137	30	2	41	448	23	158	3e-51	210.3	A0A2G9GW72|A0A2G9GW72_9LAMI Uncharacterized protein OS=Handroanthus impetiginosus OX=429701 GN=CDL12_17881 PE=4 SV=1	NA	Solyc05g014310.3.1	AT1G67700.2
Sh_contig_768	A0A2P5FNM1	GO:0016021	63057	96.2	132	5	0	398	3	280	411	6.1e-64	252.3	A0A2P5FNM1|A0A2P5FNM1_9ROSA Transmembrane 9 superfamily member OS=Trema orientalis OX=63057 GN=TorRG33x02_049320 PE=3 SV=1	NA	Solyc07g005600.3.1	AT5G25100.2
Sh_contig_769	A0A2P6P152	GO:0005739	74649	87.4	103	13	0	310	2	3	105	3.4e-44	186.4	A0A2P6P152|A0A2P6P152_ROSCH Uncharacterized protein OS=Rosa chinensis OX=74649 GN=RchiOBHm_MTg0499041 PE=4 SV=1	NA	Solyc00g022100.1.1	NA
Sh_contig_770	A0A2I4G745	GO:0030170; GO:0006520	51240	98.1	103	2	0	310	2	166	268	4.1e-47	196.1	A0A2I4G745|A0A2I4G745_9ROSI threonine synthase, chloroplastic OS=Juglans regia OX=51240 GN=LOC109005303 PE=4 SV=1	K01733	Solyc03g121910.1.1	AT4G29840.1
Sh_contig_771	A0A022Q878		4155	56.9	65	26	1	1	189	4	68	7.5e-12	79	A0A022Q878|A0A022Q878_ERYGU Uncharacterized protein OS=Erythranthe guttata OX=4155 GN=MIMGU_mgv1a009165mg PE=4 SV=1	NA	NA	NA
Sh_contig_772	A0A022RFG0		4155	70.3	118	22	2	3	317	128	245	5.9e-33	149.1	A0A022RFG0|A0A022RFG0_ERYGU Uncharacterized protein OS=Erythranthe guttata OX=4155 GN=MIMGU_mgv1a010976mg PE=4 SV=1	NA	Solyc01g095280.3.1	AT2G46225.2
Sh_contig_773	A0A022Q751	GO:0005622; GO:0004435; GO:0035556; GO:0016042	4155	94.3	106	6	0	320	3	320	425	1.9e-51	210.7	A0A022Q751|A0A022Q751_ERYGU Phosphoinositide phospholipase C OS=Erythranthe guttata OX=4155 GN=MIMGU_mgv1a003318mg PE=4 SV=1	NA	Solyc05g052760.3.1	AT3G08510.1
Sh_contig_774	A0A022RAG0	GO:0016021; GO:0022857	4155	76	717	126	6	317	2428	24	707	2.2e-279	970.7	A0A022RAG0|A0A022RAG0_ERYGU Uncharacterized protein OS=Erythranthe guttata OX=4155 GN=MIMGU_mgv1a002153mg PE=4 SV=1	NA	Solyc11g066900.2.1	AT2G27810.1
Sh_contig_775	A0A022RAG0	GO:0016021; GO:0022857	4155	79.3	687	126	5	317	2338	24	707	4.9e-284	986.1	A0A022RAG0|A0A022RAG0_ERYGU Uncharacterized protein OS=Erythranthe guttata OX=4155 GN=MIMGU_mgv1a002153mg PE=4 SV=1	NA	Solyc11g066900.2.1	AT2G27810.1
Sh_contig_776	A0A1S3ZS85	GO:0016021; GO:0005643; GO:0017056	4097	77.4	106	24	0	2	319	718	823	1.9e-37	164.1	A0A1S3ZS85|A0A1S3ZS85_TOBAC nuclear pore complex protein NUP155-like OS=Nicotiana tabacum OX=4097 GN=LOC107789850 PE=4 SV=1	K14312	Solyc07g008160.3.1	AT1G14850.1
Sh_contig_777	A0A142CD20	GO:0016021; GO:0005524; GO:0042626	265496	81.1	111	21	0	345	13	315	425	4.7e-44	186	A0A142CD20|A0A142CD20_9LAMI ABC transporter C family member 3 OS=Catalpa bungei OX=265496 PE=2 SV=1	NA	Solyc07g065320.3.1	AT3G13080.1
Sh_contig_778	A0A2G9I5Y9	GO:0016021; GO:0022857	429701	53.8	132	57	2	46	429	6	137	1.7e-25	124.8	A0A2G9I5Y9|A0A2G9I5Y9_9LAMI H+/oligopeptide symporter OS=Handroanthus impetiginosus OX=429701 GN=CDL12_02227 PE=4 SV=1	NA	NA	AT2G38100.1
Sh_contig_779	A0A2G9HUK4		429701	62.2	82	29	2	110	355	192	271	2e-13	84.3	A0A2G9HUK4|A0A2G9HUK4_9LAMI Uncharacterized protein OS=Handroanthus impetiginosus OX=429701 GN=CDL12_06093 PE=4 SV=1	NA	Solyc03g112280.3.1	AT5G50170.1
Sh_contig_780	S8E1J7		192259	26.6	297	195	7	885	22	683	965	0.00013	56.6	S8E1J7|S8E1J7_9LAMI Uncharacterized protein OS=Genlisea aurea OX=192259 GN=M569_05238 PE=4 SV=1	NA	NA	NA
Sh_contig_781	A0A0E3DGE0	GO:0005524; GO:0003677; GO:0004525; GO:0003723; GO:0031047; GO:0006396	226208	94.7	133	7	0	3	401	1349	1481	2.1e-64	253.8	A0A0E3DGE0|A0A0E3DGE0_SALMI Dicer-like protein 1 OS=Salvia miltiorrhiza OX=226208 GN=DCL1 PE=2 SV=1	NA	Solyc10g005130.3.1	AT1G01040.2
Sh_contig_782	K4BNY4	GO:0047443; GO:0046872; GO:0008948; GO:0008428; GO:0051252	4081	69	87	22	3	255	1	63	146	1.2e-19	105.1	K4BNY4|K4BNY4_SOLLC 4-hydroxy-4-methyl-2-oxoglutarate aldolase OS=Solanum lycopersicum OX=4081 PE=3 SV=1	NA	Solyc04g008280.2.1	AT3G02770.1
Sh_contig_783	A0A2G9GWA3		429701	65.7	99	33	1	3	299	230	327	1.8e-31	144.1	A0A2G9GWA3|A0A2G9GWA3_9LAMI Uncharacterized protein OS=Handroanthus impetiginosus OX=429701 GN=CDL12_18121 PE=4 SV=1	NA	Solyc06g062610.2.1	AT1G17630.1
Sh_contig_784	A0A022RXF9	GO:0004516; GO:0004514; GO:0009435; GO:0019358	4155	81.6	98	18	0	3	296	454	551	1.9e-41	177.2	A0A022RXF9|A0A022RXF9_ERYGU Uncharacterized protein OS=Erythranthe guttata OX=4155 GN=MIMGU_mgv1a003729mg PE=4 SV=1	NA	Solyc02g093290.3.1	AT2G23420.1
Sh_contig_785	A5BNR5	GO:0003676; GO:0008270; GO:0015074; GO:0055114	29760	63.6	132	48	0	493	98	378	509	9.1e-41	175.6	A5BNR5|A5BNR5_VITVI Uncharacterized protein OS=Vitis vinifera OX=29760 GN=VITISV_035665 PE=4 SV=1	NA	Solyc10g009590.3.1	AT1G21280.1
Sh_contig_786	A0A2G9GI44	GO:0005525; GO:0003924	429701	92.3	52	4	0	445	290	151	202	2.1e-17	97.8	A0A2G9GI44|A0A2G9GI44_9LAMI GTPase Rab1/YPT1, small G protein superfamily OS=Handroanthus impetiginosus OX=429701 GN=CDL12_22595 PE=4 SV=1	NA	Solyc08g078070.3.1	AT1G02130.1
Sh_contig_787	V4U4B2	GO:0016021; GO:0022857	85681	68.7	99	31	0	297	1	227	325	4.2e-33	149.4	V4U4B2|V4U4B2_9ROSI Uncharacterized protein OS=Citrus clementina OX=85681 GN=CICLE_v10023447mg PE=4 SV=1	NA	Solyc09g072780.2.1	AT5G46050.1
Sh_contig_788	A0A2G9GB69		429701	71.9	135	38	0	431	27	24	158	8.4e-51	208.8	A0A2G9GB69|A0A2G9GB69_9LAMI Uncharacterized protein OS=Handroanthus impetiginosus OX=429701 GN=CDL12_24928 PE=4 SV=1	NA	Solyc02g079790.3.1	AT1G61667.1
Sh_contig_789	A0A022QZ40	GO:0016021; GO:0005741; GO:0006886	4155	71.7	99	27	1	393	100	2	100	3.9e-29	136.7	A0A022QZ40|A0A022QZ40_ERYGU Uncharacterized protein OS=Erythranthe guttata OX=4155 GN=MIMGU_mgv1a016933mg PE=4 SV=1	NA	Solyc06g008120.1.1	AT5G43970.1
Sh_contig_790	A0A161WQU0		79200	54.5	99	19	1	435	217	26	124	3e-23	117.5	A0A161WQU0|A0A161WQU0_DAUCA Uncharacterized protein OS=Daucus carota subsp. sativus OX=79200 GN=DCAR_023851 PE=4 SV=1	NA	Solyc11g008930.2.1	AT4G12840.1
Sh_contig_791	S8DIN6	GO:0005618; GO:0045330; GO:0004857; GO:0030599; GO:0042545; GO:0045490	192259	65.4	78	27	0	235	2	308	385	5.2e-24	119.4	S8DIN6|S8DIN6_9LAMI Pectinesterase (Fragment) OS=Genlisea aurea OX=192259 GN=M569_15485 PE=3 SV=1	NA	Solyc01g099940.3.1	AT5G49180.1
Sh_contig_792	A0A2G9G2Y8		429701	88.9	45	3	1	268	396	37	81	7.4e-12	79.7	A0A2G9G2Y8|A0A2G9G2Y8_9LAMI Uncharacterized protein OS=Handroanthus impetiginosus OX=429701 GN=CDL12_27848 PE=4 SV=1	NA	Solyc11g005880.2.1	AT2G47690.1
Sh_contig_793	A0A068UV20	GO:0004347; GO:0006094; GO:0006096	49390	95.2	125	6	0	2	376	203	327	8.1e-66	258.5	A0A068UV20|A0A068UV20_COFCA Glucose-6-phosphate isomerase OS=Coffea canephora OX=49390 GN=GSCOC_T00033759001 PE=3 SV=1	NA	Solyc04g076090.3.1	AT4G24620.1
Sh_contig_794	A0A068TTC8	GO:0003993	49390	69.8	172	50	2	13	525	15	185	1e-58	235.3	A0A068TTC8|A0A068TTC8_COFCA Uncharacterized protein OS=Coffea canephora OX=49390 GN=GSCOC_T00026389001 PE=4 SV=1	NA	Solyc09g090600.3.1	AT1G04040.1
Sh_contig_795	A0A2G9GU31	GO:0005634; GO:0003677; GO:0003700; GO:0000160; GO:0006351	429701	50	186	80	3	1	558	394	566	9.9e-36	159.1	A0A2G9GU31|A0A2G9GU31_9LAMI Two-component response regulator OS=Handroanthus impetiginosus OX=429701 GN=CDL12_18616 PE=4 SV=1	NA	Solyc01g065540.3.1	NA
Sh_contig_796	Q1EML2	GO:0016787; GO:0008152	29818	74.6	126	32	0	378	1	5	130	5.2e-52	213	Q1EML2|Q1EML2_PLAMJ Cell death-associated protein 1 (Fragment) OS=Plantago major OX=29818 GN=cda1 PE=2 SV=1	NA	Solyc02g069800.1.1	AT5G16080.1
Sh_contig_797	B2LVF3	GO:0016021	34256	54.3	70	27	2	63	263	606	673	3.8e-08	67	B2LVF3|B2LVF3_MENPI Verticillium wilt resistance-like protein OS=Mentha piperita OX=34256 GN=Ve1 PE=4 SV=1	NA	Solyc10g076500.2.1	AT1G71400.1
Sh_contig_798	A0A2G9G4Z9	GO:0016021; GO:0055085	429701	73.5	147	38	1	441	1	427	572	4.5e-47	196.4	A0A2G9G4Z9|A0A2G9G4Z9_9LAMI Putative transporter/transmembrane protein OS=Handroanthus impetiginosus OX=429701 GN=CDL12_27108 PE=4 SV=1	NA	Solyc08g080200.3.1	AT4G11810.1
Sh_contig_799	A0A175YNE3		79200	62.7	59	18	3	2	169	87	144	6.1e-08	65.9	A0A175YNE3|A0A175YNE3_DAUCA Uncharacterized protein OS=Daucus carota subsp. sativus OX=79200 GN=DCAR_027453 PE=4 SV=1	NA	NA	NA
Sh_contig_800	A0A022RL94	GO:0005524; GO:0003676	4155	81.7	131	17	1	394	2	1537	1660	7e-52	212.2	A0A022RL94|A0A022RL94_ERYGU Uncharacterized protein OS=Erythranthe guttata OX=4155 GN=MIMGU_mgv1a000056mg PE=4 SV=1	NA	Solyc06g082100.3.1	AT1G20960.1
Sh_contig_801	A0A2G9HC73	GO:2000028	429701	57.8	128	49	1	3	371	708	835	6.6e-28	132.5	A0A2G9HC73|A0A2G9HC73_9LAMI Uncharacterized protein OS=Handroanthus impetiginosus OX=429701 GN=CDL12_12462 PE=4 SV=1	NA	Solyc04g071990.3.1	AT1G22770.1
Sh_contig_802	A0A2G9GIK4	GO:0016021; GO:0022857; GO:0006857	429701	81.8	110	20	0	2	331	357	466	8e-41	175.3	A0A2G9GIK4|A0A2G9GIK4_9LAMI H+/oligopeptide symporter OS=Handroanthus impetiginosus OX=429701 GN=CDL12_22437 PE=3 SV=1	NA	Solyc02g021240.3.1	AT2G02040.1
Sh_contig_803	A5BG88	GO:0003676; GO:0008270; GO:0015074	29760	68.8	138	43	0	2	415	994	1131	1.7e-48	201.1	A5BG88|A5BG88_VITVI Uncharacterized protein OS=Vitis vinifera OX=29760 GN=VITISV_032735 PE=4 SV=1	NA	Solyc03g095420.2.1	NA
Sh_contig_804	A0A2G9H8D4	GO:0016021; GO:0016874	429701	62.7	118	42	1	2	349	122	239	9.6e-30	138.7	A0A2G9H8D4|A0A2G9H8D4_9LAMI Ubiquitin-protein ligase OS=Handroanthus impetiginosus OX=429701 GN=CDL12_13641 PE=4 SV=1	NA	Solyc03g123660.3.1	AT1G17280.1
Sh_contig_805	V4ST33	GO:0016021	85681	88.9	63	7	0	315	127	15	77	1.8e-26	127.5	V4ST33|V4ST33_9ROSI Uncharacterized protein OS=Citrus clementina OX=85681 GN=CICLE_v10013249mg PE=4 SV=1	NA	Solyc02g091390.3.1	AT3G03341.1
Sh_contig_806	Q2QP36		39947	59.4	106	42	1	320	3	686	790	2.2e-27	130.6	Q2QP36|Q2QP36_ORYSJ Retrotransposon protein, putative, Ty1-copia subclass OS=Oryza sativa subsp. japonica OX=39947 GN=LOC_Os12g35810 PE=4 SV=1	NA	Solyc04g024880.2.1	AT4G23160.1
Sh_contig_807	A0A2R6RHB4	GO:0016301	1590841	98	102	2	0	308	3	1905	2006	4.9e-53	215.7	A0A2R6RHB4|A0A2R6RHB4_ACTCH Phosphatidylinositol 4-kinase alpha 1 like OS=Actinidia chinensis var. chinensis OX=1590841 GN=CEY00_Acc07030 PE=3 SV=1	NA	Solyc11g043120.2.1	AT1G49340.2
Sh_contig_808	A0A2G9I1Q8	GO:0016757	429701	88.1	42	5	0	3	128	299	340	6.7e-15	90.1	A0A2G9I1Q8|A0A2G9I1Q8_9LAMI Hexosyltransferase OS=Handroanthus impetiginosus OX=429701 GN=CDL12_03592 PE=3 SV=1	NA	Solyc05g009820.3.1	AT1G13250.1
Sh_contig_809	B9SK32	GO:0005634; GO:0004017; GO:0005524; GO:0016887	3988	90.4	104	10	0	2	313	13	116	3.1e-50	206.5	B9SK32|B9SK32_RICCO Adenylate kinase isoenzyme 6 homolog OS=Ricinus communis OX=3988 GN=RCOM_1399370 PE=3 SV=1	K18532	Solyc11g072410.2.1	AT5G60340.1
Sh_contig_810	A0A2G9I581	GO:0046872	429701	67.7	192	45	5	2	559	387	567	1.6e-57	231.5	A0A2G9I581|A0A2G9I581_9LAMI CCCH-type Zn-finger protein OS=Handroanthus impetiginosus OX=429701 GN=CDL12_02374 PE=4 SV=1	NA	Solyc06g082010.3.1	AT2G40140.1
Sh_contig_811	A0A1W7HBS9	GO:0020037; GO:0005506; GO:0004497; GO:0016705	107240	75.8	132	32	0	399	4	332	463	7.6e-54	218.8	A0A1W7HBS9|A0A1W7HBS9_SCODU Cytochrome P450 OS=Scoparia dulcis OX=107240 PE=2 SV=1	NA	Solyc01g109140.3.1	AT5G42650.1
Sh_contig_812	A0A059BW36	GO:0005524; GO:0004672	71139	65.3	121	36	2	15	365	282	400	4.2e-35	156.4	A0A059BW36|A0A059BW36_EUCGR Uncharacterized protein (Fragment) OS=Eucalyptus grandis OX=71139 GN=EUGRSUZ_F03194 PE=4 SV=1	NA	Solyc07g056400.1.1	AT1G53700.1
Sh_contig_813	A0A251V1V6	GO:0005622; GO:0000160	4232	75.8	66	16	0	1	198	86	151	6.8e-22	112.5	A0A251V1V6|A0A251V1V6_HELAN Putative histidine-containing phosphotransmitter 1 OS=Helianthus annuus OX=4232 GN=AHP1 PE=4 SV=1	NA	Solyc01g080540.3.1	AT3G21510.1
Sh_contig_814	A0A2G9HRF4	GO:0016021; GO:0005524; GO:0008559	429701	83.1	65	11	0	391	585	275	339	3.2e-21	110.9	A0A2G9HRF4|A0A2G9HRF4_9LAMI Multidrug/pheromone exporter, ABC superfamily OS=Handroanthus impetiginosus OX=429701 GN=CDL12_07195 PE=4 SV=1	NA	Solyc06g009280.1.1	AT3G62150.1
Sh_contig_815	A0A1S4A7A7	GO:0016021; GO:0005634; GO:0008565; GO:0008536; GO:0006886; GO:0006913	4097	94	100	6	0	3	302	749	848	4.4e-46	192.6	A0A1S4A7A7|A0A1S4A7A7_TOBAC importin subunit beta-1-like OS=Nicotiana tabacum OX=4097 GN=LOC107794538 PE=4 SV=1	K14293	Solyc03g082940.3.1	AT5G53480.1
Sh_contig_816	A0A151QMR2	GO:0005840; GO:0003735; GO:0006412	3821	86.5	37	5	0	2	112	211	247	3.1e-05	57.4	A0A151QMR2|A0A151QMR2_CAJCA 40S ribosomal protein S6 OS=Cajanus cajan OX=3821 GN=KK1_048007 PE=3 SV=1	NA	NA	NA
Sh_contig_817	A0A2G9G977	GO:0016021; GO:0004190	429701	74.4	78	20	0	295	62	409	486	5.7e-22	112.5	A0A2G9G977|A0A2G9G977_9LAMI Aspartyl protease OS=Handroanthus impetiginosus OX=429701 GN=CDL12_25660 PE=3 SV=1	NA	Solyc04g056590.3.1	AT1G05840.1
Sh_contig_818	A0A2G9H0T6	GO:0102983; GO:0006486	429701	86.4	198	27	0	596	3	187	384	2.9e-102	380.2	A0A2G9H0T6|A0A2G9H0T6_9LAMI Acetylglucosaminyltransferase EXT1/exostosin 1 OS=Handroanthus impetiginosus OX=429701 GN=CDL12_16269 PE=4 SV=1	NA	Solyc10g083750.2.1	AT5G03795.1
Sh_contig_819	M1AQG6	GO:0008234	4113	73.3	116	31	0	349	2	16	131	3.1e-43	183.3	M1AQG6|M1AQG6_SOLTU Uncharacterized protein OS=Solanum tuberosum OX=4113 GN=102600751 PE=3 SV=1	K16292	Solyc05g013920.3.1	AT5G50260.1
Sh_contig_820	A0A2G9HRK9	GO:0031683; GO:0005525; GO:0003924; GO:0007186	429701	82.8	174	23	1	523	2	683	849	2.3e-79	303.9	A0A2G9HRK9|A0A2G9HRK9_9LAMI G-protein alpha subunit (Small G protein superfamily) OS=Handroanthus impetiginosus OX=429701 GN=CDL12_07171 PE=4 SV=1	NA	Solyc08g076160.3.1	AT1G31930.1
Sh_contig_821	A0A2G9H574	GO:0102121; GO:0017040	429701	71.6	74	21	0	1	222	164	237	9.2e-28	131.7	A0A2G9H574|A0A2G9H574_9LAMI Ceramidase OS=Handroanthus impetiginosus OX=429701 GN=CDL12_14729 PE=4 SV=1	NA	Solyc04g082190.1.1	AT5G58980.1
Sh_contig_822	A0A0A9MQY0	GO:0016788	35708	49.2	181	89	2	550	14	247	426	3.1e-42	180.6	A0A0A9MQY0|A0A0A9MQY0_ARUDO Uncharacterized protein OS=Arundo donax OX=35708 PE=4 SV=1	NA	Solyc09g031710.1.1	AT2G13770.1
Sh_contig_823	A0A0B4VSP1	GO:0016021; GO:0020037; GO:0005506; GO:0004497; GO:0016705	226208	70.6	163	44	2	1	480	131	292	1.7e-55	224.6	A0A0B4VSP1|A0A0B4VSP1_SALMI Cytochrome P450 CYP736A121 OS=Salvia miltiorrhiza OX=226208 PE=2 SV=1	NA	Solyc04g011690.3.1	AT3G26210.1
Sh_contig_824	K7WP02	GO:0016021; GO:0005743; GO:0022857	4113	96.4	28	1	0	395	312	360	387	0.00011	55.5	K7WP02|K7WP02_SOLTU ADP, ATP carrier protein OS=Solanum tuberosum OX=4113 GN=102596607 PE=2 SV=1	K05863	Solyc07g053830.3.1	AT4G28390.1
Sh_contig_825	A0A022QXV6	GO:0004553; GO:0005975	4155	72	118	27	4	340	2	1	117	8.4e-38	165.6	A0A022QXV6|A0A022QXV6_ERYGU Uncharacterized protein OS=Erythranthe guttata OX=4155 GN=MIMGU_mgv1a021044mg PE=3 SV=1	NA	Solyc01g095310.1.1	AT5G24090.1
Sh_contig_826	A0A2G9GUT8	GO:0006351	429701	49.6	125	57	3	362	3	163	286	1.6e-11	78.2	A0A2G9GUT8|A0A2G9GUT8_9LAMI Putative transcription factor DATF1 OS=Handroanthus impetiginosus OX=429701 GN=CDL12_18377 PE=4 SV=1	NA	NA	NA
Sh_contig_827	A0A2N9H5Q4	GO:0003676; GO:0015074	28930	51.1	94	30	2	35	298	752	835	3.2e-15	90.1	A0A2N9H5Q4|A0A2N9H5Q4_FAGSY Uncharacterized protein OS=Fagus sylvatica OX=28930 GN=FSB_LOCUS34985 PE=4 SV=1	NA	Solyc02g072430.2.1	AT4G23160.1
Sh_contig_828	A0A2G9G8L9	GO:0016021; GO:0005524; GO:0008889; GO:0030247; GO:0004674	429701	77.9	95	21	0	506	222	536	630	9.2e-36	159.1	A0A2G9G8L9|A0A2G9G8L9_9LAMI Serine/threonine protein kinase OS=Handroanthus impetiginosus OX=429701 GN=CDL12_25852 PE=4 SV=1	NA	Solyc03g007210.3.1	AT5G38280.1
Sh_contig_829	A0A2G2ZTZ6		4072	50.7	138	65	3	6	419	109	243	4.5e-25	123.2	A0A2G2ZTZ6|A0A2G2ZTZ6_CAPAN Uncharacterized protein OS=Capsicum annuum OX=4072 GN=T459_07555 PE=4 SV=1	NA	Solyc08g044390.1.1	NA
Sh_contig_830	A0A2G9HE31	GO:0016787; GO:0016746	429701	78.3	120	26	0	2	361	178	297	1.3e-47	198	A0A2G9HE31|A0A2G9HE31_9LAMI Putative hydrolase/acyltransferase (Alpha/beta hydrolase superfamily) OS=Handroanthus impetiginosus OX=429701 GN=CDL12_11590 PE=4 SV=1	NA	Solyc02g062610.3.1	AT4G36530.2
Sh_contig_831	A0A2G9G267	GO:0008270	429701	79.3	523	108	0	1570	2	300	822	6.7e-247	862.1	A0A2G9G267|A0A2G9G267_9LAMI Uncharacterized protein OS=Handroanthus impetiginosus OX=429701 GN=CDL12_28120 PE=4 SV=1	NA	Solyc06g082880.2.1	AT3G02330.1
Sh_contig_832	A0A2I4F1D2		51240	53.6	97	38	1	29	298	254	350	5.1e-21	110.2	A0A2I4F1D2|A0A2I4F1D2_9ROSI uncharacterized protein LOC108994624 OS=Juglans regia OX=51240 GN=LOC108994624 PE=4 SV=1	NA	Solyc05g050070.1.1	NA
Sh_contig_833	A0A2G9H996	GO:0016021	429701	65.8	120	41	0	2	361	529	648	1.8e-30	141	A0A2G9H996|A0A2G9H996_9LAMI Putative transmembrane protein cmp44E OS=Handroanthus impetiginosus OX=429701 GN=CDL12_13288 PE=4 SV=1	NA	Solyc01g087450.3.1	AT2G41830.1
Sh_contig_834	A0A2G9I008	GO:0043531	429701	60.1	263	103	2	17	802	174	435	1.4e-83	318.5	A0A2G9I008|A0A2G9I008_9LAMI Apoptotic ATPase OS=Handroanthus impetiginosus OX=429701 GN=CDL12_04212 PE=3 SV=1	NA	Solyc05g009630.3.1	AT1G58390.1
Sh_contig_835	A0A1R3J2B7		93759	60.8	102	40	0	307	2	284	385	1e-26	128.3	A0A1R3J2B7|A0A1R3J2B7_9ROSI Uncharacterized protein OS=Corchorus olitorius OX=93759 GN=COLO4_20007 PE=4 SV=1	NA	NA	NA
Sh_contig_836	V4SBI5	GO:0016021	85681	61.3	62	24	0	552	367	136	197	8.4e-11	76.3	V4SBI5|V4SBI5_9ROSI Reticulon-like protein OS=Citrus clementina OX=85681 GN=CICLE_v10029287mg PE=4 SV=1	K20723	Solyc01g107620.3.1	AT2G15280.1
Sh_contig_837	A0A2P4K017		58331	27.5	244	142	11	1	693	183	404	1.4e-10	75.9	A0A2P4K017|A0A2P4K017_QUESU F-box protein OS=Quercus suber OX=58331 GN=CFP56_17239 PE=4 SV=1	NA	NA	NA
Sh_contig_838	A0A022RKL2	GO:0043531	4155	45.8	96	51	1	15	299	274	369	8.9e-15	88.6	A0A022RKL2|A0A022RKL2_ERYGU Uncharacterized protein OS=Erythranthe guttata OX=4155 GN=MIMGU_mgv1a026060mg PE=3 SV=1	NA	Solyc02g030290.1.1	AT3G14460.1
Sh_contig_839	A0A2G9HBG9	GO:0046872	429701	97.3	110	3	0	2	331	361	470	1.7e-56	227.3	A0A2G9HBG9|A0A2G9HBG9_9LAMI Uncharacterized protein OS=Handroanthus impetiginosus OX=429701 GN=CDL12_12716 PE=4 SV=1	NA	Solyc01g008320.3.1	AT1G31480.1
Sh_contig_840	A0A022RJ56	GO:0004565; GO:0030246; GO:0005975	4155	71	69	20	0	3	209	599	667	1.3e-22	114.8	A0A022RJ56|A0A022RJ56_ERYGU Beta-galactosidase OS=Erythranthe guttata OX=4155 GN=MIMGU_mgv1a002461mg PE=3 SV=1	NA	Solyc01g111540.3.1	AT2G16730.1
Sh_contig_841	A0A2G9IAJ3	GO:0005524; GO:0004693	429701	61.9	84	32	0	1	252	427	510	1.6e-17	98.2	A0A2G9IAJ3|A0A2G9IAJ3_9LAMI Cdc2-related protein kinase OS=Handroanthus impetiginosus OX=429701 GN=CDL12_00490 PE=4 SV=1	NA	NA	NA
Sh_contig_842	A0A022S538	GO:0045735	4155	66.2	464	142	5	169	1521	1	462	8e-155	556.2	A0A022S538|A0A022S538_ERYGU Uncharacterized protein OS=Erythranthe guttata OX=4155 GN=MIMGU_mgv1a005708mg PE=3 SV=1	NA	Solyc09g025210.3.1	AT1G03880.1
Sh_contig_843	A0A022S538	GO:0045735	4155	77.7	121	27	0	144	506	342	462	1.9e-48	201.4	A0A022S538|A0A022S538_ERYGU Uncharacterized protein OS=Erythranthe guttata OX=4155 GN=MIMGU_mgv1a005708mg PE=3 SV=1	NA	Solyc09g025210.3.1	AT5G44120.3
Sh_contig_844	A0A2G9G0W2		429701	54.4	294	128	4	8	880	66	356	2.4e-79	304.7	A0A2G9G0W2|A0A2G9G0W2_9LAMI Uncharacterized protein OS=Handroanthus impetiginosus OX=429701 GN=CDL12_28545 PE=4 SV=1	NA	Solyc11g069020.2.1	AT1G58410.1
Sh_contig_845	A0A2H3ZN75	GO:0005524; GO:0004672	42345	62.8	43	13	1	18	146	283	322	6.8e-05	55.8	A0A2H3ZN75|A0A2H3ZN75_PHODC probable serine/threonine-protein kinase At1g54610 isoform X2 OS=Phoenix dactylifera OX=42345 GN=LOC103704440 PE=4 SV=1	NA	Solyc01g098160.3.1	AT5G39420.1
Sh_contig_846	A0A2G9GUW6	GO:0008889; GO:0006629	429701	74	100	26	0	304	5	5	104	6e-35	155.6	A0A2G9GUW6|A0A2G9GUW6_9LAMI Glycerophosphoryl diester phosphodiesterase OS=Handroanthus impetiginosus OX=429701 GN=CDL12_18353 PE=4 SV=1	NA	Solyc12g014570.2.1	AT5G58050.1
Sh_contig_847	A0A2J6KV26	GO:0004040	4236	86	50	7	0	378	229	541	590	3.9e-15	90.1	A0A2J6KV26|A0A2J6KV26_LACSA Uncharacterized protein OS=Lactuca sativa OX=4236 GN=LSAT_8X301 PE=4 SV=1	NA	Solyc03g118690.3.1	AT3G17970.1
Sh_contig_848	A0A1S4D8V1	GO:0005737; GO:0005634; GO:0061608; GO:0008565; GO:0006606	4097	89.8	147	14	1	3	440	69	215	4.2e-66	259.6	A0A1S4D8V1|A0A1S4D8V1_TOBAC Importin subunit alpha OS=Nicotiana tabacum OX=4097 GN=LOC107827218 PE=3 SV=1	NA	Solyc01g060470.3.1	AT4G16143.1
Sh_contig_849	F6H1G6	GO:0005794; GO:0000139; GO:0016021; GO:0016757; GO:0042546; GO:0071555	29760	89.2	120	13	0	533	174	315	434	2.5e-57	230.7	F6H1G6|F6H1G6_VITVI Glycosyltransferase OS=Vitis vinifera OX=29760 GN=VIT_18s0001g12130 PE=3 SV=1	K20783	Solyc04g080080.3.1	AT1G75110.1
Sh_contig_850	A0A1V0JHU0	GO:0016787; GO:0008152	4182	88.6	175	20	0	1	525	141	315	8.6e-90	338.6	A0A1V0JHU0|A0A1V0JHU0_SESIN Gibberellin receptor GID1B-like protein OS=Sesamum indicum OX=4182 PE=2 SV=1	K14493	Solyc06g008870.2.1	AT3G63010.1
Sh_contig_851	A0A022S4H2	GO:0016021; GO:0005524; GO:0016887	4155	70.3	148	43	1	1	441	208	355	1.5e-50	208	A0A022S4H2|A0A022S4H2_ERYGU Uncharacterized protein OS=Erythranthe guttata OX=4155 GN=MIMGU_mgv1a002239mg PE=4 SV=1	NA	Solyc11g065350.2.1	AT3G21090.1
Sh_contig_852	A0A022QS56		4155	74.2	89	23	0	267	1	37	125	5e-29	136	A0A022QS56|A0A022QS56_ERYGU Uncharacterized protein OS=Erythranthe guttata OX=4155 GN=MIMGU_mgv1a001858mg PE=4 SV=1	NA	Solyc08g079810.3.1	AT1G73970.1
Sh_contig_853	A0A2G9I4D7		429701	63.6	77	16	1	3	197	49	125	3.4e-20	107.1	A0A2G9I4D7|A0A2G9I4D7_9LAMI Uncharacterized protein OS=Handroanthus impetiginosus OX=429701 GN=CDL12_02654 PE=4 SV=1	NA	Solyc02g091910.2.1	AT4G37810.1
Sh_contig_854	A0A2G9GP89	GO:0048046; GO:0005618; GO:0004553; GO:0016762; GO:0042546; GO:0071555; GO:0010411	429701	81.2	69	13	0	209	3	10	78	9e-24	118.6	A0A2G9GP89|A0A2G9GP89_9LAMI Xyloglucan endotransglucosylase/hydrolase OS=Handroanthus impetiginosus OX=429701 GN=CDL12_20323 PE=3 SV=1	NA	Solyc01g005120.3.1	AT1G14720.1
Sh_contig_855	A0A2G9G9Q7	GO:0003993	429701	74.5	310	79	0	198	1127	38	347	1.6e-140	508.4	A0A2G9G9Q7|A0A2G9G9Q7_9LAMI Purple acid phosphatase OS=Handroanthus impetiginosus OX=429701 GN=CDL12_25452 PE=4 SV=1	NA	Solyc04g008260.3.1	AT1G14700.1
Sh_contig_856	A0A2G9GFW4	GO:0016021	429701	45.5	101	55	0	1	303	44	144	4.1e-15	89.7	A0A2G9GFW4|A0A2G9GFW4_9LAMI Uncharacterized protein OS=Handroanthus impetiginosus OX=429701 GN=CDL12_23289 PE=4 SV=1	NA	Solyc04g050260.1.1	NA
Sh_contig_857	A0A022PZI9	GO:0016021; GO:0005524; GO:0004674	4155	61.7	107	39	2	330	16	1	107	1.4e-26	128.3	A0A022PZI9|A0A022PZI9_ERYGU Uncharacterized protein OS=Erythranthe guttata OX=4155 GN=MIMGU_mgv1a026510mg PE=3 SV=1	NA	Solyc04g009040.3.1	AT5G20480.1
Sh_contig_858	A0A022S180	GO:0005576; GO:0020037; GO:0046872; GO:0004601; GO:0042744; GO:0006979	4155	83.3	120	20	0	1	360	74	193	6.7e-49	202.2	A0A022S180|A0A022S180_ERYGU Peroxidase OS=Erythranthe guttata OX=4155 GN=MIMGU_mgv1a018175mg PE=3 SV=1	NA	Solyc06g082420.3.1	AT5G05340.1
Sh_contig_859	M5WPJ1	GO:0003677; GO:0046983	3760	61.5	169	65	0	510	4	233	401	8.2e-53	215.7	M5WPJ1|M5WPJ1_PRUPE Uncharacterized protein OS=Prunus persica OX=3760 GN=PRUPE_ppa020338mg PE=4 SV=1	NA	Solyc07g042035.1.1	AT3G42170.1
Sh_contig_860	A0A0L9T8C7	GO:0016021; GO:0022857; GO:0006857	3914	86.7	98	13	0	296	3	428	525	6e-40	172.2	A0A0L9T8C7|A0A0L9T8C7_PHAAN Uncharacterized protein OS=Phaseolus angularis OX=3914 GN=LR48_Vigan252s006100 PE=3 SV=1	K14638	Solyc02g021240.3.1	AT2G02040.1
Sh_contig_861	A0A2G9HZG5	GO:0016021	429701	67.6	105	31	2	349	41	412	515	1.2e-29	138.3	A0A2G9HZG5|A0A2G9HZG5_9LAMI Uncharacterized protein OS=Handroanthus impetiginosus OX=429701 GN=CDL12_04374 PE=4 SV=1	NA	Solyc11g045480.2.1	AT5G06560.1
Sh_contig_862	B9RYJ6	GO:0016404; GO:0003960; GO:0008270	3988	78.4	51	11	0	352	200	584	634	8e-15	89	B9RYJ6|B9RYJ6_RICCO Alcohol dehydrogenase, putative OS=Ricinus communis OX=3988 GN=RCOM_0813710 PE=4 SV=1	K07119	Solyc01g108150.3.1	AT1G49670.2
Sh_contig_863	A0A022Q6Y6	GO:0016787; GO:0006629	4155	90.2	61	6	0	123	305	127	187	1.2e-24	121.3	A0A022Q6Y6|A0A022Q6Y6_ERYGU Uncharacterized protein OS=Erythranthe guttata OX=4155 GN=MIMGU_mgv1a001923mg PE=4 SV=1	NA	Solyc09g091050.3.1	AT4G13550.1
Sh_contig_864	A0A2G9HRV6		429701	45.2	93	44	3	281	3	556	641	2.7e-09	70.5	A0A2G9HRV6|A0A2G9HRV6_9LAMI MORC family ATPase OS=Handroanthus impetiginosus OX=429701 GN=CDL12_07059 PE=4 SV=1	NA	NA	NA
Sh_contig_865	A0A1U8DU11		4072	90.5	126	12	0	1	378	32	157	3.9e-60	239.6	A0A1U8DU11|A0A1U8DU11_CAPAN cyclin-L1-1 OS=Capsicum annuum OX=4072 GN=LOC107839506 PE=3 SV=1	NA	Solyc01g098350.3.1	AT2G26430.1
Sh_contig_866	A0A1J6I7F8	GO:0016021; GO:0005524; GO:0016887	49451	73.7	266	68	1	801	4	394	657	4.2e-104	386.7	A0A1J6I7F8|A0A1J6I7F8_NICAT Abc transporter g family member 25 OS=Nicotiana attenuata OX=49451 GN=ABCG25 PE=4 SV=1	NA	Solyc11g018680.1.1	AT1G71960.1
Sh_contig_867	A0A2G9GJR1	GO:0005506; GO:0031418; GO:0004656	429701	83.5	115	18	1	1	345	180	293	2.9e-52	213.8	A0A2G9GJR1|A0A2G9GJR1_9LAMI Prolyl 4-hydroxylase alpha subunit OS=Handroanthus impetiginosus OX=429701 GN=CDL12_22020 PE=4 SV=1	NA	Solyc02g067530.3.1	AT3G28480.2
Sh_contig_868	A0A2G9HKI0	GO:0016301	429701	80	100	19	1	3	299	99	198	5.4e-36	159.1	A0A2G9HKI0|A0A2G9HKI0_9LAMI 5'-AMP-activated protein kinase, gamma subunit OS=Handroanthus impetiginosus OX=429701 GN=CDL12_09310 PE=4 SV=1	NA	Solyc01g067590.3.1	AT1G09020.1
Sh_contig_869	A0A2K3MM21	GO:0003676; GO:0015074	57577	51.6	161	78	0	2	484	367	527	4.7e-42	180.6	A0A2K3MM21|A0A2K3MM21_TRIPR Transposon Ty3 gag-pol polyprotein OS=Trifolium pratense OX=57577 GN=L195_g014935 PE=4 SV=1	NA	Solyc09g059738.1.1	NA
Sh_contig_870	A0A2G9G6F4	GO:0005634; GO:0005524; GO:0004386; GO:0003723; GO:0008270	429701	70.1	154	43	1	31	483	1	154	2.6e-45	190.7	A0A2G9G6F4|A0A2G9G6F4_9LAMI ATP-dependent RNA helicase OS=Handroanthus impetiginosus OX=429701 GN=CDL12_26714 PE=4 SV=1	NA	Solyc08g042050.3.1	AT5G26742.2
Sh_contig_871	K7LTN0	GO:0005524; GO:0016887	3847	95.1	142	7	0	2	427	284	425	3.4e-68	266.5	K7LTN0|K7LTN0_SOYBN Uncharacterized protein OS=Glycine max OX=3847 GN=100777592 PE=4 SV=1	K06185	Solyc11g069090.2.1	AT5G60790.1
Sh_contig_872	A0A2G9H094		429701	59.7	77	27	2	139	360	3	78	7.1e-11	75.9	A0A2G9H094|A0A2G9H094_9LAMI Phosphatidylinositol transfer protein SEC14 OS=Handroanthus impetiginosus OX=429701 GN=CDL12_16437 PE=4 SV=1	NA	Solyc09g060090.3.1	NA
Sh_contig_873	A0A1J6I512	GO:0016021; GO:0022857	49451	65.7	105	36	0	318	4	250	354	7.9e-33	148.7	A0A1J6I512|A0A1J6I512_NICAT Protein nrt1 ptr family 6.4 OS=Nicotiana attenuata OX=49451 GN=NPF6.4_0 PE=4 SV=1	NA	Solyc07g049290.3.1	AT3G21670.1
Sh_contig_874	A0A1S4CJ09	GO:0005634; GO:0003677; GO:0006355; GO:0006351	4097	43	100	57	0	463	762	11	110	1.1e-16	96.7	A0A1S4CJ09|A0A1S4CJ09_TOBAC B3 domain-containing protein At5g60140-like OS=Nicotiana tabacum OX=4097 GN=LOC107819584 PE=4 SV=1	NA	Solyc02g026080.2.1	AT5G60142.1
Sh_contig_875	A0A2G9H0M5	GO:0016021; GO:0005524; GO:0004674	429701	51.3	76	23	3	1	186	752	827	0.00024	53.9	A0A2G9H0M5|A0A2G9H0M5_9LAMI Serine/threonine protein kinase OS=Handroanthus impetiginosus OX=429701 GN=CDL12_16323 PE=4 SV=1	NA	NA	NA
Sh_contig_876	A0A2G9GWE4	GO:0004462; GO:0046872	429701	91.9	111	9	0	1	333	111	221	6.1e-57	228.8	A0A2G9GWE4|A0A2G9GWE4_9LAMI Lactoylglutathione lyase OS=Handroanthus impetiginosus OX=429701 GN=CDL12_17806 PE=3 SV=1	NA	Solyc11g069040.3.1	AT1G08110.4
Sh_contig_877	A0A2G9GYE7	GO:0016021; GO:0015019	429701	88.5	26	3	0	591	668	66	91	0.00014	55.8	A0A2G9GYE7|A0A2G9GYE7_9LAMI Heparan-alpha-glucosaminide N-acetyltransferase OS=Handroanthus impetiginosus OX=429701 GN=CDL12_17109 PE=4 SV=1	NA	Solyc09g008360.2.1	NA
Sh_contig_878	A0A2G9GWG6	GO:0016021	429701	90.4	146	14	0	505	68	40	185	2.1e-72	280.8	A0A2G9GWG6|A0A2G9GWG6_9LAMI Peroxisomal membrane protein MPV17 OS=Handroanthus impetiginosus OX=429701 GN=CDL12_17793 PE=3 SV=1	NA	Solyc03g031600.3.1	AT4G14305.1
Sh_contig_879	A0A022QGF5		4155	68.8	141	37	3	52	453	900	1040	1.9e-29	137.9	A0A022QGF5|A0A022QGF5_ERYGU Uncharacterized protein OS=Erythranthe guttata OX=4155 GN=MIMGU_mgv1a000475mg PE=4 SV=1	NA	Solyc01g088020.3.1	AT3G63460.1
Sh_contig_880	A0A022QFC1	GO:0046872; GO:0004722	4155	73	178	38	1	2	505	204	381	1.1e-63	252.3	A0A022QFC1|A0A022QFC1_ERYGU Uncharacterized protein OS=Erythranthe guttata OX=4155 GN=MIMGU_mgv1a008111mg PE=3 SV=1	NA	Solyc06g051940.3.1	AT3G11410.1
Sh_contig_881	A0A2G9IBP9	GO:0008081; GO:0006629	429701	73.8	160	39	2	473	3	1	160	3.8e-61	243.4	A0A2G9IBP9|A0A2G9IBP9_9LAMI Uncharacterized protein OS=Handroanthus impetiginosus OX=429701 GN=CDL12_00037 PE=4 SV=1	NA	Solyc02g089150.3.1	AT1G13680.1
Sh_contig_882	A0A2G9H365		429701	54.5	198	76	3	860	309	49	246	8.3e-43	183.3	A0A2G9H365|A0A2G9H365_9LAMI Uncharacterized protein OS=Handroanthus impetiginosus OX=429701 GN=CDL12_15653 PE=4 SV=1	NA	Solyc02g092390.3.1	AT3G49890.1
Sh_contig_883	A0A2G9HTM7	GO:0003700	429701	41.1	180	61	8	415	11	131	310	1.2e-15	92	A0A2G9HTM7|A0A2G9HTM7_9LAMI Uncharacterized protein OS=Handroanthus impetiginosus OX=429701 GN=CDL12_06435 PE=4 SV=1	NA	NA	NA
Sh_contig_884	C8YXI3	GO:0016021; GO:0015267	4039	95.1	123	6	0	1	369	68	190	1.6e-53	217.6	C8YXI3|C8YXI3_DAUCA Tonoplast aquaporin 1;1 OS=Daucus carota OX=4039 GN=TIP1;1 PE=2 SV=1	NA	Solyc06g074820.3.1	AT2G36830.1
Sh_contig_885	A0A068UV46	GO:0003677	49390	39.1	156	79	5	447	16	111	262	2.8e-12	80.9	A0A068UV46|A0A068UV46_COFCA Uncharacterized protein OS=Coffea canephora OX=49390 GN=GSCOC_T00033796001 PE=4 SV=1	NA	Solyc12g087970.2.1	AT1G58220.1
Sh_contig_886	A0A2P6RBK8	GO:0004332; GO:0006096	74649	41.9	74	29	1	335	156	68	141	0.00046	53.1	A0A2P6RBK8|A0A2P6RBK8_ROSCH Fructose-bisphosphate aldolase OS=Rosa chinensis OX=74649 GN=RchiOBHm_Chr3g0472251 PE=3 SV=1	NA	Solyc10g083570.2.1	AT5G03690.1
Sh_contig_887	A0A022QB84		4155	56.6	235	91	4	777	103	1283	1516	5.2e-62	246.9	A0A022QB84|A0A022QB84_ERYGU Uncharacterized protein OS=Erythranthe guttata OX=4155 GN=MIMGU_mgv1a019692mg PE=4 SV=1	NA	Solyc03g083170.3.1	AT3G49250.1
Sh_contig_888	A0A166DVY3	GO:0004190; GO:0006629	79200	69.2	172	53	0	520	5	1	172	1.7e-62	248.1	A0A166DVY3|A0A166DVY3_DAUCA Uncharacterized protein OS=Daucus carota subsp. sativus OX=79200 GN=DCAR_006589 PE=3 SV=1	K08245	Solyc01g101240.3.1	AT4G04460.1
Sh_contig_889	A0A022R6K0	GO:0016758; GO:0008152	4155	62.6	222	76	3	25	669	144	365	2.9e-74	287.3	A0A022R6K0|A0A022R6K0_ERYGU Uncharacterized protein OS=Erythranthe guttata OX=4155 GN=MIMGU_mgv1a005271mg PE=4 SV=1	NA	Solyc09g008060.3.1	AT2G28080.1
Sh_contig_890	A0A022PZA7	GO:0016021; GO:0019706	4155	66	103	35	0	309	1	122	224	1.2e-30	141.4	A0A022PZA7|A0A022PZA7_ERYGU S-acyltransferase (Fragment) OS=Erythranthe guttata OX=4155 GN=MIMGU_mgv1a022060mg PE=3 SV=1	NA	Solyc10g077050.2.1	AT5G05070.1
Sh_contig_891	A0A0V0IUC3		4108	77.1	35	8	0	304	200	288	322	1.2e-06	62	A0A0V0IUC3|A0A0V0IUC3_SOLCH Putative transcriptional corepressor LEUNIG-like OS=Solanum chacoense OX=4108 PE=4 SV=1	NA	Solyc09g061290.3.1	AT2G32700.7
Sh_contig_892	A0A022Q2H0	GO:0005622; GO:0006886; GO:0016192	4155	96.1	103	4	0	311	3	503	605	9.9e-49	201.4	A0A022Q2H0|A0A022Q2H0_ERYGU Uncharacterized protein OS=Erythranthe guttata OX=4155 GN=MIMGU_mgv1a000794mg PE=4 SV=1	NA	Solyc06g005080.3.1	AT1G12470.1
Sh_contig_893	A0A2G9GAZ9	GO:0016491	429701	79.7	148	29	1	444	1	1	147	7.7e-66	258.8	A0A2G9GAZ9|A0A2G9GAZ9_9LAMI Iridoid synthase OS=Handroanthus impetiginosus OX=429701 GN=CDL12_25336 PE=4 SV=1	NA	Solyc10g049620.2.1	AT4G24220.1
Sh_contig_894	A0A2G9H8D3	GO:0033897; GO:0003723	429701	72.5	69	19	0	127	333	11	79	4.3e-26	126.3	A0A2G9H8D3|A0A2G9H8D3_9LAMI Ribonuclease, T2 family OS=Handroanthus impetiginosus OX=429701 GN=CDL12_13613 PE=3 SV=1	NA	Solyc05g007940.3.1	AT1G26820.1
Sh_contig_895	A0A2G9H9V7		429701	62.6	350	102	4	278	1309	1	327	2.1e-110	408.7	A0A2G9H9V7|A0A2G9H9V7_9LAMI Uncharacterized protein OS=Handroanthus impetiginosus OX=429701 GN=CDL12_13284 PE=4 SV=1	NA	Solyc04g056610.3.1	AT5G55610.1
Sh_contig_896	A0A2I4ELL2	GO:0016021	51240	89.9	129	13	0	2	388	22	150	1.2e-59	238	A0A2I4ELL2|A0A2I4ELL2_9ROSI PRA1 family protein OS=Juglans regia OX=51240 GN=LOC108990704 PE=3 SV=1	K20393	Solyc10g084920.2.1	AT5G02040.1
Sh_contig_897	T1M6T3		4572	40.8	98	58	0	303	10	22	119	7.2e-05	55.8	T1M6T3|T1M6T3_TRIUA Uncharacterized protein OS=Triticum urartu OX=4572 PE=4 SV=1	NA	Solyc10g050470.2.1	AT3G22800.1
Sh_contig_898	A0A2G9GT78	GO:0005524; GO:0004672	429701	27.4	186	54	2	112	426	182	367	1.7e-06	61.6	A0A2G9GT78|A0A2G9GT78_9LAMI Tyrosine kinase OS=Handroanthus impetiginosus OX=429701 GN=CDL12_18922 PE=4 SV=1	NA	NA	NA
Sh_contig_899	A0A2G9GGR5		429701	81.6	38	7	0	356	243	322	359	1.9e-08	67.8	A0A2G9GGR5|A0A2G9GGR5_9LAMI Uncharacterized protein OS=Handroanthus impetiginosus OX=429701 GN=CDL12_22990 PE=4 SV=1	NA	Solyc01g079710.3.1	AT5G19300.1
Sh_contig_900	A0A1U7ZQH4	GO:0016021	4432	47.4	97	50	1	293	3	13	108	2.5e-17	97.1	A0A1U7ZQH4|A0A1U7ZQH4_NELNU UPF0481 protein At3g47200-like OS=Nelumbo nucifera OX=4432 GN=LOC104592673 PE=4 SV=1	NA	Solyc05g006690.3.1	AT3G50140.1
Sh_contig_901	A0A2G9GKC6		429701	95.8	144	6	0	434	3	162	305	5e-75	289.3	A0A2G9GKC6|A0A2G9GKC6_9LAMI WD40 repeat-containing protein OS=Handroanthus impetiginosus OX=429701 GN=CDL12_21734 PE=4 SV=1	NA	Solyc09g091020.3.1	AT1G04140.2
Sh_contig_902	A0A0A9C2Y8		35708	31.4	70	48	0	103	312	52	121	8.7e-05	55.5	A0A0A9C2Y8|A0A0A9C2Y8_ARUDO Uncharacterized protein OS=Arundo donax OX=35708 PE=4 SV=1	NA	NA	NA
Sh_contig_903	A0A2I0X346	GO:0003676; GO:0015074	906689	44.7	94	47	3	230	502	157	248	3.1e-08	67.8	A0A2I0X346|A0A2I0X346_9ASPA Uncharacterized protein OS=Dendrobium catenatum OX=906689 GN=MA16_Dca005343 PE=4 SV=1	NA	NA	NA
Sh_contig_904	E5FHY0		3818	77.4	93	21	0	457	179	1	93	1.3e-21	112.1	E5FHY0|E5FHY0_ARAHY Late embryogenesis abundant protein group 1 protein OS=Arachis hypogaea OX=3818 GN=LEA1-1 PE=2 SV=1	NA	Solyc06g048840.3.1	AT2G40170.1
Sh_contig_905	A0A022RN15		4155	76.5	136	32	0	101	508	73	208	9.3e-57	228.8	A0A022RN15|A0A022RN15_ERYGU Uncharacterized protein OS=Erythranthe guttata OX=4155 GN=MIMGU_mgv1a012064mg PE=4 SV=1	NA	Solyc02g064550.3.1	AT5G65840.1
Sh_contig_906	A0A2G9HZM7	GO:0102943; GO:0009058	429701	68	100	32	0	2	301	201	300	1.9e-33	150.6	A0A2G9HZM7|A0A2G9HZM7_9LAMI Putative PhzC/PhzF-type epimerase OS=Handroanthus impetiginosus OX=429701 GN=CDL12_04484 PE=4 SV=1	NA	Solyc09g064940.2.1	AT4G02860.1
Sh_contig_907	A0A022R752		4155	83.2	119	20	0	358	2	1	119	4e-46	193	A0A022R752|A0A022R752_ERYGU Uncharacterized protein OS=Erythranthe guttata OX=4155 GN=MIMGU_mgv1a001495mg PE=4 SV=1	NA	Solyc04g078830.3.1	AT5G42920.2
Sh_contig_908	A0A2G9HMM6	GO:0016021	429701	64.1	64	21	2	273	82	1	62	2.5e-09	71.2	A0A2G9HMM6|A0A2G9HMM6_9LAMI Uncharacterized protein OS=Handroanthus impetiginosus OX=429701 GN=CDL12_08558 PE=4 SV=1	NA	NA	NA
Sh_contig_909	A0A1S5RW64	GO:0000287; GO:0010333; GO:0008152	28513	80.1	146	21	3	422	3	52	195	2.9e-59	236.9	A0A1S5RW64|A0A1S5RW64_SALDI Copalyl diphosphate synthase-like 1 (Fragment) OS=Salvia divinorum OX=28513 GN=CPSL1 PE=2 SV=1	NA	Solyc06g084240.2.1	AT4G02780.1
Sh_contig_910	A0A2G9HNN5		429701	61.4	145	47	2	150	566	1	142	2e-37	165.2	A0A2G9HNN5|A0A2G9HNN5_9LAMI Putative membrane protein OS=Handroanthus impetiginosus OX=429701 GN=CDL12_08145 PE=4 SV=1	NA	Solyc01g111670.3.1	AT2G20940.1
Sh_contig_911	A0A2G2VNU6	GO:0016491	33114	88	83	10	0	315	67	364	446	8.2e-35	155.2	A0A2G2VNU6|A0A2G2VNU6_CAPBA Uncharacterized protein OS=Capsicum baccatum OX=33114 GN=CQW23_26455 PE=4 SV=1	NA	Solyc11g065240.2.1	AT1G50450.1
Sh_contig_912	A0A022Q0W9		4155	51.2	86	39	1	249	1	327	412	3.8e-13	83.6	A0A022Q0W9|A0A022Q0W9_ERYGU Uncharacterized protein (Fragment) OS=Erythranthe guttata OX=4155 GN=MIMGU_mgv1a020912mg PE=4 SV=1	NA	Solyc10g079230.3.1	NA
Sh_contig_913	A0A2G9G705	GO:0016021; GO:0035091	429701	53.8	104	45	3	2	313	715	815	2e-17	97.4	A0A2G9G705|A0A2G9G705_9LAMI Uncharacterized protein OS=Handroanthus impetiginosus OX=429701 GN=CDL12_26398 PE=4 SV=1	NA	Solyc01g108920.3.1	NA
Sh_contig_914	A0A1P8D6U0	GO:0005789; GO:0016021; GO:0004420; GO:0050661; GO:0015936; GO:0008299	572134	72.3	83	22	1	247	2	1	83	1.1e-23	118.2	A0A1P8D6U0|A0A1P8D6U0_9LAMI 3-hydroxy-3-methylglutaryl coenzyme A reductase OS=Phlomis umbrosa OX=572134 PE=2 SV=1	NA	Solyc02g082260.3.1	AT1G76490.1
Sh_contig_915	A0A2G9GGM2	GO:0004806	429701	53.2	109	50	1	6	332	239	346	1.3e-25	124.8	A0A2G9GGM2|A0A2G9GGM2_9LAMI Triacylglycerol lipase OS=Handroanthus impetiginosus OX=429701 GN=CDL12_23120 PE=3 SV=1	NA	Solyc03g005910.3.1	AT5G15720.1
Sh_contig_916	A0A2G9HFX3		429701	66.2	65	21	1	160	354	2	65	1.4e-11	78.2	A0A2G9HFX3|A0A2G9HFX3_9LAMI Uncharacterized protein OS=Handroanthus impetiginosus OX=429701 GN=CDL12_10903 PE=4 SV=1	NA	NA	NA
Sh_contig_917	A0A2G9I6I2		429701	86	50	7	0	332	183	516	565	7.5e-15	89	A0A2G9I6I2|A0A2G9I6I2_9LAMI Uncharacterized protein OS=Handroanthus impetiginosus OX=429701 GN=CDL12_01901 PE=4 SV=1	NA	Solyc03g118390.3.1	AT5G23700.1
Sh_contig_918	A0A2G9GVI4	GO:0003713; GO:0006355	429701	73.6	106	27	1	151	465	1	106	8.3e-30	139.8	A0A2G9GVI4|A0A2G9GVI4_9LAMI Uncharacterized protein OS=Handroanthus impetiginosus OX=429701 GN=CDL12_18164 PE=4 SV=1	NA	NA	AT2G14045.1
Sh_contig_919	A0A022QF17		4155	43.2	125	60	4	392	36	61	180	2.8e-06	60.8	A0A022QF17|A0A022QF17_ERYGU Uncharacterized protein (Fragment) OS=Erythranthe guttata OX=4155 GN=MIMGU_mgv1a0194982mg PE=4 SV=1	NA	NA	NA
Sh_contig_920	A0A2G9GW02		429701	70.3	266	70	4	802	8	678	935	1.2e-82	315.5	A0A2G9GW02|A0A2G9GW02_9LAMI Uncharacterized protein OS=Handroanthus impetiginosus OX=429701 GN=CDL12_17956 PE=4 SV=1	NA	Solyc09g075830.3.1	AT3G22380.2
Sh_contig_921	A0A076KWF3	GO:2000028	128017	64.2	120	43	0	369	10	945	1064	3.3e-33	150.2	A0A076KWF3|A0A076KWF3_9ROSI Gigantea OS=Dimocarpus longan OX=128017 PE=2 SV=1	NA	Solyc04g071990.3.1	AT1G22770.1
Sh_contig_922	A0A022REN1	GO:0016021; GO:0020037; GO:0005506; GO:0004497; GO:0016705	4155	66.9	169	50	1	5	493	328	496	1.1e-59	238.8	A0A022REN1|A0A022REN1_ERYGU Uncharacterized protein OS=Erythranthe guttata OX=4155 GN=MIMGU_mgv1a005129mg PE=3 SV=1	NA	Solyc10g007880.3.1	AT3G14620.1
Sh_contig_923	A0A022RJW6	GO:0003779	4155	55.3	114	48	1	13	345	410	523	1.9e-13	84.3	A0A022RJW6|A0A022RJW6_ERYGU Uncharacterized protein OS=Erythranthe guttata OX=4155 GN=MIMGU_mgv1a000117mg PE=4 SV=1	NA	Solyc08g082010.3.1	NA
Sh_contig_924	A6BLN7		89664	28.4	141	97	1	9	419	46	186	8.7e-11	75.9	A6BLN7|A6BLN7_IPOTI Putative transposase OS=Ipomoea tricolor OX=89664 GN=RPA-TPase PE=2 SV=1	NA	NA	NA
Sh_contig_925	A0A2G9HID0		429701	32.7	98	66	0	517	224	201	298	3.2e-07	64.3	A0A2G9HID0|A0A2G9HID0_9LAMI Uncharacterized protein OS=Handroanthus impetiginosus OX=429701 GN=CDL12_10055 PE=4 SV=1	NA	NA	NA
Sh_contig_926	A0A2G9H8F7	GO:0102391; GO:0004467	429701	80	180	36	0	3	542	423	602	2.2e-80	307.4	A0A2G9H8F7|A0A2G9H8F7_9LAMI Long-chain acyl-CoA synthetases (AMP-forming) OS=Handroanthus impetiginosus OX=429701 GN=CDL12_13590 PE=4 SV=1	NA	Solyc08g082280.3.1	AT4G23850.1
Sh_contig_927	A0A0J8BB63	GO:0005618; GO:0005576; GO:0016020; GO:0009664	3555	60.5	119	46	1	552	196	131	248	4.4e-36	160.2	A0A0J8BB63|A0A0J8BB63_BETVU Expansin OS=Beta vulgaris subsp. vulgaris OX=3555 GN=BVRB_7g177540 PE=3 SV=1	NA	Solyc03g115270.2.1	AT5G39270.1
Sh_contig_928	A0A2G9FZ74		429701	77.3	119	27	0	358	2	207	325	1.5e-45	191	A0A2G9FZ74|A0A2G9FZ74_9LAMI Uncharacterized protein OS=Handroanthus impetiginosus OX=429701 GN=CDL12_29281 PE=4 SV=1	NA	Solyc05g006780.3.1	AT1G59710.1
Sh_contig_929	P22928	GO:0016210; GO:0009813	4102	92.4	131	10	0	409	17	259	389	2e-65	257.3	P22928|CHSJ_PETHY Chalcone synthase J OS=Petunia hybrida OX=4102 GN=CHSJ PE=2 SV=2	NA	Solyc05g053550.3.1	AT5G13930.1
Sh_contig_930	A0A068TYC4	GO:0016021	49390	81.2	117	22	0	60	410	122	238	8.3e-46	192.6	A0A068TYC4|A0A068TYC4_COFCA Uncharacterized protein OS=Coffea canephora OX=49390 GN=GSCOC_T00034884001 PE=4 SV=1	NA	Solyc12g088660.2.1	AT4G07390.1
Sh_contig_931	S8D3T3	GO:0016021	192259	73.7	118	31	0	374	21	85	202	2.2e-47	197.2	S8D3T3|S8D3T3_9LAMI Uncharacterized protein (Fragment) OS=Genlisea aurea OX=192259 GN=M569_00401 PE=4 SV=1	NA	Solyc01g007220.3.1	AT3G11660.1
Sh_contig_932	A0A2G9GLF8	GO:0016021	429701	77.3	44	10	0	229	98	74	117	7e-10	73.2	A0A2G9GLF8|A0A2G9GLF8_9LAMI Uncharacterized protein OS=Handroanthus impetiginosus OX=429701 GN=CDL12_21359 PE=4 SV=1	NA	Solyc07g006040.3.1	AT4G30845.1
Sh_contig_933	A0A2G9HVW0	GO:0046556; GO:0005975	429701	67.7	99	32	0	304	8	716	814	2.1e-32	147.1	A0A2G9HVW0|A0A2G9HVW0_9LAMI Non-reducing end alpha-L-arabinofuranosidase OS=Handroanthus impetiginosus OX=429701 GN=CDL12_05641 PE=4 SV=1	NA	Solyc02g091680.3.1	AT5G10560.1
Sh_contig_934	A0A0S3R260		157739	31.5	89	50	2	515	255	372	451	0.00017	55.5	A0A0S3R260|A0A0S3R260_PHAAN Uncharacterized protein OS=Vigna angularis var. angularis OX=157739 GN=Vigan.01G230200 PE=4 SV=1	NA	Solyc12g006095.1.1	NA
Sh_contig_935	A0A068UBS4	GO:0043248	49390	69.4	523	160	0	69	1637	1	523	2.8e-201	710.7	A0A068UBS4|A0A068UBS4_COFCA Uncharacterized protein OS=Coffea canephora OX=49390 GN=GSCOC_T00021276001 PE=4 SV=1	NA	Solyc07g062860.3.1	AT3G15180.2
Sh_contig_936	M1BS06	GO:0000786; GO:0005634; GO:0003677; GO:0006334	4113	77.6	85	19	0	315	61	39	123	1.3e-27	131.3	M1BS06|M1BS06_SOLTU Uncharacterized protein OS=Solanum tuberosum OX=4113 GN=102589354 PE=3 SV=1	K11275	Solyc09g066100.3.1	AT1G06760.1
Sh_contig_937	A0A0K9RCK3		3562	73.5	49	12	1	636	493	45	93	8.7e-09	70.1	A0A0K9RCK3|A0A0K9RCK3_SPIOL Uncharacterized protein OS=Spinacia oleracea OX=3562 GN=SOVF_082040 PE=4 SV=1	NA	Solyc04g008710.3.1	AT2G17240.1
Sh_contig_938	A0A022QAZ6	GO:0043531	4155	58.6	140	50	2	585	190	537	676	1.3e-38	168.7	A0A022QAZ6|A0A022QAZ6_ERYGU Uncharacterized protein OS=Erythranthe guttata OX=4155 GN=MIMGU_mgv1a022062mg PE=3 SV=1	NA	Solyc10g008240.3.1	NA
Sh_contig_939	A0A2G9GIV3		429701	75.4	122	28	2	373	11	1	121	6.4e-43	182.6	A0A2G9GIV3|A0A2G9GIV3_9LAMI Uncharacterized protein OS=Handroanthus impetiginosus OX=429701 GN=CDL12_22228 PE=4 SV=1	NA	Solyc05g009290.3.1	AT1G55170.1
Sh_contig_940	A0A2I4DSV4	GO:0016021	51240	58.7	104	37	2	303	4	65	166	4.2e-20	106.3	A0A2I4DSV4|A0A2I4DSV4_9ROSI probable zinc metallopeptidase EGY3, chloroplastic isoform X1 OS=Juglans regia OX=51240 GN=LOC108983130 PE=4 SV=1	NA	Solyc01g106820.3.1	AT1G17870.1
Sh_contig_941	A0A022QCW4	GO:0004252; GO:0008240	4155	83.3	90	15	0	384	115	1185	1274	4.7e-37	162.9	A0A022QCW4|A0A022QCW4_ERYGU Uncharacterized protein OS=Erythranthe guttata OX=4155 GN=MIMGU_mgv1a000305mg PE=4 SV=1	NA	Solyc03g025630.3.1	AT4G20850.1
Sh_contig_942	A0A061EIZ4	GO:0003676; GO:0004523	3641	30.9	110	73	1	378	49	1834	1940	6.3e-10	72.8	A0A061EIZ4|A0A061EIZ4_THECC Uncharacterized protein OS=Theobroma cacao OX=3641 GN=TCM_016763 PE=4 SV=1	NA	NA	NA
Sh_contig_943	A0A022RGW9	GO:0016021	4155	89.8	88	9	0	3	266	229	316	5.2e-38	166	A0A022RGW9|A0A022RGW9_ERYGU Uncharacterized protein OS=Erythranthe guttata OX=4155 GN=MIMGU_mgv1a010322mg PE=4 SV=1	NA	Solyc08g080050.3.1	AT4G22890.1
Sh_contig_944	D7M9K1	GO:0016021; GO:0005524; GO:0004674; GO:0048544	81972	43.9	57	32	0	297	127	556	612	0.00019	54.3	D7M9K1|D7M9K1_ARALL Predicted protein OS=Arabidopsis lyrata subsp. lyrata OX=81972 GN=ARALYDRAFT_656175 PE=4 SV=1	NA	Solyc12g006840.2.1	NA
Sh_contig_945	A0A022RZ95	GO:0005622; GO:0006886	4155	75.2	117	29	0	352	2	1	117	2.5e-43	184.1	A0A022RZ95|A0A022RZ95_ERYGU Uncharacterized protein OS=Erythranthe guttata OX=4155 GN=MIMGU_mgv1a007671mg PE=4 SV=1	NA	Solyc03g097070.3.1	AT5G16880.1
Sh_contig_946	A0A022RSV6	GO:0016021; GO:0005886; GO:0008271	4155	75.9	83	20	0	105	353	206	288	1.6e-26	127.9	A0A022RSV6|A0A022RSV6_ERYGU Uncharacterized protein OS=Erythranthe guttata OX=4155 GN=MIMGU_mgv1a019382mg PE=3 SV=1	NA	Solyc04g072760.3.1	AT1G78000.1
Sh_contig_947	A0A022Q0U5	GO:0016021	4155	85.1	121	18	0	586	224	1	121	9.2e-49	202.6	A0A022Q0U5|A0A022Q0U5_ERYGU Uncharacterized protein OS=Erythranthe guttata OX=4155 GN=MIMGU_mgv1a016457mg PE=4 SV=1	NA	Solyc02g063075.1.1	AT4G14600.1
Sh_contig_948	I3S8K7	GO:0004001; GO:0006166	3880	70.6	85	16	1	3	230	134	218	3.8e-26	126.3	I3S8K7|I3S8K7_MEDTR Uncharacterized protein OS=Medicago truncatula OX=3880 PE=2 SV=1	NA	Solyc09g007940.3.1	AT3G09820.1
Sh_contig_949	A0A0U2TSZ2	GO:0046872; GO:0016491	226208	86.9	137	18	0	2	412	206	342	7.5e-65	255.4	A0A0U2TSZ2|A0A0U2TSZ2_SALMI Gibberellin biosynthesis-related protein GA20ox6 OS=Salvia miltiorrhiza OX=226208 GN=GA20ox6 PE=2 SV=1	NA	Solyc03g006880.3.1	AT5G51810.1
Sh_contig_950	A0A022PN34		4155	49.6	113	43	3	372	70	156	266	2.1e-14	87.8	A0A022PN34|A0A022PN34_ERYGU Uncharacterized protein OS=Erythranthe guttata OX=4155 GN=MIMGU_mgv1a023627mg PE=4 SV=1	NA	Solyc02g082980.1.1	AT3G51400.1
Sh_contig_951	A0A022RJ41		4155	42.1	107	43	3	386	75	186	276	2.2e-10	74.3	A0A022RJ41|A0A022RJ41_ERYGU Uncharacterized protein OS=Erythranthe guttata OX=4155 GN=MIMGU_mgv1a009123mg PE=4 SV=1	NA	Solyc05g055920.3.1	NA
Sh_contig_952	A0A022QZQ9	GO:0016021; GO:0005524; GO:0004672; GO:0048544	4155	45.3	128	67	2	381	4	93	219	2.8e-26	127.1	A0A022QZQ9|A0A022QZQ9_ERYGU Uncharacterized protein OS=Erythranthe guttata OX=4155 GN=MIMGU_mgv1a002536mg PE=4 SV=1	NA	Solyc02g079710.3.1	AT2G19130.1
Sh_contig_953	A0A2K3L3F6	GO:0003676; GO:0015074	57577	63.6	99	35	1	48	344	130	227	2.7e-23	117.1	A0A2K3L3F6|A0A2K3L3F6_TRIPR Retrovirus-related Pol polyprotein from transposon TNT 1-94 (Fragment) OS=Trifolium pratense OX=57577 GN=L195_g028963 PE=4 SV=1	NA	NA	NA
Sh_contig_954	A0A2G9G9E0		429701	57	79	33	1	64	300	2	79	9.7e-14	85.1	A0A2G9G9E0|A0A2G9G9E0_9LAMI Uncharacterized protein OS=Handroanthus impetiginosus OX=429701 GN=CDL12_25603 PE=4 SV=1	NA	Solyc09g091820.3.1	NA
Sh_contig_955	A0A0R5QM77	GO:0043231; GO:0004739; GO:0006086	226208	91.7	84	7	0	1	252	307	390	2.2e-35	157.5	A0A0R5QM77|A0A0R5QM77_SALMI Pyruvate dehydrogenase E1 component subunit alpha OS=Salvia miltiorrhiza OX=226208 PE=2 SV=1	NA	Solyc05g006520.3.1	AT1G59900.1
Sh_contig_956	Q9M5X1	GO:0016021	3993	94.9	59	3	0	179	3	133	191	4.7e-23	116.3	Q9M5X1|Q9M5X1_EUPES Uncharacterized protein (Fragment) OS=Euphorbia esula OX=3993 PE=2 SV=1	NA	Solyc11g066740.2.1	AT5G22790.1
Sh_contig_957	A0A2G9FZW5	GO:0016021; GO:0004842	429701	82.4	153	27	0	518	60	90	242	6.1e-64	252.7	A0A2G9FZW5|A0A2G9FZW5_9LAMI Uncharacterized protein OS=Handroanthus impetiginosus OX=429701 GN=CDL12_28899 PE=4 SV=1	NA	Solyc11g008580.2.1	AT1G65430.1
Sh_contig_958	A0A2G9HBL0	GO:0016021; GO:0055085	429701	80.7	135	25	1	2	403	363	497	2.1e-54	221.1	A0A2G9HBL0|A0A2G9HBL0_9LAMI Permease of the major facilitator superfamily OS=Handroanthus impetiginosus OX=429701 GN=CDL12_12454 PE=4 SV=1	NA	Solyc11g069760.1.1	AT1G12940.1
Sh_contig_959	A0A2G9GIF9	GO:0050660; GO:0004499; GO:0050661	429701	83.9	93	15	0	280	2	18	110	1.6e-39	171	A0A2G9GIF9|A0A2G9GIF9_9LAMI Flavin-containing monooxygenase OS=Handroanthus impetiginosus OX=429701 GN=CDL12_22400 PE=3 SV=1	NA	Solyc09g091090.2.1	AT1G04610.1
Sh_contig_960	A0A2G9G012	GO:0005618; GO:0005576; GO:0016021; GO:0045330; GO:0004857; GO:0030599; GO:0042545; GO:0045490	429701	47.5	80	40	1	102	341	64	141	7.8e-07	62.4	A0A2G9G012|A0A2G9G012_9LAMI Pectinesterase OS=Handroanthus impetiginosus OX=429701 GN=CDL12_28851 PE=3 SV=1	NA	NA	AT3G14310.1
Sh_contig_961	S8CPK5	GO:0016021	192259	77.9	122	26	1	364	2	91	212	2.5e-51	210.3	S8CPK5|S8CPK5_9LAMI Uncharacterized protein (Fragment) OS=Genlisea aurea OX=192259 GN=M569_05653 PE=4 SV=1	NA	Solyc03g120710.2.1	AT3G24600.1
Sh_contig_962	A0A2G9HLN2	GO:0005737; GO:0043715; GO:0043716; GO:0043874; GO:0000287; GO:0046570; GO:0008270; GO:0019509; GO:0019284	429701	80.5	118	23	0	6	359	263	380	1.3e-44	188	A0A2G9HLN2|A0A2G9HLN2_9LAMI Probable bifunctional methylthioribulose-1-phosphate dehydratase/enolase-phosphatase E1 OS=Handroanthus impetiginosus OX=429701 GN=CDL12_09003 PE=3 SV=1	NA	Solyc10g007050.3.1	AT5G53850.2
Sh_contig_963	A0A2G9HH87	GO:0016021; GO:0015079	429701	87.3	134	15	2	1	396	39	172	8.1e-56	225.3	A0A2G9HH87|A0A2G9HH87_9LAMI Potassium transporter OS=Handroanthus impetiginosus OX=429701 GN=CDL12_10482 PE=3 SV=1	NA	Solyc04g025990.3.1	AT1G60160.1
Sh_contig_964	A0A022Q8P3	GO:0005840; GO:0003723; GO:0003735; GO:0006412	4155	91.6	166	14	0	721	224	1	166	1.1e-77	298.9	A0A022Q8P3|A0A022Q8P3_ERYGU Uncharacterized protein OS=Erythranthe guttata OX=4155 GN=MIMGU_mgv1a015166mg PE=3 SV=1	NA	Solyc05g005873.1.1	AT5G14320.1
Sh_contig_965	A0A2G9HKW8	GO:0016021; GO:0020037; GO:0005506; GO:0004497; GO:0016705	429701	58.9	112	39	2	315	1	189	300	7.4e-28	132.1	A0A2G9HKW8|A0A2G9HKW8_9LAMI Cytochrome P450 CYP2 subfamily OS=Handroanthus impetiginosus OX=429701 GN=CDL12_09169 PE=3 SV=1	NA	Solyc09g092580.3.1	AT4G31500.1
Sh_contig_966	A0A2G9I1L1		429701	74.9	203	49	2	3	605	689	891	5.6e-77	296.2	A0A2G9I1L1|A0A2G9I1L1_9LAMI Vesicle coat complex COPII, subunit SEC31 OS=Handroanthus impetiginosus OX=429701 GN=CDL12_03642 PE=4 SV=1	NA	Solyc01g088020.3.1	AT3G63460.1
Sh_contig_967	K4DBV0	GO:0004439; GO:0004725; GO:0008138	4081	69.4	49	15	0	2	148	234	282	7.4e-10	73.2	K4DBV0|K4DBV0_SOLLC Uncharacterized protein OS=Solanum lycopersicum OX=4081 GN=101262592 PE=4 SV=1	NA	Solyc12g008620.2.1	NA
Sh_contig_968	A0A022S0T6	GO:0005759; GO:0045254; GO:0004742; GO:0006090	4155	61	177	52	2	2	481	179	355	1e-44	188.7	A0A022S0T6|A0A022S0T6_ERYGU Acetyltransferase component of pyruvate dehydrogenase complex OS=Erythranthe guttata OX=4155 GN=MIMGU_mgv1a003906mg PE=3 SV=1	NA	Solyc07g006790.3.1	AT1G54220.1
Sh_contig_969	A0A1Q3CCL7		3775	89.4	199	21	0	1	597	1952	2150	6.4e-97	363.2	A0A1Q3CCL7|A0A1Q3CCL7_CEPFO C2 domain-containing protein/Arm domain-containing protein OS=Cephalotus follicularis OX=3775 GN=CFOL_v3_21283 PE=4 SV=1	NA	Solyc04g054480.3.1	AT2G22125.1
Sh_contig_970	A0A2G9IBL6		429701	69.5	95	28	1	328	44	340	433	1.5e-26	127.9	A0A2G9IBL6|A0A2G9IBL6_9LAMI G protein beta subunit-like protein OS=Handroanthus impetiginosus OX=429701 GN=CDL12_00060 PE=4 SV=1	NA	Solyc01g087910.3.1	AT3G52030.1
Sh_contig_971	A0A022RD97	GO:0003824; GO:0046872; GO:0006508	4155	88.4	146	17	0	1	438	801	946	8.1e-68	265.8	A0A022RD97|A0A022RD97_ERYGU Uncharacterized protein OS=Erythranthe guttata OX=4155 GN=MIMGU_mgv1a000907mg PE=4 SV=1	NA	Solyc01g108600.3.1	AT3G19170.1
Sh_contig_972	A0A022RMR6	GO:0043531	4155	39.8	344	182	9	1006	5	5	333	7.3e-52	213.8	A0A022RMR6|A0A022RMR6_ERYGU Uncharacterized protein (Fragment) OS=Erythranthe guttata OX=4155 GN=MIMGU_mgv1a023547mg PE=4 SV=1	NA	Solyc10g085460.2.1	AT3G14470.1
Sh_contig_973	A0A2G9FV86		429701	31.9	91	60	1	367	101	36	126	0.00017	54.7	A0A2G9FV86|A0A2G9FV86_9LAMI Uncharacterized protein OS=Handroanthus impetiginosus OX=429701 GN=CDL12_30547 PE=4 SV=1	NA	NA	NA
Sh_contig_974	A0A2G9I5T9	GO:0005623; GO:0047134; GO:0045454	429701	77.6	134	30	0	1	402	237	370	1.3e-53	218	A0A2G9I5T9|A0A2G9I5T9_9LAMI Thioredoxin, nucleoredoxin OS=Handroanthus impetiginosus OX=429701 GN=CDL12_02147 PE=4 SV=1	NA	Solyc05g005460.3.1	AT1G60420.1
Sh_contig_975	A0A2R6QV78		1590841	66.5	173	49	3	124	621	1	171	9.5e-57	229.6	A0A2R6QV78|A0A2R6QV78_ACTCH Zinc finger A20 and AN1 domain-containing stress-associated protein OS=Actinidia chinensis var. chinensis OX=1590841 GN=CEY00_Acc13140 PE=4 SV=1	NA	Solyc10g079080.2.1	AT1G51200.1
Sh_contig_976	A0A022QSU1		4155	70.4	98	27	1	290	3	35	132	1.5e-22	114.8	A0A022QSU1|A0A022QSU1_ERYGU Uncharacterized protein OS=Erythranthe guttata OX=4155 GN=MIMGU_mgv1a013052mg PE=4 SV=1	NA	Solyc04g076110.3.1	AT5G49710.3
Sh_contig_977	M1D3Q1	GO:0005524	4113	67.4	129	36	3	375	1	456	582	2.4e-33	150.6	M1D3Q1|M1D3Q1_SOLTU Uncharacterized protein OS=Solanum tuberosum OX=4113 GN=102601134 PE=3 SV=1	K09489	Solyc12g043110.2.1	AT1G79920.1
Sh_contig_978	A0A2G9H3P2	GO:0043565; GO:0006351	429701	64.7	139	48	1	418	2	1	138	1.1e-42	181.8	A0A2G9H3P2|A0A2G9H3P2_9LAMI Uncharacterized protein OS=Handroanthus impetiginosus OX=429701 GN=CDL12_15271 PE=4 SV=1	NA	Solyc07g062380.1.1	AT3G14880.1
Sh_contig_979	A0A2G9FX71	GO:0016021; GO:0005886	429701	62.2	119	45	0	359	3	51	169	8.9e-30	138.7	A0A2G9FX71|A0A2G9FX71_9LAMI CASP-like protein OS=Handroanthus impetiginosus OX=429701 GN=CDL12_30254 PE=3 SV=1	NA	Solyc07g006855.1.1	AT4G25830.1
Sh_contig_980	A0A2G9G0N8	GO:0004650; GO:0005975	429701	87.1	147	19	0	7	447	22	168	2.1e-73	283.9	A0A2G9G0N8|A0A2G9G0N8_9LAMI Uncharacterized protein OS=Handroanthus impetiginosus OX=429701 GN=CDL12_29040 PE=3 SV=1	NA	Solyc09g075460.3.1	AT3G16850.1
Sh_contig_981	A0A1S4CNT6	GO:0016021; GO:0005215	4097	56.7	90	38	1	92	361	3	91	2.7e-21	110.5	A0A1S4CNT6|A0A1S4CNT6_TOBAC probable purine permease 10 isoform X2 OS=Nicotiana tabacum OX=4097 GN=LOC107820805 PE=4 SV=1	NA	Solyc02g071110.3.1	AT4G18210.1
Sh_contig_982	M1AT95	GO:0046872; GO:0003723	4113	77.8	54	12	0	223	384	1	54	6.6e-15	89.4	M1AT95|M1AT95_SOLTU Uncharacterized protein OS=Solanum tuberosum OX=4113 GN=102605825 PE=4 SV=1	NA	Solyc10g078750.2.1	AT5G06770.1
Sh_contig_983	A0A022RBB1	GO:0016021	4155	88.3	120	12	1	3	362	152	269	6.1e-54	219.2	A0A022RBB1|A0A022RBB1_ERYGU Uncharacterized protein OS=Erythranthe guttata OX=4155 GN=MIMGU_mgv1a007489mg PE=4 SV=1	NA	Solyc11g066740.2.1	AT5G22790.1
Sh_contig_984	A0A2P6QDB8	GO:0020037; GO:0005506; GO:0004497; GO:0016705	74649	55.9	93	41	0	304	26	8	100	1.9e-20	107.5	A0A2P6QDB8|A0A2P6QDB8_ROSCH Putative premnaspirodiene oxygenase OS=Rosa chinensis OX=74649 GN=RchiOBHm_Chr5g0043221 PE=3 SV=1	NA	Solyc10g087010.2.1	AT4G36220.1
Sh_contig_985	G1UC42	GO:0003676; GO:0008270; GO:0015074	52518	38.5	117	72	0	356	6	108	224	3.2e-19	103.6	G1UC42|G1UC42_EUSER Gag-pol polyprotein OS=Eustoma exaltatum subsp. russellianum OX=52518 GN=rTeg1 PE=4 SV=1	NA	NA	NA
Sh_contig_986	S8CGR6		192259	67.5	83	27	0	383	135	620	702	5.6e-23	116.3	S8CGR6|S8CGR6_9LAMI Uncharacterized protein (Fragment) OS=Genlisea aurea OX=192259 GN=M569_10993 PE=4 SV=1	NA	Solyc01g096540.3.1	AT4G11670.1
Sh_contig_987	A0A022QZF4	GO:0005524; GO:0016301	4155	78.7	94	20	0	282	1	86	179	2.2e-35	157.1	A0A022QZF4|A0A022QZF4_ERYGU Uncharacterized protein OS=Erythranthe guttata OX=4155 GN=MIMGU_mgv1a004476mg PE=4 SV=1	NA	Solyc06g053810.3.1	AT1G06750.2
Sh_contig_988	A0A022PWL1	GO:0016758; GO:0008152	4155	76.6	141	31	1	8	430	211	349	9.4e-58	231.9	A0A022PWL1|A0A022PWL1_ERYGU Glycosyltransferase (Fragment) OS=Erythranthe guttata OX=4155 GN=MIMGU_mgv1a027163mg PE=3 SV=1	NA	Solyc04g008310.2.1	AT4G34135.1
Sh_contig_989	A0A022QUD6	GO:0046872	4155	77.6	107	23	1	320	3	488	594	2.5e-39	170.2	A0A022QUD6|A0A022QUD6_ERYGU Uncharacterized protein (Fragment) OS=Erythranthe guttata OX=4155 GN=MIMGU_mgv1a026000mg PE=4 SV=1	NA	Solyc04g007270.3.1	AT1G33420.1
Sh_contig_990	A0A2K3M6W4	GO:0003676; GO:0015074	57577	44	268	136	4	139	912	263	526	7.9e-54	219.9	A0A2K3M6W4|A0A2K3M6W4_TRIPR Ty3/gypsy retrotransposon protein (Fragment) OS=Trifolium pratense OX=57577 GN=L195_g042612 PE=4 SV=1	NA	NA	NA
Sh_contig_991	A0A2G9HED1	GO:0004559; GO:0030246; GO:0046872; GO:0006013	429701	86.7	120	16	0	362	3	229	348	2.3e-57	230.3	A0A2G9HED1|A0A2G9HED1_9LAMI Alpha-mannosidase OS=Handroanthus impetiginosus OX=429701 GN=CDL12_11539 PE=3 SV=1	NA	Solyc06g068860.3.1	AT5G13980.1
Sh_contig_992	A0A2R6RHK7		1590841	83.5	85	14	0	495	241	180	264	2.1e-29	137.9	A0A2R6RHK7|A0A2R6RHK7_ACTCH Translocon-associated protein subunit alpha like OS=Actinidia chinensis var. chinensis OX=1590841 GN=CEY00_Acc07113 PE=4 SV=1	NA	Solyc01g111150.2.1	AT2G16595.1
Sh_contig_993	A0A1U8DVD5	GO:0003677; GO:0046872	4072	56	125	52	2	52	426	2	123	1.1e-37	165.2	A0A1U8DVD5|A0A1U8DVD5_CAPAN zinc finger CCCH domain-containing protein 44-like OS=Capsicum annuum OX=4072 GN=LOC107839846 PE=4 SV=1	NA	Solyc01g103250.3.1	AT3G51120.1
Sh_contig_994	A0A2G9GDP8		429701	70	110	28	2	22	336	8	117	5.1e-31	143.3	A0A2G9GDP8|A0A2G9GDP8_9LAMI Uncharacterized protein OS=Handroanthus impetiginosus OX=429701 GN=CDL12_24061 PE=4 SV=1	NA	Solyc11g008600.1.1	AT5G57510.1
Sh_contig_995	A0A2I4HTC5		51240	53.1	160	73	1	512	33	93	250	4.1e-36	160.2	A0A2I4HTC5|A0A2I4HTC5_9ROSI uncharacterized protein LOC109021255 OS=Juglans regia OX=51240 GN=LOC109021255 PE=4 SV=1	NA	Solyc10g045650.2.1	AT4G23160.1
Sh_contig_996	A0A2G9G7U9	GO:0003887; GO:0003676; GO:0015074	429701	66.8	295	98	0	888	4	1199	1493	3e-119	437.2	A0A2G9G7U9|A0A2G9G7U9_9LAMI DNA-directed DNA polymerase OS=Handroanthus impetiginosus OX=429701 GN=CDL12_26122 PE=4 SV=1	NA	NA	NA
Sh_contig_997	A0A2G9GVA2	GO:0003861; GO:0008152	429701	65	180	57	2	29	562	1	176	1.2e-49	205.3	A0A2G9GVA2|A0A2G9GVA2_9LAMI 3-isopropylmalate dehydratase OS=Handroanthus impetiginosus OX=429701 GN=CDL12_18207 PE=4 SV=1	NA	Solyc06g060790.1.1	AT2G43090.1
Sh_contig_998	A0A022RA03	GO:0005524; GO:0004672	4155	46.6	58	30	1	11	184	509	565	0.00025	53.9	A0A022RA03|A0A022RA03_ERYGU Uncharacterized protein OS=Erythranthe guttata OX=4155 GN=MIMGU_mgv1a025855mg PE=4 SV=1	NA	NA	NA
Sh_contig_999	A0A2G9GJI8		429701	59.2	282	91	7	2	814	16	284	7e-75	289.7	A0A2G9GJI8|A0A2G9GJI8_9LAMI Uncharacterized protein OS=Handroanthus impetiginosus OX=429701 GN=CDL12_22036 PE=4 SV=1	NA	Solyc01g088530.2.1	AT3G60200.1
Sh_contig_1000	A0A1S3BWC9	GO:0005576; GO:0016021; GO:0019829; GO:0000166	3656	74.5	106	27	0	2	319	188	293	1.2e-41	177.9	A0A1S3BWC9|A0A1S3BWC9_CUCME cadmium/zinc-transporting ATPase HMA3-like OS=Cucumis melo OX=3656 GN=LOC103494350 PE=3 SV=1	K01534	Solyc07g009130.3.1	AT4G30110.1
Sh_contig_1001	A0A2G9I2D9		429701	81.3	139	26	0	2	418	58	196	5.8e-57	229.2	A0A2G9I2D9|A0A2G9I2D9_9LAMI Uncharacterized protein OS=Handroanthus impetiginosus OX=429701 GN=CDL12_03354 PE=4 SV=1	NA	Solyc04g079180.3.1	AT1G47420.1
Sh_contig_1002	A0A2G9I7S9	GO:0004834	429701	88.9	153	17	0	467	9	94	246	5.7e-69	269.2	A0A2G9I7S9|A0A2G9I7S9_9LAMI Tryptophan synthase alpha chain OS=Handroanthus impetiginosus OX=429701 GN=CDL12_01439 PE=3 SV=1	NA	Solyc01g098550.3.1	AT4G02610.1
Sh_contig_1003	A0A2G9FX91		429701	78.9	147	31	0	442	2	97	243	1.8e-64	254.2	A0A2G9FX91|A0A2G9FX91_9LAMI Uncharacterized protein OS=Handroanthus impetiginosus OX=429701 GN=CDL12_30231 PE=4 SV=1	NA	Solyc10g049850.2.1	AT4G34270.1
Sh_contig_1004	A0A022RXF0	GO:0005634; GO:0003700; GO:0043565	4155	69.2	172	42	3	2	484	101	272	3.5e-35	157.1	A0A022RXF0|A0A022RXF0_ERYGU Uncharacterized protein OS=Erythranthe guttata OX=4155 GN=MIMGU_mgv1a011727mg PE=4 SV=1	NA	Solyc02g086930.3.1	AT3G01470.1
Sh_contig_1005	A0A068V493	GO:0050660; GO:0016491	49390	87.5	48	6	0	379	236	387	434	5.5e-14	86.3	A0A068V493|A0A068V493_COFCA Uncharacterized protein OS=Coffea canephora OX=49390 GN=GSCOC_T00043102001 PE=4 SV=1	NA	Solyc09g009390.3.1	AT3G09940.1
Sh_contig_1006	K4P7S0	GO:0016021; GO:0004575; GO:0005975	331068	82.5	171	30	0	69	581	58	228	6.2e-81	309.3	K4P7S0|K4P7S0_9LAMI Vacuolar invertase NvINV OS=Elsholtzia haichowensis OX=331068 PE=2 SV=2	NA	Solyc03g083910.4.1	AT1G12240.1
Sh_contig_1007	A0A166DJ28		79200	95.5	133	6	0	401	3	128	260	1.2e-70	274.6	A0A166DJ28|A0A166DJ28_DAUCA Uncharacterized protein OS=Daucus carota subsp. sativus OX=79200 GN=DCAR_006148 PE=4 SV=1	NA	Solyc11g067160.2.1	AT2G27680.1
Sh_contig_1008	A0A022Q1I5	GO:0004222; GO:0006364	4155	65	117	41	0	8	358	72	188	1.5e-29	137.9	A0A022Q1I5|A0A022Q1I5_ERYGU Uncharacterized protein OS=Erythranthe guttata OX=4155 GN=MIMGU_mgv1a003287mg PE=3 SV=1	NA	Solyc08g066180.3.1	AT2G25870.1
Sh_contig_1009	S8EDK3		192259	54.8	155	68	2	576	115	21	174	1.4e-40	175.3	S8EDK3|S8EDK3_9LAMI Uncharacterized protein (Fragment) OS=Genlisea aurea OX=192259 GN=M569_04127 PE=4 SV=1	NA	Solyc12g021313.1.1	NA
Sh_contig_1010	A5AJD0	GO:0003676; GO:0015074	29760	55.7	70	27	1	81	278	924	993	1.4e-11	78.6	A5AJD0|A5AJD0_VITVI Uncharacterized protein OS=Vitis vinifera OX=29760 GN=VITISV_012031 PE=4 SV=1	NA	NA	NA
Sh_contig_1011	A0A166I9L8	GO:0009507	79200	85.5	234	29	4	6	707	14	242	6.7e-97	362.8	A0A166I9L8|A0A166I9L8_DAUCA Uncharacterized protein OS=Daucus carota subsp. sativus OX=79200 GN=DCAR_003551 PE=4 SV=1	K03542	Solyc06g060340.3.1	AT1G44575.1
Sh_contig_1012	A0A2I4ERD8	GO:0016021; GO:0005524; GO:0030246; GO:0004674; GO:0048544	51240	41.9	136	58	7	4	351	118	252	1.5e-17	98.2	A0A2I4ERD8|A0A2I4ERD8_9ROSI G-type lectin S-receptor-like serine/threonine-protein kinase At2g19130 OS=Juglans regia OX=51240 GN=LOC108991986 PE=4 SV=1	NA	Solyc07g053220.2.1	AT2G19130.1
Sh_contig_1013	A0A2G9HRD3	GO:0016602; GO:0003677; GO:0003700	429701	58.5	53	22	0	331	173	254	306	1.2e-07	65.1	A0A2G9HRD3|A0A2G9HRD3_9LAMI CCAAT-binding factor, subunit B (HAP2) OS=Handroanthus impetiginosus OX=429701 GN=CDL12_07473 PE=4 SV=1	NA	NA	NA
Sh_contig_1014	A0A022Q689	GO:0043531	4155	67	91	29	1	833	564	763	853	7.6e-24	120.2	A0A022Q689|A0A022Q689_ERYGU Uncharacterized protein OS=Erythranthe guttata OX=4155 GN=MIMGU_mgv1a001243mg PE=3 SV=1	NA	Solyc11g006640.2.1	NA
Sh_contig_1015	Q9SQ57	GO:0005783; GO:0005811; GO:0031090; GO:0046872; GO:1990137	4182	79.5	127	26	0	42	422	7	133	2.5e-55	223.8	Q9SQ57|PXG_SESIN Peroxygenase OS=Sesamum indicum OX=4182 GN=SOP1 PE=1 SV=1	K17991	Solyc12g096930.2.1	AT2G33380.1
Sh_contig_1016	A0A0B4VT03	GO:0016021; GO:0020037; GO:0005506; GO:0004497; GO:0016705	226208	80.8	78	15	0	113	346	163	240	2.7e-27	130.6	A0A0B4VT03|A0A0B4VT03_SALMI Cytochrome P450 CYP749A38 OS=Salvia miltiorrhiza OX=226208 PE=2 SV=1	NA	Solyc05g011940.3.1	AT3G14620.1
Sh_contig_1017	A0A151R669	GO:0003676; GO:0015074	3821	47.4	95	48	1	14	298	82	174	1.7e-18	100.9	A0A151R669|A0A151R669_CAJCA Retrovirus-related Pol polyprotein from transposon TNT 1-94 OS=Cajanus cajan OX=3821 GN=KK1_040905 PE=4 SV=1	NA	Solyc10g038180.2.1	ATMG00300.1
Sh_contig_1018	A0A2G9GYB1	GO:0016021; GO:0005524; GO:0015419; GO:0102025	429701	44.6	175	83	3	485	3	26	200	2.5e-22	114.4	A0A2G9GYB1|A0A2G9GYB1_9LAMI Transporter, ABC superfamily (Breast cancer resistance protein) OS=Handroanthus impetiginosus OX=429701 GN=CDL12_17152 PE=4 SV=1	NA	Solyc11g069820.2.1	AT2G37010.1
Sh_contig_1019	A0A022PMU9	GO:0016021	4155	77	87	20	0	2	262	182	268	5.6e-34	152.9	A0A022PMU9|A0A022PMU9_ERYGU Uncharacterized protein OS=Erythranthe guttata OX=4155 GN=MIMGU_mgv1a011877mg PE=4 SV=1	NA	Solyc04g064720.3.1	AT5G17520.1
Sh_contig_1020	A0A022RDA9		4155	87	108	14	0	2	325	555	662	8.2e-51	208.4	A0A022RDA9|A0A022RDA9_ERYGU Uncharacterized protein OS=Erythranthe guttata OX=4155 GN=MIMGU_mgv1a001387mg PE=4 SV=1	NA	Solyc01g112050.3.1	AT4G35240.1
Sh_contig_1021	A0A2G9H712	GO:0005524; GO:0004674	429701	89.6	231	24	0	130	822	2	232	1.3e-116	428.3	A0A2G9H712|A0A2G9H712_9LAMI Serine/threonine protein kinase OS=Handroanthus impetiginosus OX=429701 GN=CDL12_14070 PE=3 SV=1	NA	Solyc10g085990.2.1	AT5G18610.1
Sh_contig_1022	A0A2G9GD23	GO:0003677; GO:0003887; GO:0006351	429701	62.3	106	23	1	103	369	3	108	1.9e-27	131	A0A2G9GD23|A0A2G9GD23_9LAMI Putative MYB-binding protein OS=Handroanthus impetiginosus OX=429701 GN=CDL12_24372 PE=4 SV=1	NA	Solyc01g106220.3.1	AT5G64420.1
Sh_contig_1023	A0A2P2J1P4	GO:0016301	61149	70.7	41	12	0	2	124	4	44	0.00012	55.5	A0A2P2J1P4|A0A2P2J1P4_RHIMU LRR receptor-like protein kinase OS=Rhizophora mucronata OX=61149 PE=4 SV=1	NA	Solyc10g081190.2.1	AT5G21090.1
Sh_contig_1024	A0A2R6RJJ2		1590841	94.6	56	3	0	363	196	253	308	9.1e-22	112.1	A0A2R6RJJ2|A0A2R6RJJ2_ACTCH Lysine histidine transporter like OS=Actinidia chinensis var. chinensis OX=1590841 GN=CEY00_Acc05595 PE=4 SV=1	NA	Solyc02g093870.3.1	AT5G40780.1
Sh_contig_1025	A0A022RN18	GO:0016021	4155	93.3	105	7	0	409	95	369	473	4e-50	206.5	A0A022RN18|A0A022RN18_ERYGU Uncharacterized protein OS=Erythranthe guttata OX=4155 GN=MIMGU_mgv1a005485mg PE=4 SV=1	NA	Solyc09g014380.3.1	AT2G38120.1
Sh_contig_1026	E2E2N7	GO:0000287; GO:0010334; GO:0016114	39352	72.3	119	30	1	2	349	293	411	1.1e-40	174.9	E2E2N7|BCGS_ORIVU Bicyclogermacrene synthase OS=Origanum vulgare OX=39352 GN=TPS4 PE=1 SV=1	K21980	Solyc07g008690.3.1	AT1G70080.1
Sh_contig_1027	B6D3M8	GO:0005524; GO:0004672	140101	58.8	136	52	3	216	620	10	142	2.3e-33	151.4	B6D3M8|B6D3M8_PLAAC Kinase-like protein pac.pt.4.11 (Fragment) OS=Platanus acerifolia OX=140101 PE=4 SV=1	NA	Solyc07g063475.1.1	AT3G46290.1
Sh_contig_1028	A0A2K3ND78	GO:0003677; GO:0046983	57577	42.2	116	67	0	377	30	323	438	1.4e-20	108.2	A0A2K3ND78|A0A2K3ND78_TRIPR Transposon protein OS=Trifolium pratense OX=57577 GN=L195_g024285 PE=4 SV=1	NA	Solyc03g063563.1.1	AT3G42170.1
Sh_contig_1029	A0A251RP61	GO:0003676; GO:0015074	4232	59.3	59	23	1	472	299	807	865	1.3e-12	82	A0A251RP61|A0A251RP61_HELAN Putative ribonuclease H-like domain-containing protein OS=Helianthus annuus OX=4232 GN=HannXRQ_Chr17g0546311 PE=4 SV=1	NA	NA	NA
Sh_contig_1030	A0A022S055	GO:0005524; GO:0008641; GO:0006464	4155	87.4	135	17	0	1	405	134	268	1.2e-62	248.1	A0A022S055|A0A022S055_ERYGU Uncharacterized protein OS=Erythranthe guttata OX=4155 GN=MIMGU_mgv1a000903mg PE=3 SV=1	NA	Solyc09g018450.3.1	AT2G30110.1
Sh_contig_1031	A0A068UM76	GO:0005524; GO:0004672	49390	89.8	491	48	2	1840	374	1	491	1.5e-257	897.9	A0A068UM76|A0A068UM76_COFCA Uncharacterized protein OS=Coffea canephora OX=49390 GN=GSCOC_T00028670001 PE=4 SV=1	NA	Solyc01g080880.3.1	AT5G46570.1
Sh_contig_1032	A0A2G3AXU8	GO:0005737; GO:0046872; GO:0070006; GO:0070084	80379	91.9	357	29	0	356	1426	77	433	4.7e-190	673.3	A0A2G3AXU8|A0A2G3AXU8_CAPCH Methionine aminopeptidase 2 OS=Capsicum chinense OX=80379 GN=BC332_32044 PE=3 SV=1	NA	Solyc01g006800.3.1	AT3G59990.1
Sh_contig_1033	A0A200QJV1	GO:0003676	56857	37.6	117	65	4	11	349	31	143	0.00083	52.4	A0A200QJV1|A0A200QJV1_9MAGN Uncharacterized protein OS=Macleaya cordata OX=56857 GN=BVC80_645g36 PE=4 SV=1	NA	NA	NA
Sh_contig_1034	A0A022R7I1	GO:0016021	4155	72.6	197	52	2	617	33	785	981	5.3e-22	113.6	A0A022R7I1|A0A022R7I1_ERYGU Uncharacterized protein OS=Erythranthe guttata OX=4155 GN=MIMGU_mgv1a026548mg PE=4 SV=1	NA	Solyc07g008630.1.1	AT1G74190.1
Sh_contig_1035	A0A2G9HBI7	GO:0043130; GO:0008270; GO:0016236	429701	56.8	139	58	2	423	833	32	170	7.6e-40	173.3	A0A2G9HBI7|A0A2G9HBI7_9LAMI Uncharacterized protein OS=Handroanthus impetiginosus OX=429701 GN=CDL12_12489 PE=4 SV=1	NA	Solyc03g112230.3.1	AT4G24690.1
Sh_contig_1036	A0A022QV91	GO:0005737; GO:0008234; GO:0006914; GO:0015031	4155	76.2	206	41	2	1	612	303	502	1.8e-83	317.8	A0A022QV91|A0A022QV91_ERYGU Cysteine protease OS=Erythranthe guttata OX=4155 GN=MIMGU_mgv1a004965mg PE=3 SV=1	NA	Solyc01g006230.3.1	AT2G44140.1
Sh_contig_1037	A0A2G9GE17	GO:0016021	429701	77.9	104	22	1	13	321	395	498	1.8e-37	164.1	A0A2G9GE17|A0A2G9GE17_9LAMI Uncharacterized protein OS=Handroanthus impetiginosus OX=429701 GN=CDL12_23943 PE=4 SV=1	NA	Solyc03g019680.3.1	AT5G50530.1
Sh_contig_1038	A5BK17	GO:0003676; GO:0015074	29760	54.2	107	49	0	3	323	1052	1158	5.2e-24	119.4	A5BK17|A5BK17_VITVI Uncharacterized protein OS=Vitis vinifera OX=29760 GN=VITISV_024648 PE=4 SV=1	NA	Solyc10g018330.2.1	ATMG00810.1
Sh_contig_1039	A0A2G9HA32	GO:0003677; GO:0008270	429701	69.3	153	40	3	438	1	1	153	1.8e-48	201.8	A0A2G9HA32|A0A2G9HA32_9LAMI Putative Zn-finger protein OS=Handroanthus impetiginosus OX=429701 GN=CDL12_12976 PE=4 SV=1	NA	Solyc01g086960.3.1	AT3G12630.1
Sh_contig_1040	S8C942		192259	72.7	66	18	0	350	153	438	503	1.5e-18	101.3	S8C942|S8C942_9LAMI Uncharacterized protein OS=Genlisea aurea OX=192259 GN=M569_11353 PE=4 SV=1	NA	Solyc09g065190.2.1	AT5G19320.1
Sh_contig_1041	A0A165YEB7	GO:0050660; GO:0016614	79200	84.7	124	19	0	373	2	292	415	8.4e-55	221.9	A0A165YEB7|A0A165YEB7_DAUCA Uncharacterized protein OS=Daucus carota subsp. sativus OX=79200 GN=DCAR_013629 PE=3 SV=1	K22395	Solyc09g072660.3.1	AT2G34790.1
Sh_contig_1042	S8C2R9		192259	71.6	116	33	0	1	348	496	611	1.6e-39	171	S8C2R9|S8C2R9_9LAMI Uncharacterized protein (Fragment) OS=Genlisea aurea OX=192259 GN=M569_13696 PE=4 SV=1	NA	Solyc01g111680.3.1	AT2G16920.1
Sh_contig_1043	A0A2G9HE03	GO:0005524	429701	73.9	211	51	2	683	57	258	466	1.3e-85	325.1	A0A2G9HE03|A0A2G9HE03_9LAMI AAA+-type ATPase OS=Handroanthus impetiginosus OX=429701 GN=CDL12_11571 PE=3 SV=1	NA	Solyc03g033840.3.1	AT3G50940.1
Sh_contig_1044	A0A2G9G2E3		429701	82	61	11	0	267	85	1	61	1.6e-21	111.3	A0A2G9G2E3|A0A2G9G2E3_9LAMI Members of tubulin/FtsZ family OS=Handroanthus impetiginosus OX=429701 GN=CDL12_28023 PE=4 SV=1	NA	Solyc01g100190.3.1	AT4G37190.1
Sh_contig_1045	A0A2G9HBL1	GO:0030136; GO:0005545; GO:0030276; GO:0048268	429701	54.9	417	140	12	16	1161	201	604	1.3e-102	382.5	A0A2G9HBL1|A0A2G9HBL1_9LAMI Clathrin assembly protein AP180 OS=Handroanthus impetiginosus OX=429701 GN=CDL12_12676 PE=4 SV=1	NA	Solyc07g008060.1.1	AT2G25430.1
Sh_contig_1046	S8CTE1	GO:0016021	192259	85	147	22	0	442	2	49	195	1.1e-61	245	S8CTE1|S8CTE1_9LAMI Uncharacterized protein (Fragment) OS=Genlisea aurea OX=192259 GN=M569_06622 PE=3 SV=1	NA	Solyc01g080330.3.1	AT4G15470.1
Sh_contig_1047	A0A022S4K7	GO:0051321	4155	47.2	108	52	4	102	410	376	483	2.7e-12	80.9	A0A022S4K7|A0A022S4K7_ERYGU Uncharacterized protein OS=Erythranthe guttata OX=4155 GN=MIMGU_mgv1a026180mg PE=4 SV=1	NA	NA	NA
Sh_contig_1048	A0A1S3VBR4	GO:0003676	3916	94.9	39	2	0	229	113	1	39	1.1e-10	75.1	A0A1S3VBR4|A0A1S3VBR4_VIGRR uncharacterized protein At2g34160-like OS=Vigna radiata var. radiata OX=3916 GN=LOC106773534 PE=4 SV=1	NA	Solyc06g068050.3.1	AT1G29250.1
Sh_contig_1049	A0A2G3CPP9	GO:0005669; GO:0006352	80379	40.8	130	67	2	386	27	211	340	1.6e-12	81.6	A0A2G3CPP9|A0A2G3CPP9_CAPCH Uncharacterized protein OS=Capsicum chinense OX=80379 GN=BC332_11862 PE=4 SV=1	NA	Solyc04g078050.3.1	AT5G43130.2
Sh_contig_1050	A0A2N9HJE9	GO:0005634; GO:0003677; GO:0006355; GO:0006351	28930	86.8	121	16	0	387	25	75	195	8.6e-55	221.9	A0A2N9HJE9|A0A2N9HJE9_FAGSY Uncharacterized protein OS=Fagus sylvatica OX=28930 GN=FSB_LOCUS39722 PE=4 SV=1	NA	Solyc01g102740.3.1	AT2G02450.2
Sh_contig_1051	A0A2G3D8H6	GO:0052656; GO:0052654; GO:0052655; GO:0009082	80379	88.5	104	12	0	440	129	314	417	5e-43	183	A0A2G3D8H6|A0A2G3D8H6_CAPCH Branched-chain-amino-acid aminotransferase OS=Capsicum chinense OX=80379 GN=BC332_05618 PE=3 SV=1	NA	Solyc02g091970.3.1	AT3G49680.1
Sh_contig_1052	A0A2G9I2H9	GO:0005789; GO:0016021; GO:0102343; GO:0102344; GO:0102345; GO:0102158; GO:0006633	429701	82.6	213	37	0	902	264	1	213	7.2e-95	356.7	A0A2G9I2H9|A0A2G9I2H9_9LAMI Very-long-chain (3R)-3-hydroxyacyl-CoA dehydratase OS=Handroanthus impetiginosus OX=429701 GN=CDL12_03309 PE=3 SV=1	NA	Solyc11g073130.2.1	AT5G59770.1
Sh_contig_1053	A0A022RR93	GO:0046872; GO:0004842	4155	67.4	95	31	0	587	303	122	216	1.3e-33	152.1	A0A022RR93|A0A022RR93_ERYGU RBR-type E3 ubiquitin transferase OS=Erythranthe guttata OX=4155 GN=MIMGU_mgv1a018563mg PE=3 SV=1	NA	Solyc01g110100.3.1	AT3G53690.1
Sh_contig_1054	A0A103YHD2	GO:0005737; GO:0005524; GO:0019538; GO:0042026; GO:0009408	59895	98.6	218	3	0	656	3	265	482	2.7e-117	430.3	A0A103YHD2|A0A103YHD2_CYNCS AAA+ ATPase domain-containing protein OS=Cynara cardunculus var. scolymus OX=59895 GN=Ccrd_012535 PE=3 SV=1	NA	Solyc02g088610.3.1	AT5G15450.1
Sh_contig_1055	A0A022R3S1	GO:0003723	4155	47.1	191	79	4	528	4	354	538	3.9e-29	137.1	A0A022R3S1|A0A022R3S1_ERYGU Uncharacterized protein OS=Erythranthe guttata OX=4155 GN=MIMGU_mgv1a004111mg PE=4 SV=1	NA	Solyc08g076660.3.1	AT5G46840.1
Sh_contig_1056	A0A2C9UBN2		3983	57.4	122	36	3	333	1	717	833	1.5e-23	117.9	A0A2C9UBN2|A0A2C9UBN2_MANES Uncharacterized protein OS=Manihot esculenta OX=3983 GN=MANES_16G137200 PE=4 SV=1	NA	Solyc08g074280.3.1	AT5G24810.2
Sh_contig_1057	A0A2G9H5E4	GO:0016021	429701	68.8	125	36	2	235	606	9	131	1.7e-38	168.7	A0A2G9H5E4|A0A2G9H5E4_9LAMI Uncharacterized protein OS=Handroanthus impetiginosus OX=429701 GN=CDL12_14652 PE=4 SV=1	NA	Solyc01g111110.3.1	AT2G21180.1
Sh_contig_1058	U5CUI2		13333	36.2	163	96	3	493	23	131	291	1.1e-17	99	U5CUI2|U5CUI2_AMBTC Uncharacterized protein OS=Amborella trichopoda OX=13333 GN=AMTR_s04947p00003620 PE=4 SV=1	NA	NA	NA
Sh_contig_1059	H8ZVQ3		412919	83.3	30	5	0	323	412	33	62	6.7e-05	56.2	H8ZVQ3|H8ZVQ3_9LAMI Rac-GTP binding protein (Fragment) OS=Micromeria lanata OX=412919 GN=GTPBP1 PE=4 SV=1	NA	NA	NA
Sh_contig_1060	A0A2G9GU50	GO:0004144; GO:0045017	429701	58.3	127	43	2	377	6	69	188	4.8e-34	152.9	A0A2G9GU50|A0A2G9GU50_9LAMI Uncharacterized protein OS=Handroanthus impetiginosus OX=429701 GN=CDL12_18674 PE=4 SV=1	NA	Solyc01g107900.3.1	AT5G53390.1
Sh_contig_1061	A0A2G9G029	GO:0005525; GO:0003924	429701	84.7	98	12	2	1	291	120	215	3.7e-35	156.4	A0A2G9G029|A0A2G9G029_9LAMI GTPase Rab11/YPT3, small G protein superfamily OS=Handroanthus impetiginosus OX=429701 GN=CDL12_28082 PE=4 SV=1	NA	Solyc03g079900.3.1	AT3G46830.1
Sh_contig_1062	A0A2G9GWY3		429701	79.2	48	10	0	3	146	56	103	1.8e-16	94.4	A0A2G9GWY3|A0A2G9GWY3_9LAMI Endoplasmic reticulum protein EP58, contains filamin rod domain and KDEL motif OS=Handroanthus impetiginosus OX=429701 GN=CDL12_17619 PE=4 SV=1	NA	Solyc05g048800.2.1	AT3G61270.1
Sh_contig_1063	A0A1U7ZU26		4432	55.1	205	75	3	1	576	363	563	6.9e-54	219.5	A0A1U7ZU26|A0A1U7ZU26_NELNU uncharacterized protein LOC104594034 OS=Nelumbo nucifera OX=4432 GN=LOC104594034 PE=4 SV=1	NA	Solyc00g277510.2.1	NA
Sh_contig_1064	A0A2G9HL90	GO:0004351; GO:0030170; GO:0006536	429701	82.8	99	17	0	69	365	1	99	5.7e-40	172.6	A0A2G9HL90|A0A2G9HL90_9LAMI Glutamate decarboxylase OS=Handroanthus impetiginosus OX=429701 GN=CDL12_09032 PE=3 SV=1	NA	Solyc04g025530.3.1	AT2G02010.1
Sh_contig_1065	A0A2K3MRA3	GO:0004190; GO:0003676; GO:0008270; GO:0015074	57577	68.4	114	36	0	342	1	1091	1204	2.2e-41	177.2	A0A2K3MRA3|A0A2K3MRA3_TRIPR Ty3/gypsy retrotransposon protein (Fragment) OS=Trifolium pratense OX=57577 GN=L195_g016405 PE=4 SV=1	NA	Solyc09g059738.1.1	NA
Sh_contig_1066	A0A022R649	GO:0005524; GO:0016887	4155	73.1	119	32	0	358	2	47	165	4e-41	176.4	A0A022R649|A0A022R649_ERYGU Uncharacterized protein OS=Erythranthe guttata OX=4155 GN=MIMGU_mgv1a025710mg PE=4 SV=1	NA	Solyc09g091660.3.1	AT1G15520.1
Sh_contig_1067	A0A022QUK4	GO:0016021; GO:0015079	4155	92.3	104	8	0	3	314	159	262	6.9e-42	178.7	A0A022QUK4|A0A022QUK4_ERYGU Uncharacterized protein (Fragment) OS=Erythranthe guttata OX=4155 GN=MIMGU_mgv1a0220462mg PE=4 SV=1	NA	Solyc04g025990.3.1	AT1G60160.1
Sh_contig_1068	A5ALL8	GO:0003676; GO:0008270; GO:0015074	29760	56.6	145	62	1	162	593	1111	1255	3.5e-39	170.6	A5ALL8|A5ALL8_VITVI Uncharacterized protein OS=Vitis vinifera OX=29760 GN=VITISV_001215 PE=4 SV=1	NA	Solyc11g045120.2.1	AT4G23160.1
Sh_contig_1069	A0A2G9HYU2		429701	27.5	142	79	5	441	46	167	294	2.5e-05	57.8	A0A2G9HYU2|A0A2G9HYU2_9LAMI Uncharacterized protein OS=Handroanthus impetiginosus OX=429701 GN=CDL12_04595 PE=4 SV=1	NA	Solyc08g082750.3.1	NA
Sh_contig_1070	A0A2G9GVA2	GO:0003861; GO:0008152	429701	93.3	75	5	0	514	290	185	259	8.6e-34	152.5	A0A2G9GVA2|A0A2G9GVA2_9LAMI 3-isopropylmalate dehydratase OS=Handroanthus impetiginosus OX=429701 GN=CDL12_18207 PE=4 SV=1	NA	Solyc06g060790.1.1	AT2G43090.1
Sh_contig_1071	A0A2G9G0Z4	GO:0003779	429701	81.7	115	21	0	349	5	780	894	1.1e-43	184.9	A0A2G9G0Z4|A0A2G9G0Z4_9LAMI Uncharacterized protein OS=Handroanthus impetiginosus OX=429701 GN=CDL12_28541 PE=4 SV=1	NA	Solyc11g010630.3.1	AT2G22560.1
Sh_contig_1072	A0A1S3ZHY1	GO:0003677; GO:0003899; GO:0046983; GO:0006351	4097	83.3	60	10	0	241	62	1	60	2e-22	114	A0A1S3ZHY1|A0A1S3ZHY1_TOBAC DNA-directed RNA polymerases I and III subunit RPAC2-like OS=Nicotiana tabacum OX=4097 GN=LOC107786875 PE=4 SV=1	K03020	Solyc06g005865.1.1	AT3G52090.2
Sh_contig_1073	A0A2G9I3A7	GO:0016021	429701	71.9	260	73	0	787	8	251	510	3.1e-99	370.5	A0A2G9I3A7|A0A2G9I3A7_9LAMI Uncharacterized protein OS=Handroanthus impetiginosus OX=429701 GN=CDL12_03015 PE=4 SV=1	NA	Solyc12g032955.1.1	AT3G52950.1
Sh_contig_1074	A0A2I0K2Y7		22663	45.9	85	44	1	66	320	30	112	3.5e-13	84	A0A2I0K2Y7|A0A2I0K2Y7_PUNGR Uncharacterized protein (Fragment) OS=Punica granatum OX=22663 GN=CRG98_017124 PE=4 SV=1	NA	Solyc05g010620.2.1	AT1G68930.1
Sh_contig_1075	A0A1Q3C7Q9	GO:0004650; GO:0005975	3775	70.9	103	30	0	321	13	311	413	4e-37	162.9	A0A1Q3C7Q9|A0A1Q3C7Q9_CEPFO Glyco_hydro_28 domain-containing protein (Fragment) OS=Cephalotus follicularis OX=3775 GN=CFOL_v3_19780 PE=3 SV=1	NA	Solyc08g081480.3.1	AT3G48950.1
Sh_contig_1076	A0A2G9HXW6		429701	58.7	126	36	8	3	347	20	140	2.8e-20	107.1	A0A2G9HXW6|A0A2G9HXW6_9LAMI Uncharacterized protein OS=Handroanthus impetiginosus OX=429701 GN=CDL12_04931 PE=4 SV=1	NA	Solyc10g006430.2.1	NA
Sh_contig_1077	A0A2G9G3C8	GO:0005524; GO:0000309; GO:0004515; GO:0009435	429701	78.3	106	23	0	319	2	26	131	1.9e-39	170.6	A0A2G9G3C8|A0A2G9G3C8_9LAMI Nicotinamide-nucleotide adenylyltransferase OS=Handroanthus impetiginosus OX=429701 GN=CDL12_27687 PE=3 SV=1	NA	Solyc07g065590.3.1	AT5G55810.2
Sh_contig_1078	E0CPB3		29760	48.7	115	50	3	347	24	98	210	6e-15	89.4	E0CPB3|E0CPB3_VITVI Uncharacterized protein OS=Vitis vinifera OX=29760 GN=VIT_18s0001g11120 PE=4 SV=1	NA	Solyc04g079340.3.1	AT4G37080.2
Sh_contig_1079	A0A2U1LWN2		35608	55.6	99	35	2	418	122	20	109	2.7e-19	104.4	A0A2U1LWN2|A0A2U1LWN2_ARTAN Zinc finger, CCHC-type OS=Artemisia annua OX=35608 GN=CTI12_AA430520 PE=4 SV=1	NA	Solyc05g053320.1.1	NA
Sh_contig_1080	A0A2G9HQF4	GO:0016021; GO:0005509	429701	93.5	200	13	0	601	2	253	452	1.4e-112	414.5	A0A2G9HQF4|A0A2G9HQF4_9LAMI Uncharacterized protein OS=Handroanthus impetiginosus OX=429701 GN=CDL12_07551 PE=4 SV=1	NA	Solyc09g015670.3.1	AT2G14740.1
Sh_contig_1081	A0A2G9G6J8		429701	85.7	98	14	0	295	2	35	132	1.1e-44	188	A0A2G9G6J8|A0A2G9G6J8_9LAMI Anaphase-promoting complex (APC), subunit 11 OS=Handroanthus impetiginosus OX=429701 GN=CDL12_26669 PE=4 SV=1	NA	Solyc06g073880.3.1	AT5G22000.2
Sh_contig_1082	A0A022Q6D0		4155	34	159	86	5	6	437	12	166	1.5e-13	85.1	A0A022Q6D0|A0A022Q6D0_ERYGU Uncharacterized protein OS=Erythranthe guttata OX=4155 GN=MIMGU_mgv1a024962mg PE=4 SV=1	NA	Solyc09g064970.1.1	AT3G16210.1
Sh_contig_1083	A0A2G9GE44		429701	61.7	454	124	8	2	1261	106	543	1.6e-89	339.3	A0A2G9GE44|A0A2G9GE44_9LAMI Transcription factor GT-2 OS=Handroanthus impetiginosus OX=429701 GN=CDL12_23914 PE=4 SV=1	NA	Solyc04g071360.3.1	AT1G76880.1
Sh_contig_1084	S8DL37		192259	69.9	103	31	0	311	3	242	344	1.6e-30	141.7	S8DL37|S8DL37_9LAMI Ein3-binding f-box protein 3 (Fragment) OS=Genlisea aurea OX=192259 GN=M569_11214 PE=4 SV=1	NA	Solyc08g060810.3.1	AT5G25350.1
Sh_contig_1085	A0A022QA06	GO:0008234	4155	66.7	78	26	0	252	19	72	149	7.1e-23	116.3	A0A022QA06|A0A022QA06_ERYGU Uncharacterized protein OS=Erythranthe guttata OX=4155 GN=MIMGU_mgv1a009705mg PE=4 SV=1	NA	Solyc11g017040.2.1	AT1G09730.1
Sh_contig_1086	A0A1S4BHP5	GO:0003700	4097	87.2	47	6	0	714	854	191	237	5.8e-11	77.4	A0A1S4BHP5|A0A1S4BHP5_TOBAC probable transcription factor PosF21 OS=Nicotiana tabacum OX=4097 GN=LOC107808400 PE=4 SV=1	NA	Solyc06g053350.3.1	AT1G06070.1
Sh_contig_1087	A0A022S618	GO:0016021; GO:0005524; GO:0042626	4155	85.1	397	59	0	3	1193	862	1258	9.3e-183	648.7	A0A022S618|A0A022S618_ERYGU Uncharacterized protein OS=Erythranthe guttata OX=4155 GN=MIMGU_mgv1a000319mg PE=4 SV=1	NA	Solyc06g009290.3.1	AT3G62150.1
Sh_contig_1088	A0A2G9GCM4	GO:0005634; GO:0006355	429701	84	81	13	0	956	714	598	678	1.4e-29	139.4	A0A2G9GCM4|A0A2G9GCM4_9LAMI Histone deacetylase complex, SIN3 component OS=Handroanthus impetiginosus OX=429701 GN=CDL12_24432 PE=4 SV=1	NA	Solyc02g067570.3.1	AT5G15020.1
Sh_contig_1089	S8CMH2		192259	84.6	91	14	0	156	428	1	91	2.9e-19	104	S8CMH2|S8CMH2_9LAMI Uncharacterized protein (Fragment) OS=Genlisea aurea OX=192259 GN=M569_06441 PE=4 SV=1	NA	Solyc07g053650.3.1	AT4G28470.1
Sh_contig_1090	A0A022RSK1	GO:0005622; GO:0000160	4155	65.9	41	10	2	364	254	137	177	0.00029	53.9	A0A022RSK1|A0A022RSK1_ERYGU Uncharacterized protein OS=Erythranthe guttata OX=4155 GN=MIMGU_mgv1a018237mg PE=4 SV=1	NA	NA	NA
Sh_contig_1091	A0A0H3YBU5	GO:0046983	226208	93.2	263	18	0	266	1054	1	263	1.1e-102	382.9	A0A0H3YBU5|A0A0H3YBU5_SALMI Basic helix-loop-helix transcription factor OS=Salvia miltiorrhiza OX=226208 PE=2 SV=1	NA	Solyc05g006650.3.1	AT5G62610.1
Sh_contig_1092	A0A2G9GYL0	GO:0005730	429701	74.3	109	27	1	328	2	440	547	5.4e-34	152.5	A0A2G9GYL0|A0A2G9GYL0_9LAMI Protein involved in the nuclear export of pre-ribosome OS=Handroanthus impetiginosus OX=429701 GN=CDL12_17037 PE=3 SV=1	NA	Solyc04g074090.3.1	AT1G79150.1
Sh_contig_1093	A0A022QHJ8	GO:0016021; GO:0015297; GO:0015238	4155	68.2	220	56	4	85	723	12	224	1.5e-65	258.5	A0A022QHJ8|A0A022QHJ8_ERYGU Protein DETOXIFICATION OS=Erythranthe guttata OX=4155 GN=MIMGU_mgv1a004702mg PE=3 SV=1	NA	Solyc01g087150.3.1	AT1G51340.2
Sh_contig_1094	B9HTF2	GO:0005737; GO:0008757; GO:0032259	3694	77.8	162	36	0	1	486	59	220	7.1e-70	272.3	B9HTF2|B9HTF2_POPTR Uncharacterized protein OS=Populus trichocarpa OX=3694 GN=POPTR_010G052100v3 PE=4 SV=1	NA	Solyc03g111620.1.1	AT1G24480.1
Sh_contig_1095	A0A2I4F9H6		51240	58	81	29	1	83	325	83	158	4.5e-12	79.7	A0A2I4F9H6|A0A2I4F9H6_9ROSI VQ motif-containing protein 22-like OS=Juglans regia OX=51240 GN=LOC108996736 PE=4 SV=1	NA	NA	NA
Sh_contig_1096	A0A2G9I0M7		429701	63.5	74	23	1	213	4	36	109	1.3e-17	98.2	A0A2G9I0M7|A0A2G9I0M7_9LAMI Uncharacterized protein OS=Handroanthus impetiginosus OX=429701 GN=CDL12_03987 PE=4 SV=1	NA	Solyc02g077080.3.1	AT2G34070.1
Sh_contig_1097	A0A2G9I0M7		429701	64	75	23	1	284	496	36	110	4.8e-18	100.1	A0A2G9I0M7|A0A2G9I0M7_9LAMI Uncharacterized protein OS=Handroanthus impetiginosus OX=429701 GN=CDL12_03987 PE=4 SV=1	NA	Solyc02g077080.3.1	AT2G34070.1
Sh_contig_1098	A0A1S3YYE8	GO:0003824; GO:0008152	4097	62.3	69	26	0	207	1	5	73	1.8e-15	90.9	A0A1S3YYE8|A0A1S3YYE8_TOBAC probable acyl-activating enzyme 6 OS=Nicotiana tabacum OX=4097 GN=LOC107780988 PE=4 SV=1	NA	Solyc02g037495.1.1	AT1G77240.1
Sh_contig_1099	M1CS97	GO:0016021	4113	48.2	110	53	1	318	1	26	135	6.6e-16	92.4	M1CS97|M1CS97_SOLTU Uncharacterized protein OS=Solanum tuberosum OX=4113 GN=102585676 PE=4 SV=1	K10664	Solyc01g098725.1.1	AT5G27420.1
Sh_contig_1100	A0A176WDS0		1480154	58.2	55	23	0	602	438	77	131	1.3e-09	72.4	A0A176WDS0|A0A176WDS0_MARPO Uncharacterized protein OS=Marchantia polymorpha subsp. ruderalis OX=1480154 GN=AXG93_4510s1160 PE=4 SV=1	NA	NA	NA
Sh_contig_1101	A0A0H3YBW4	GO:0046983	226208	68.5	295	47	12	996	211	1	282	5.1e-81	310.5	A0A0H3YBW4|A0A0H3YBW4_SALMI Basic helix-loop-helix transcription factor OS=Salvia miltiorrhiza OX=226208 PE=2 SV=1	NA	Solyc02g091440.2.1	AT5G37800.1
Sh_contig_1102	A0A022RWA6		4155	82.6	46	8	0	391	254	1	46	1.9e-17	97.8	A0A022RWA6|A0A022RWA6_ERYGU Uncharacterized protein OS=Erythranthe guttata OX=4155 GN=MIMGU_mgv1a026047mg PE=4 SV=1	NA	Solyc02g090080.1.1	NA
Sh_contig_1103	A0A022RL97		4155	36.6	164	86	6	1	474	25	176	2.5e-16	94.4	A0A022RL97|A0A022RL97_ERYGU Uncharacterized protein (Fragment) OS=Erythranthe guttata OX=4155 GN=MIMGU_mgv1a0215071mg PE=4 SV=1	NA	NA	NA
Sh_contig_1104	B7FMN3	GO:0005783; GO:0005794; GO:0030008; GO:0048193	3880	92.2	90	7	0	296	27	42	131	7.1e-41	175.3	B7FMN3|B7FMN3_MEDTR Trafficking protein particle complex subunit OS=Medicago truncatula OX=3880 GN=11441351 PE=2 SV=1	K20302	Solyc01g096530.3.1	AT5G54750.2
Sh_contig_1105	A0A2G9HBM4		429701	39.8	113	38	4	85	339	2	112	2e-10	75.1	A0A2G9HBM4|A0A2G9HBM4_9LAMI Uncharacterized protein OS=Handroanthus impetiginosus OX=429701 GN=CDL12_12429 PE=4 SV=1	NA	NA	NA
Sh_contig_1106	A0A2G9HVC0	GO:0004386	429701	86.1	122	17	0	369	4	8	129	5.5e-51	209.1	A0A2G9HVC0|A0A2G9HVC0_9LAMI RNA helicase OS=Handroanthus impetiginosus OX=429701 GN=CDL12_05813 PE=4 SV=1	NA	Solyc04g082790.3.1	AT3G53110.1
Sh_contig_1107	A0A022RAM5	GO:0016021	4155	51.6	64	31	0	560	369	1	64	5e-12	80.5	A0A022RAM5|A0A022RAM5_ERYGU Uncharacterized protein OS=Erythranthe guttata OX=4155 GN=MIMGU_mgv1a026139mg PE=4 SV=1	NA	Solyc04g081460.2.1	AT5G42146.1
Sh_contig_1108	A0A2G9HHT0	GO:0016021; GO:0003723	429701	43.8	160	78	3	527	57	182	332	2.2e-24	121.3	A0A2G9HHT0|A0A2G9HHT0_9LAMI Polyadenylate-binding protein (RRM superfamily) OS=Handroanthus impetiginosus OX=429701 GN=CDL12_10238 PE=4 SV=1	NA	Solyc09g008620.2.1	AT4G34110.1
Sh_contig_1109	A0A2G9HJ44	GO:0016021	429701	88.2	228	27	0	81	764	41	268	6.5e-106	393.3	A0A2G9HJ44|A0A2G9HJ44_9LAMI Putative membrane protein OS=Handroanthus impetiginosus OX=429701 GN=CDL12_09793 PE=4 SV=1	NA	Solyc05g009690.3.1	AT1G68650.1
Sh_contig_1110	A0A068U9A7	GO:0003700; GO:0006352	49390	86.3	204	28	0	2	613	308	511	1.6e-95	357.8	A0A068U9A7|A0A068U9A7_COFCA Uncharacterized protein OS=Coffea canephora OX=49390 GN=GSCOC_T00020022001 PE=4 SV=1	NA	Solyc03g007370.3.1	AT5G24120.1
Sh_contig_1111	A0A022Q5J7		4155	65.4	104	33	1	3	305	52	155	1.3e-24	121.3	A0A022Q5J7|A0A022Q5J7_ERYGU Uncharacterized protein OS=Erythranthe guttata OX=4155 GN=MIMGU_mgv1a015525mg PE=4 SV=1	NA	Solyc08g077970.2.1	AT4G17010.1
Sh_contig_1112	A0A022QN91	GO:0003993	4155	71.6	141	39	1	47	466	1	141	1.7e-52	214.5	A0A022QN91|A0A022QN91_ERYGU Purple acid phosphatase OS=Erythranthe guttata OX=4155 GN=MIMGU_mgv1a017708mg PE=4 SV=1	NA	Solyc04g008260.3.1	AT1G14700.1
Sh_contig_1113	S8CZ36	GO:0005737; GO:0005634; GO:0019773; GO:0004298; GO:0006511	192259	97.6	85	2	0	257	3	3	87	1.5e-36	161	S8CZ36|S8CZ36_9LAMI Proteasome subunit alpha type (Fragment) OS=Genlisea aurea OX=192259 GN=M569_02489 PE=3 SV=1	NA	Solyc02g081700.1.1	AT4G15165.1
Sh_contig_1114	A0A1U7Z8E3	GO:0016021; GO:0003676; GO:0008270	4432	65	100	35	0	2	301	236	335	7.2e-25	122.1	A0A1U7Z8E3|A0A1U7Z8E3_NELNU protein GAMETE EXPRESSED 1-like OS=Nelumbo nucifera OX=4432 GN=LOC104590339 PE=4 SV=1	NA	Solyc11g006310.2.1	AT5G55490.1
Sh_contig_1115	M0TSW5	GO:0016021; GO:0009734; GO:0055085	214687	95.7	46	2	0	277	414	1	46	2.6e-17	97.4	M0TSW5|M0TSW5_MUSAM Auxin efflux carrier component OS=Musa acuminata subsp. malaccensis OX=214687 PE=3 SV=1	NA	Solyc10g080880.2.1	AT1G73590.1
Sh_contig_1116	A0A022RH42	GO:0043531	4155	45.1	122	62	2	3	359	518	637	5.3e-14	86.3	A0A022RH42|A0A022RH42_ERYGU Uncharacterized protein OS=Erythranthe guttata OX=4155 GN=MIMGU_mgv1a019343mg PE=3 SV=1	NA	Solyc12g006040.2.1	NA
Sh_contig_1117	A0A2G9G777	GO:0016757; GO:0006004	429701	75.5	98	24	0	2	295	203	300	6.9e-36	158.7	A0A2G9G777|A0A2G9G777_9LAMI Uncharacterized protein OS=Handroanthus impetiginosus OX=429701 GN=CDL12_26332 PE=4 SV=1	NA	Solyc11g010600.2.1	AT4G24530.1
Sh_contig_1118	A0A2G9GW83	GO:0016021; GO:0008270	429701	87.7	65	8	0	300	106	172	236	2.4e-20	107.1	A0A2G9GW83|A0A2G9GW83_9LAMI Uncharacterized protein OS=Handroanthus impetiginosus OX=429701 GN=CDL12_17877 PE=4 SV=1	NA	Solyc08g013710.3.1	AT2G45530.1
Sh_contig_1119	A0A1R3HET7	GO:0003676; GO:0015074	210143	50	108	54	0	324	1	500	607	2.5e-18	100.5	A0A1R3HET7|A0A1R3HET7_COCAP Integrase, catalytic core OS=Corchorus capsularis OX=210143 GN=CCACVL1_19844 PE=4 SV=1	NA	NA	NA
Sh_contig_1120	A0A2G9G8I8		429701	75.9	29	7	0	179	265	4	32	5.2e-05	56.6	A0A2G9G8I8|A0A2G9G8I8_9LAMI Uncharacterized protein OS=Handroanthus impetiginosus OX=429701 GN=CDL12_25878 PE=4 SV=1	NA	NA	NA
Sh_contig_1121	A0A2G9HXC8	GO:0016758; GO:0008152	429701	48	127	59	1	6	386	55	174	3.5e-24	120.2	A0A2G9HXC8|A0A2G9HXC8_9LAMI Glycosyltransferase OS=Handroanthus impetiginosus OX=429701 GN=CDL12_05119 PE=3 SV=1	NA	Solyc07g043170.3.1	AT3G21750.1
Sh_contig_1122	A0A022RQU0		4155	81.6	38	7	0	283	396	263	300	7.3e-09	69.3	A0A022RQU0|A0A022RQU0_ERYGU Uncharacterized protein (Fragment) OS=Erythranthe guttata OX=4155 GN=MIMGU_mgv1a022159mg PE=4 SV=1	NA	Solyc01g090390.1.1	AT2G44880.1
Sh_contig_1123	A0A2G9HX73	GO:0003779; GO:0000902; GO:0007010	429701	92.9	84	6	0	431	180	317	400	4.8e-38	166.4	A0A2G9HX73|A0A2G9HX73_9LAMI Adenylyl cyclase-associated protein OS=Handroanthus impetiginosus OX=429701 GN=CDL12_05179 PE=3 SV=1	NA	Solyc10g051340.2.1	AT4G34490.1
Sh_contig_1124	A0A0B4VSD0	GO:0016021; GO:0020037; GO:0005506; GO:0004497; GO:0016705	226208	86.4	88	12	0	265	2	299	386	1e-35	158.3	A0A0B4VSD0|A0A0B4VSD0_SALMI Cytochrome P450 CYP75A57 OS=Salvia miltiorrhiza OX=226208 PE=2 SV=1	NA	Solyc11g066580.2.1	AT5G07990.1
Sh_contig_1125	A0A251SN18	GO:0020037; GO:0003676; GO:0004601; GO:0015074; GO:0006979	4232	44.7	132	60	4	389	3	326	447	1.7e-18	101.3	A0A251SN18|A0A251SN18_HELAN Putative heme peroxidase OS=Helianthus annuus OX=4232 GN=HannXRQ_Chr14g0461781 PE=3 SV=1	NA	Solyc10g009590.3.1	NA
Sh_contig_1126	S8CDH4		192259	82.2	135	24	0	3	407	79	213	8.8e-56	225.3	S8CDH4|S8CDH4_9LAMI Uncharacterized protein (Fragment) OS=Genlisea aurea OX=192259 GN=M569_09883 PE=4 SV=1	NA	Solyc06g068670.3.1	AT1G16880.1
Sh_contig_1127	A0A2G9HNK7	GO:0000285; GO:0005524	429701	73.1	171	35	4	3	512	213	373	3e-55	223.8	A0A2G9HNK7|A0A2G9HNK7_9LAMI 1-phosphatidylinositol-3-phosphate 5-kinase OS=Handroanthus impetiginosus OX=429701 GN=CDL12_08308 PE=4 SV=1	NA	Solyc11g013830.2.1	AT1G34260.1
Sh_contig_1128	A0A068U6K0	GO:0004525; GO:0003723; GO:0031047; GO:0006396	49390	66.7	90	30	0	272	3	78	167	7.8e-28	132.9	A0A068U6K0|A0A068U6K0_COFCA Uncharacterized protein OS=Coffea canephora OX=49390 GN=GSCOC_T00017480001 PE=3 SV=1	NA	Solyc11g008520.2.1	AT3G03300.1
Sh_contig_1129	A0A1J3F3J0	GO:0009507; GO:0016630; GO:0015995; GO:0015979	107243	95	101	5	0	2	304	270	370	1.5e-49	204.1	A0A1J3F3J0|A0A1J3F3J0_NOCCA NADPH-protochlorophyllide oxidoreductase (Fragment) OS=Noccaea caerulescens OX=107243 GN=GA_TR7342_c0_g1_i1_g.24035 PE=3 SV=1	NA	Solyc10g006900.3.1	AT5G54190.1
Sh_contig_1130	A0A022RZM7	GO:0050660; GO:0016627	4155	80.8	120	23	0	253	612	78	197	1.9e-51	211.5	A0A022RZM7|A0A022RZM7_ERYGU Uncharacterized protein OS=Erythranthe guttata OX=4155 GN=MIMGU_mgv1a001435mg PE=4 SV=1	NA	Solyc05g054365.1.1	AT3G06810.1
Sh_contig_1131	S8CYS1	GO:0016021	192259	82.8	134	23	0	402	1	13	146	3.9e-58	233	S8CYS1|S8CYS1_9LAMI Uncharacterized protein (Fragment) OS=Genlisea aurea OX=192259 GN=M569_02158 PE=4 SV=1	NA	Solyc06g082420.3.1	AT4G19450.1
Sh_contig_1132	A0A2R6QID4		1590841	46.7	150	71	2	10	447	93	237	8.3e-33	149.1	A0A2R6QID4|A0A2R6QID4_ACTCH Aldehyde dehydrogenase family 16 member like (Fragment) OS=Actinidia chinensis var. chinensis OX=1590841 GN=CEY00_Acc18698 PE=4 SV=1	NA	Solyc10g009590.3.1	AT1G21280.1
Sh_contig_1133	A0A1S4BJ56	GO:0003950; GO:0006471	4097	43.7	119	38	3	445	101	2	95	6.4e-10	73.6	A0A1S4BJ56|A0A1S4BJ56_TOBAC Poly [ADP-ribose] polymerase OS=Nicotiana tabacum OX=4097 GN=LOC107808865 PE=4 SV=1	K10798	Solyc01g009470.2.1	AT5G22470.1
Sh_contig_1134	A0A1S4BJ56	GO:0003950; GO:0006471	4097	39.7	116	39	3	436	101	7	95	2.3e-06	61.6	A0A1S4BJ56|A0A1S4BJ56_TOBAC Poly [ADP-ribose] polymerase OS=Nicotiana tabacum OX=4097 GN=LOC107808865 PE=4 SV=1	K10798	Solyc01g009470.2.1	NA
Sh_contig_1135	A0A218WFJ5	GO:0016021; GO:0005524; GO:0005388	22663	57.8	199	82	1	47	643	82	278	2e-56	228	A0A218WFJ5|A0A218WFJ5_PUNGR Calcium-transporting ATPase OS=Punica granatum OX=22663 GN=CDL15_Pgr005801 PE=3 SV=1	NA	Solyc09g082890.2.1	AT3G63380.1
Sh_contig_1136	A0A2G9HGR1	GO:0005622; GO:0042254	429701	70.8	233	57	1	1015	350	1	233	1e-84	322.8	A0A2G9HGR1|A0A2G9HGR1_9LAMI Uncharacterized protein OS=Handroanthus impetiginosus OX=429701 GN=CDL12_10635 PE=3 SV=1	NA	Solyc04g009540.1.1	AT5G13510.1
Sh_contig_1137	A0A2G9G4M6	GO:0016021; GO:0015079	429701	85.8	113	16	0	344	6	171	283	1.2e-47	198	A0A2G9G4M6|A0A2G9G4M6_9LAMI Potassium transporter OS=Handroanthus impetiginosus OX=429701 GN=CDL12_27249 PE=3 SV=1	NA	Solyc02g031840.3.1	AT4G19960.1
Sh_contig_1138	A0A2G9GR58		429701	67	88	26	2	475	732	3	89	1.2e-24	123.2	A0A2G9GR58|A0A2G9GR58_9LAMI Uncharacterized protein OS=Handroanthus impetiginosus OX=429701 GN=CDL12_19728 PE=4 SV=1	NA	Solyc02g063380.1.1	NA
Sh_contig_1139	A0A2G9GT79	GO:0003904; GO:0003676; GO:0008270	429701	36.7	188	94	4	5	544	203	373	2.1e-18	101.7	A0A2G9GT79|A0A2G9GT79_9LAMI Deoxyribodipyrimidine photo-lyase OS=Handroanthus impetiginosus OX=429701 GN=CDL12_19187 PE=4 SV=1	NA	Solyc10g047670.2.1	NA
Sh_contig_1140	M1B356	GO:0016021; GO:0048544	4113	40	145	67	6	1	393	173	311	1.3e-15	92.4	M1B356|M1B356_SOLTU Uncharacterized protein OS=Solanum tuberosum OX=4113 PE=4 SV=1	NA	Solyc07g053220.2.1	AT4G27290.1
Sh_contig_1141	A0A1U7XJX7	GO:0046872; GO:0030001	4096	50.9	114	54	2	13	348	30	143	3.8e-17	96.7	A0A1U7XJX7|A0A1U7XJX7_NICSY uncharacterized protein LOC104234857 OS=Nicotiana sylvestris OX=4096 GN=LOC104234857 PE=4 SV=1	NA	Solyc02g087150.3.1	AT5G14910.1
Sh_contig_1142	A0A2R6RE57		1590841	70.5	112	29	1	5	340	354	461	5.2e-35	156	A0A2R6RE57|A0A2R6RE57_ACTCH NHL repeat-containing protein OS=Actinidia chinensis var. chinensis OX=1590841 GN=CEY00_Acc08149 PE=4 SV=1	NA	Solyc05g005760.3.1	AT1G70280.2
Sh_contig_1143	A0A2G9IBS8	GO:0016021; GO:0022857	429701	56.5	69	30	0	366	160	331	399	1.1e-14	88.6	A0A2G9IBS8|A0A2G9IBS8_9LAMI H+/oligopeptide symporter OS=Handroanthus impetiginosus OX=429701 GN=CDL12_00031 PE=4 SV=1	NA	NA	AT2G38100.1
Sh_contig_1144	A0A2G9HSF1	GO:0016021	429701	65.3	75	15	1	256	447	15	89	1.4e-18	102.1	A0A2G9HSF1|A0A2G9HSF1_9LAMI Uncharacterized protein OS=Handroanthus impetiginosus OX=429701 GN=CDL12_06867 PE=4 SV=1	NA	Solyc01g108330.2.1	AT2G26520.1
Sh_contig_1145	A0A2G9GLL8	GO:0016021	429701	78.5	93	20	0	3	281	118	210	2.2e-37	163.7	A0A2G9GLL8|A0A2G9GLL8_9LAMI Uncharacterized protein OS=Handroanthus impetiginosus OX=429701 GN=CDL12_21291 PE=4 SV=1	NA	Solyc11g007070.2.1	AT4G15010.1
Sh_contig_1146	A5BMC8	GO:0003676; GO:0015074	29760	60.3	116	46	0	3	350	437	552	3.9e-38	166.4	A5BMC8|A5BMC8_VITVI Uncharacterized protein OS=Vitis vinifera OX=29760 GN=VITISV_041406 PE=4 SV=1	NA	Solyc10g038180.2.1	ATMG00710.1
Sh_contig_1147	A0A2G9H4M8	GO:0016021; GO:0008289; GO:0006869	429701	87.8	131	16	0	394	2	117	247	9.2e-60	238.4	A0A2G9H4M8|A0A2G9H4M8_9LAMI Uncharacterized protein OS=Handroanthus impetiginosus OX=429701 GN=CDL12_14902 PE=4 SV=1	NA	Solyc01g111520.3.1	AT1G20080.1
Sh_contig_1148	A0A068UCG9		49390	84.8	112	17	0	399	64	472	583	4.1e-15	90.1	A0A068UCG9|A0A068UCG9_COFCA Uncharacterized protein OS=Coffea canephora OX=49390 GN=GSCOC_T00021216001 PE=4 SV=1	NA	Solyc10g006930.3.1	AT3G15410.2
Sh_contig_1149	A0A2G9IBB0	GO:0005634; GO:0004402; GO:0003712; GO:0008270; GO:0006355	429701	77.6	76	17	0	3	230	281	356	1.4e-23	118.2	A0A2G9IBB0|A0A2G9IBB0_9LAMI CREB binding protein/P300 OS=Handroanthus impetiginosus OX=429701 GN=CDL12_00200 PE=4 SV=1	NA	Solyc03g111710.3.1	AT3G48360.1
Sh_contig_1150	A0A0K9R8M2	GO:0005783; GO:0005794; GO:0005525; GO:0006886; GO:0016192	3562	100	21	0	0	2	64	173	193	0.00099	52.8	A0A0K9R8M2|A0A0K9R8M2_SPIOL Uncharacterized protein OS=Spinacia oleracea OX=3562 GN=SOVF_094510 PE=3 SV=1	NA	Solyc01g079540.3.1	AT1G56330.1
Sh_contig_1151	A0A151SU83		3821	82	111	20	0	3	335	463	573	2.8e-49	203.4	A0A151SU83|A0A151SU83_CAJCA Oxysterol-binding protein isogeny C2F12.05c OS=Cajanus cajan OX=3821 GN=KK1_004639 PE=4 SV=1	NA	Solyc11g013190.2.1	AT4G08180.1
Sh_contig_1152	A0A0V0IIQ1	GO:0016021; GO:0022857	4108	82.5	97	17	0	395	105	446	542	1.1e-41	178.3	A0A0V0IIQ1|A0A0V0IIQ1_SOLCH Putative nucleobase-ascorbate transporter 3-like OS=Solanum chacoense OX=4108 PE=4 SV=1	NA	Solyc04g079430.3.1	AT2G26510.1
Sh_contig_1153	A0A2G9GAZ3		429701	66.2	77	26	0	326	96	61	137	1.3e-18	101.7	A0A2G9GAZ3|A0A2G9GAZ3_9LAMI Uncharacterized protein OS=Handroanthus impetiginosus OX=429701 GN=CDL12_25024 PE=4 SV=1	NA	Solyc05g012570.3.1	AT2G03440.1
Sh_contig_1154	A0A2G9H5C8	GO:0004857; GO:0030599	429701	54.3	186	84	1	23	580	6	190	3.1e-47	198	A0A2G9H5C8|A0A2G9H5C8_9LAMI Pectinesterase OS=Handroanthus impetiginosus OX=429701 GN=CDL12_14679 PE=4 SV=1	NA	Solyc08g079235.1.1	AT5G62350.1
Sh_contig_1155	A0A022R8H5	GO:0016758; GO:0008152	4155	71.7	113	32	0	3	341	304	416	5.6e-42	179.1	A0A022R8H5|A0A022R8H5_ERYGU Glycosyltransferase OS=Erythranthe guttata OX=4155 GN=MIMGU_mgv1a006023mg PE=3 SV=1	NA	Solyc12g096830.2.1	AT2G43820.1
Sh_contig_1156	A0A164ZCK7		79200	78.1	105	19	3	311	6	1	104	5.8e-20	105.9	A0A164ZCK7|A0A164ZCK7_DAUCA Uncharacterized protein OS=Daucus carota subsp. sativus OX=79200 GN=DCAR_018965 PE=4 SV=1	NA	Solyc06g076790.1.1	AT3G47070.1
Sh_contig_1157	A0A022QP58		4155	88.9	108	12	0	3	326	251	358	3.6e-46	193	A0A022QP58|A0A022QP58_ERYGU Uncharacterized protein OS=Erythranthe guttata OX=4155 GN=MIMGU_mgv1a008043mg PE=4 SV=1	NA	Solyc09g090720.3.1	AT4G19006.1
Sh_contig_1158	A0A022RDN0	GO:0043531	4155	51.3	261	112	5	760	2	492	745	4.6e-68	266.9	A0A022RDN0|A0A022RDN0_ERYGU Uncharacterized protein OS=Erythranthe guttata OX=4155 GN=MIMGU_mgv1a025995mg PE=4 SV=1	NA	Solyc11g069020.2.1	NA
Sh_contig_1159	A0A022RV15	GO:0016021; GO:0005886	4155	73.1	78	21	0	136	369	20	97	1.2e-21	111.7	A0A022RV15|A0A022RV15_ERYGU CASP-like protein OS=Erythranthe guttata OX=4155 GN=MIMGU_mgv1a014325mg PE=3 SV=1	NA	NA	NA
Sh_contig_1160	A0A1Q3CZ04	GO:0003824; GO:0030170; GO:0009058	3775	76.8	125	29	0	375	1	227	351	2e-48	200.7	A0A1Q3CZ04|A0A1Q3CZ04_CEPFO Aminotran_1_2 domain-containing protein OS=Cephalotus follicularis OX=3775 GN=CFOL_v3_28912 PE=4 SV=1	NA	Solyc12g056180.2.1	AT3G61510.1
Sh_contig_1161	A0A2G9GE61		429701	47.5	120	39	4	16	354	59	161	7.6e-13	82.4	A0A2G9GE61|A0A2G9GE61_9LAMI Uncharacterized protein OS=Handroanthus impetiginosus OX=429701 GN=CDL12_23905 PE=4 SV=1	NA	NA	NA
Sh_contig_1162	A0A2G9I8P2		429701	76.8	194	39	2	751	1314	1	194	5.5e-70	274.2	A0A2G9I8P2|A0A2G9I8P2_9LAMI Uncharacterized protein OS=Handroanthus impetiginosus OX=429701 GN=CDL12_01137 PE=3 SV=1	NA	Solyc05g014652.1.1	AT1G67620.1
Sh_contig_1163	A0A059AHD7		71139	87	138	17	1	415	2	36	172	8e-60	238.8	A0A059AHD7|A0A059AHD7_EUCGR Uncharacterized protein OS=Eucalyptus grandis OX=71139 GN=EUGRSUZ_J02453 PE=4 SV=1	NA	Solyc02g083710.3.1	AT4G38630.1
Sh_contig_1164	A0A022S2V5	GO:0005524	4155	84.7	98	15	0	367	74	1085	1182	7.4e-40	172.2	A0A022S2V5|A0A022S2V5_ERYGU Uncharacterized protein OS=Erythranthe guttata OX=4155 GN=MIMGU_mgv1a000404mg PE=4 SV=1	NA	Solyc09g074950.3.1	AT1G02890.1
Sh_contig_1165	A0A2H5Q1V6		55188	89.1	46	5	0	1	138	26	71	3.3e-11	77	A0A2H5Q1V6|A0A2H5Q1V6_CITUN Uncharacterized protein OS=Citrus unshiu OX=55188 GN=CUMW_188430 PE=4 SV=1	NA	NA	NA
Sh_contig_1166	A0A2G9GUR4	GO:0006355	429701	53.8	117	51	1	869	519	89	202	7.7e-29	137.1	A0A2G9GUR4|A0A2G9GUR4_9LAMI Uncharacterized protein OS=Handroanthus impetiginosus OX=429701 GN=CDL12_18400 PE=4 SV=1	NA	Solyc07g052830.3.1	AT1G11510.1
Sh_contig_1167	A0A022PTR7	GO:0016021	4155	70	160	44	2	794	318	4	160	8.2e-53	216.5	A0A022PTR7|A0A022PTR7_ERYGU Uncharacterized protein OS=Erythranthe guttata OX=4155 GN=MIMGU_mgv1a015338mg PE=4 SV=1	NA	Solyc03g097250.3.1	AT5G16660.1
Sh_contig_1168	A0A022Q3P1		4155	44.8	105	55	2	310	2	184	287	4.7e-11	76.3	A0A022Q3P1|A0A022Q3P1_ERYGU Uncharacterized protein OS=Erythranthe guttata OX=4155 GN=MIMGU_mgv1a009417mg PE=4 SV=1	NA	Solyc11g020100.2.1	NA
Sh_contig_1169	A0A2G9GLF4	GO:0005634; GO:0003677; GO:0009734; GO:0006355; GO:0006351	429701	65.2	92	31	1	324	49	635	725	1.5e-26	127.9	A0A2G9GLF4|A0A2G9GLF4_9LAMI Auxin response factor OS=Handroanthus impetiginosus OX=429701 GN=CDL12_21412 PE=3 SV=1	NA	Solyc02g077560.3.1	NA
Sh_contig_1170	A0A164VVZ7	GO:0005840; GO:0003735; GO:0006412	79200	97.7	44	1	0	1	132	145	188	2.6e-12	80.5	A0A164VVZ7|A0A164VVZ7_DAUCA Uncharacterized protein OS=Daucus carota subsp. sativus OX=79200 GN=DCAR_021694 PE=3 SV=1	K02935	Solyc02g086740.1.1	AT3G27830.1
Sh_contig_1171	A0A022R627	GO:0004185	4155	76	104	25	0	315	4	187	290	1.3e-40	174.5	A0A022R627|A0A022R627_ERYGU Carboxypeptidase OS=Erythranthe guttata OX=4155 GN=MIMGU_mgv1a005646mg PE=3 SV=1	NA	Solyc07g005960.3.1	AT4G30810.1
Sh_contig_1172	A0A2G9GA31	GO:0047568	429701	82.8	145	25	0	3	437	125	269	1.7e-70	274.2	A0A2G9GA31|A0A2G9GA31_9LAMI 3-oxo-5-beta-steroid 4-dehydrogenase OS=Handroanthus impetiginosus OX=429701 GN=CDL12_25337 PE=4 SV=1	NA	Solyc10g049620.2.1	AT4G24220.1
Sh_contig_1173	A0A2N9I7K3		28930	84.1	113	18	0	341	3	139	251	2.6e-26	127.1	A0A2N9I7K3|A0A2N9I7K3_FAGSY Uncharacterized protein OS=Fagus sylvatica OX=28930 GN=FSB_LOCUS48270 PE=4 SV=1	NA	Solyc02g082800.3.1	AT2G17190.1
Sh_contig_1174	A0A2G9I4U3	GO:0005634; GO:0003700; GO:0043565	429701	73.4	79	21	0	316	80	30	108	1.3e-27	131.3	A0A2G9I4U3|A0A2G9I4U3_9LAMI Heat shock transcription factor OS=Handroanthus impetiginosus OX=429701 GN=CDL12_02482 PE=3 SV=1	NA	Solyc09g065660.3.1	AT2G26150.1
Sh_contig_1175	A0A2K3NBL0	GO:0004190; GO:0003676; GO:0015074	57577	51.9	106	46	2	324	22	383	488	2.1e-22	114	A0A2K3NBL0|A0A2K3NBL0_TRIPR Uncharacterized protein (Fragment) OS=Trifolium pratense OX=57577 GN=L195_g023708 PE=4 SV=1	NA	Solyc09g059914.1.1	ATMG00860.1
Sh_contig_1176	A0A022QKH2	GO:0005524; GO:0016301	4155	93.3	60	4	0	317	138	1410	1469	1.5e-20	108.2	A0A022QKH2|A0A022QKH2_ERYGU Uncharacterized protein OS=Erythranthe guttata OX=4155 GN=MIMGU_mgv1a000186mg PE=4 SV=1	NA	Solyc05g005020.3.1	AT1G10760.1
Sh_contig_1177	Q6RFS6	GO:0016747	76714	61.9	357	133	2	1122	52	40	393	9.9e-128	465.7	Q6RFS6|Q6RFS6_VERHY Quercetin 3-O-glucoside-6''-O-malonyltransferase OS=Verbena hybrida OX=76714 GN=3MaT2 PE=2 SV=1	NA	Solyc10g008680.2.1	AT3G29635.1
Sh_contig_1178	A0A022Q4G2		4155	45.5	143	64	6	414	13	490	627	1.3e-21	111.7	A0A022Q4G2|A0A022Q4G2_ERYGU Uncharacterized protein OS=Erythranthe guttata OX=4155 GN=MIMGU_mgv1a002886mg PE=4 SV=1	NA	Solyc11g013890.1.1	NA
Sh_contig_1179	A0A2G9HYD9	GO:0003723	429701	89.2	139	15	0	419	3	137	275	8.3e-67	261.9	A0A2G9HYD9|A0A2G9HYD9_9LAMI Heterogeneous nuclear ribonucleoprotein R (RRM superfamily) OS=Handroanthus impetiginosus OX=429701 GN=CDL12_04755 PE=4 SV=1	NA	Solyc10g009220.3.1	AT4G00830.1
Sh_contig_1180	A0A2K3LQZ7		57577	65.7	166	57	0	3	500	23	188	1.9e-57	231.1	A0A2K3LQZ7|A0A2K3LQZ7_TRIPR Retrotransposon-related protein OS=Trifolium pratense OX=57577 GN=L195_g036989 PE=4 SV=1	NA	Solyc12g038135.1.1	NA
Sh_contig_1181	A0A2G9HT61		429701	77.4	725	143	9	259	2385	1	720	5.3e-299	1035.8	A0A2G9HT61|A0A2G9HT61_9LAMI Uncharacterized protein OS=Handroanthus impetiginosus OX=429701 GN=CDL12_06820 PE=4 SV=1	NA	Solyc11g069780.2.1	AT5G60760.1
Sh_contig_1182	U3MY72	GO:0016021; GO:0006629	103871	89.8	167	17	0	5	505	275	441	1.6e-91	344.4	U3MY72|U3MY72_SOLAC Omega-6 fatty acid desaturase OS=Solanum acaule OX=103871 PE=2 SV=1	NA	Solyc07g005510.3.1	AT4G30950.1
Sh_contig_1183	A0A022PTP0	GO:0016459; GO:0051015; GO:0005524; GO:0008017; GO:0003777; GO:0007018	4155	74	104	27	0	2	313	400	503	6.1e-35	155.6	A0A022PTP0|A0A022PTP0_ERYGU Uncharacterized protein OS=Erythranthe guttata OX=4155 GN=MIMGU_mgv1a000383mg PE=3 SV=1	NA	Solyc02g020910.3.1	AT5G54280.2
Sh_contig_1184	A0A0D3CME2	GO:0005618; GO:0046872; GO:0030001	109376	84.8	79	12	0	237	1	11	89	3.5e-30	139.8	A0A0D3CME2|A0A0D3CME2_BRAOL Uncharacterized protein OS=Brassica oleracea var. oleracea OX=109376 GN=106296011 PE=4 SV=1	NA	Solyc01g080070.3.1	AT5G19090.1
Sh_contig_1185	A0A087GIX2	GO:0016021	50452	76	50	12	0	160	309	1	50	1.2e-11	78.2	A0A087GIX2|A0A087GIX2_ARAAL Uncharacterized protein OS=Arabis alpina OX=50452 GN=AALP_AA7G183600 PE=4 SV=1	NA	Solyc08g021960.3.1	AT4G32140.1
Sh_contig_1186	Q8W1X0	GO:0016747	48386	59.4	160	56	3	481	2	291	441	1.5e-43	184.9	Q8W1X0|Q8W1X0_PERFR Malonyl CoA:anthocyanin 5-O-glucoside-6'''-O-malonyltransferase OS=Perilla frutescens OX=48386 PE=2 SV=1	NA	Solyc10g008680.2.1	AT1G03940.1
Sh_contig_1187	M5VVR3	GO:0051015; GO:0051017	3760	85.4	41	6	0	1	123	940	980	4.1e-11	76.6	M5VVR3|M5VVR3_PRUPE Uncharacterized protein OS=Prunus persica OX=3760 GN=PRUPE_ppa000858mg PE=4 SV=1	NA	Solyc10g080100.2.1	AT2G41740.1
Sh_contig_1188	A0A022QLV8	GO:0005634; GO:0006260	4155	83.3	132	22	0	127	522	1	132	2.3e-58	234.2	A0A022QLV8|A0A022QLV8_ERYGU DNA replication complex GINS protein PSF2 OS=Erythranthe guttata OX=4155 GN=MIMGU_mgv1a025058mg PE=3 SV=1	NA	Solyc05g054430.3.1	AT3G12530.1
Sh_contig_1189	A0A290YXS7	GO:0006950	226208	86.1	36	5	0	137	30	73	108	2.5e-07	63.9	A0A290YXS7|A0A290YXS7_SALMI Universal stress protein 13 OS=Salvia miltiorrhiza OX=226208 PE=2 SV=1	NA	Solyc01g057000.3.1	NA
Sh_contig_1190	C0SW33	GO:0016021; GO:0005524; GO:0004674	3847	89.5	133	14	0	3	401	637	769	6.8e-63	248.8	C0SW33|C0SW33_SOYBN Receptor-like kinase OS=Glycine max OX=3847 GN=Rhg4-like PE=3 SV=1	NA	Solyc12g098570.2.1	AT3G23750.1
Sh_contig_1191	A0A2G9GAZ0	GO:0016021; GO:0005886; GO:0055085	429701	79.8	178	36	0	3	536	118	295	5.8e-73	282.7	A0A2G9GAZ0|A0A2G9GAZ0_9LAMI Mechanosensitive ion channel protein OS=Handroanthus impetiginosus OX=429701 GN=CDL12_25088 PE=3 SV=1	NA	Solyc10g055710.2.1	AT1G78610.1
Sh_contig_1192	A0A022RFJ9	GO:0043531	4155	51.8	114	51	3	1	339	552	662	4.3e-18	99.8	A0A022RFJ9|A0A022RFJ9_ERYGU Uncharacterized protein OS=Erythranthe guttata OX=4155 GN=MIMGU_mgv1a022338mg PE=3 SV=1	NA	Solyc12g099040.1.1	AT3G14470.1
Sh_contig_1193	A0A022RWC0	GO:0005634; GO:0003677; GO:0006355	4155	38.9	149	29	7	3	263	69	217	3.6e-09	70.5	A0A022RWC0|A0A022RWC0_ERYGU Uncharacterized protein OS=Erythranthe guttata OX=4155 GN=MIMGU_mgv1a013323mg PE=4 SV=1	NA	NA	NA
Sh_contig_1194	A0A1Q3AP74	GO:0005509	3775	84.4	32	5	0	284	189	119	150	5.9e-06	59.7	A0A1Q3AP74|A0A1Q3AP74_CEPFO EF_hand_5 domain-containing protein OS=Cephalotus follicularis OX=3775 GN=CFOL_v3_01075 PE=4 SV=1	NA	Solyc06g053930.3.1	AT4G14640.1
Sh_contig_1195	A0A1J6IMC3		49451	60.3	58	20	2	347	183	37	94	8.2e-09	69.3	A0A1J6IMC3|A0A1J6IMC3_NICAT Uncharacterized protein OS=Nicotiana attenuata OX=49451 GN=A4A49_59881 PE=4 SV=1	NA	NA	NA
Sh_contig_1196	A0A2G9H3Z8	GO:0042973; GO:0005975	429701	68.8	109	29	1	395	69	108	211	6.4e-33	149.8	A0A2G9H3Z8|A0A2G9H3Z8_9LAMI Glucan endo-1,3-beta-D-glucosidase OS=Handroanthus impetiginosus OX=429701 GN=CDL12_15159 PE=3 SV=1	NA	Solyc05g006210.3.1	AT3G24330.1
Sh_contig_1197	A0A2G9HET9		429701	89.5	86	9	0	350	93	404	489	8.5e-33	148.7	A0A2G9HET9|A0A2G9HET9_9LAMI Apoptosis inhibitor 5/fibroblast growth factor 2-interacting factor 2 OS=Handroanthus impetiginosus OX=429701 GN=CDL12_11322 PE=4 SV=1	NA	Solyc10g008800.3.1	AT2G34040.1
Sh_contig_1198	A0A218X951	GO:0030060; GO:0005975; GO:0006108; GO:0006099	22663	89.5	105	11	0	315	1	65	169	1.2e-46	194.5	A0A218X951|A0A218X951_PUNGR Malate dehydrogenase OS=Punica granatum OX=22663 GN=CDL15_Pgr007501 PE=3 SV=1	NA	Solyc07g062650.3.1	AT1G53240.1
Sh_contig_1199	A0A061FTM7	GO:0005524; GO:0004594; GO:0015937	3641	90.9	77	7	0	3	233	897	973	4.1e-33	149.8	A0A061FTM7|A0A061FTM7_THECC Pantothenate kinase 2 OS=Theobroma cacao OX=3641 GN=TCM_012079 PE=3 SV=1	NA	Solyc03g112910.3.1	AT4G32180.1
Sh_contig_1200	A0A2G9GTF6	GO:0005576; GO:0020037; GO:0046872; GO:0004601; GO:0042744; GO:0006979	429701	63.3	90	32	1	270	1	1	89	1.3e-20	108.6	A0A2G9GTF6|A0A2G9GTF6_9LAMI Peroxidase OS=Handroanthus impetiginosus OX=429701 GN=CDL12_18844 PE=3 SV=1	NA	Solyc02g080530.3.1	AT4G21960.1
Sh_contig_1201	A0A2G9GQM6	GO:0016021	429701	58.9	129	26	1	5	391	85	186	3.4e-30	140.2	A0A2G9GQM6|A0A2G9GQM6_9LAMI N-methyl-D-aspartate receptor glutamate-binding subunit OS=Handroanthus impetiginosus OX=429701 GN=CDL12_19821 PE=3 SV=1	NA	Solyc06g084130.3.1	AT3G63310.1
Sh_contig_1202	A0A022QSP8	GO:0005618; GO:0005576; GO:0045330; GO:0004857; GO:0030599; GO:0042545; GO:0045490	4155	58	143	41	3	251	622	23	165	2.4e-30	141.4	A0A022QSP8|A0A022QSP8_ERYGU Pectinesterase OS=Erythranthe guttata OX=4155 GN=MIMGU_mgv1a005211mg PE=3 SV=1	NA	Solyc03g123630.3.1	AT3G14310.1
Sh_contig_1203	A0A022R1K7	GO:0016758; GO:0008152	4155	69	116	35	1	393	49	360	475	1.2e-40	174.9	A0A022R1K7|A0A022R1K7_ERYGU Glycosyltransferase OS=Erythranthe guttata OX=4155 GN=MIMGU_mgv1a005354mg PE=3 SV=1	NA	Solyc10g086240.2.1	AT2G36970.1
Sh_contig_1204	A0A0R0L3Z7	GO:0003677; GO:0046983	3847	52.9	221	104	0	4	666	91	311	9.8e-62	245.7	A0A0R0L3Z7|A0A0R0L3Z7_SOYBN Uncharacterized protein OS=Glycine max OX=3847 GN=GLYMA_02G181400 PE=4 SV=1	NA	Solyc10g007470.3.1	AT3G42170.1
Sh_contig_1205	A0A2G9I5L4	GO:0016021; GO:0005524; GO:0004674	429701	73.9	111	28	1	344	12	10	119	4.7e-37	162.9	A0A2G9I5L4|A0A2G9I5L4_9LAMI Serine/threonine protein kinase OS=Handroanthus impetiginosus OX=429701 GN=CDL12_02206 PE=4 SV=1	NA	Solyc04g015460.3.1	AT5G35370.1
Sh_contig_1206	A0A022QZG2	GO:0016021; GO:0004605; GO:0016024	4155	75.3	93	20	1	19	297	1	90	1.2e-27	131.3	A0A022QZG2|A0A022QZG2_ERYGU Phosphatidate cytidylyltransferase OS=Erythranthe guttata OX=4155 GN=MIMGU_mgv1a006968mg PE=3 SV=1	NA	Solyc03g005410.3.1	AT1G62430.1
Sh_contig_1207	A0A2G9HGT7		429701	36.5	148	77	5	20	439	100	238	5.4e-13	83.2	A0A2G9HGT7|A0A2G9HGT7_9LAMI Uncharacterized protein OS=Handroanthus impetiginosus OX=429701 GN=CDL12_10607 PE=4 SV=1	NA	Solyc07g052580.1.1	AT4G12560.1
Sh_contig_1208	A0A022RE93	GO:0005694; GO:0009330; GO:0005634; GO:0005524; GO:0003677; GO:0003918; GO:0000287; GO:0000737; GO:0006265	4155	90.4	396	37	1	266	1450	27	422	1.1e-196	695.3	A0A022RE93|A0A022RE93_ERYGU DNA topoisomerase 6 subunit A OS=Erythranthe guttata OX=4155 GN=TOP6A PE=3 SV=1	NA	Solyc09g007210.3.1	AT5G02820.1
Sh_contig_1209	A0A0D5YA16	GO:0005634; GO:0003700; GO:0043565; GO:0006351	226208	63.8	69	17	2	98	280	21	89	1.4e-12	81.3	A0A0D5YA16|A0A0D5YA16_SALMI WRKY protein OS=Salvia miltiorrhiza OX=226208 GN=WRKY29 PE=2 SV=1	NA	NA	NA
Sh_contig_1210	A0A0V0GKS0	GO:0005840; GO:0003735; GO:0006412	4108	100	64	0	0	53	244	22	85	4e-26	126.3	A0A0V0GKS0|A0A0V0GKS0_SOLCH 40S ribosomal protein S30 (Fragment) OS=Solanum chacoense OX=4108 PE=3 SV=1	NA	Solyc08g076340.3.1	AT2G19750.1
Sh_contig_1211	K3ZR33	GO:0009941; GO:0005783; GO:0005794; GO:0016021; GO:0004467	4555	75.5	110	27	0	3	332	605	714	3e-40	173.3	K3ZR33|K3ZR33_SETIT Uncharacterized protein OS=Setaria italica OX=4555 GN=LOC101764661 PE=4 SV=1	K01897	Solyc12g009040.2.1	AT2G04350.1
Sh_contig_1212	A0A2G9I099	GO:0016021	429701	79.8	247	45	3	1041	316	23	269	9.8e-102	379.4	A0A2G9I099|A0A2G9I099_9LAMI Putative membrane protein OS=Handroanthus impetiginosus OX=429701 GN=CDL12_04089 PE=4 SV=1	NA	Solyc11g040130.2.1	AT1G44960.1
Sh_contig_1213	A0A2G9HI84	GO:0007131	429701	58.4	125	49	2	31	402	106	228	1.9e-28	134.4	A0A2G9HI84|A0A2G9HI84_9LAMI Uncharacterized protein OS=Handroanthus impetiginosus OX=429701 GN=CDL12_10201 PE=4 SV=1	NA	Solyc03g025820.2.1	NA
Sh_contig_1214	A0A022RI52	GO:0005524	4155	92.5	93	7	0	280	2	239	331	2e-39	171	A0A022RI52|A0A022RI52_ERYGU Uncharacterized protein OS=Erythranthe guttata OX=4155 GN=MIMGU_mgv1a001974mg PE=4 SV=1	NA	Solyc11g008250.2.1	AT3G10420.2
Sh_contig_1215	A0A022RL13	GO:0016021	4155	83.2	190	32	0	80	649	1	190	1.4e-85	325.5	A0A022RL13|A0A022RL13_ERYGU Uncharacterized protein OS=Erythranthe guttata OX=4155 GN=MIMGU_mgv1a014424mg PE=4 SV=1	NA	Solyc05g009330.3.1	AT1G13380.1
Sh_contig_1216	A0A2G9I0C6	GO:0004526	429701	72.6	175	42	2	1	507	117	291	7e-65	255.8	A0A2G9I0C6|A0A2G9I0C6_9LAMI Ribonuclease P OS=Handroanthus impetiginosus OX=429701 GN=CDL12_04084 PE=4 SV=1	NA	Solyc06g065500.3.1	AT2G32230.1
Sh_contig_1217	A0A2G9I3G4	GO:0050285	429701	72.5	120	33	0	8	367	244	363	5.1e-46	193.4	A0A2G9I3G4|A0A2G9I3G4_9LAMI Sinapine esterase OS=Handroanthus impetiginosus OX=429701 GN=CDL12_02973 PE=3 SV=1	NA	Solyc03g111550.3.1	AT3G48460.1
Sh_contig_1218	A0A022S0A2	GO:0016021; GO:0005524; GO:0042626	4155	89.1	64	7	0	208	17	727	790	5.4e-23	115.9	A0A022S0A2|A0A022S0A2_ERYGU Uncharacterized protein OS=Erythranthe guttata OX=4155 GN=MIMGU_mgv1a022271mg PE=4 SV=1	NA	Solyc06g072950.2.1	AT1G28010.1
Sh_contig_1219	A0A2G9FW71	GO:0016021	429701	79.7	276	56	0	952	125	43	318	3.5e-121	443.7	A0A2G9FW71|A0A2G9FW71_9LAMI Uncharacterized protein OS=Handroanthus impetiginosus OX=429701 GN=CDL12_30230 PE=4 SV=1	NA	Solyc09g063140.3.1	AT4G28740.1
Sh_contig_1220	A0A022QJE4	GO:0016021; GO:0022857	4155	88.9	117	13	0	3	353	184	300	8.3e-52	211.8	A0A022QJE4|A0A022QJE4_ERYGU Uncharacterized protein OS=Erythranthe guttata OX=4155 GN=MIMGU_mgv1a003465mg PE=3 SV=1	NA	Solyc11g012450.2.1	AT4G16480.1
Sh_contig_1221	S8CCB8	GO:0005524; GO:0004143; GO:0003951; GO:0007205	192259	92	113	9	0	1	339	288	400	1.3e-57	231.1	S8CCB8|S8CCB8_9LAMI Diacylglycerol kinase (Fragment) OS=Genlisea aurea OX=192259 GN=M569_12716 PE=3 SV=1	NA	Solyc10g008640.3.1	AT2G20900.1
Sh_contig_1222	A0A2G9H686	GO:0016021; GO:0005524; GO:0004674	429701	87.2	141	18	0	3	425	814	954	5.8e-68	265.8	A0A2G9H686|A0A2G9H686_9LAMI Serine/threonine protein kinase OS=Handroanthus impetiginosus OX=429701 GN=CDL12_14352 PE=4 SV=1	NA	Solyc09g098290.3.1	AT3G28040.1
Sh_contig_1223	A0A2G9HFD2	GO:0005618; GO:0005576; GO:0045330; GO:0004857; GO:0030599; GO:0042545; GO:0045490	429701	80.2	329	58	2	967	2	1	329	4.3e-142	514.2	A0A2G9HFD2|A0A2G9HFD2_9LAMI Pectinesterase OS=Handroanthus impetiginosus OX=429701 GN=CDL12_11346 PE=3 SV=1	NA	Solyc03g083840.3.1	AT5G51490.1
Sh_contig_1224	A0A2G9HY83		429701	55.5	119	50	2	3	350	16	134	8.8e-22	112.1	A0A2G9HY83|A0A2G9HY83_9LAMI Uncharacterized protein OS=Handroanthus impetiginosus OX=429701 GN=CDL12_04863 PE=4 SV=1	NA	Solyc12g095940.1.1	AT5G11760.1
Sh_contig_1225	A0A2G9G0R3	GO:0016592; GO:0006355	429701	87.1	101	13	0	305	3	47	147	4.6e-43	182.6	A0A2G9G0R3|A0A2G9G0R3_9LAMI Uncharacterized protein OS=Handroanthus impetiginosus OX=429701 GN=CDL12_28646 PE=4 SV=1	NA	Solyc02g078520.3.1	AT4G04920.1
Sh_contig_1226	A0A2G9GP50	GO:0005524; GO:0004386; GO:0003676	429701	72.3	141	35	1	1	411	430	570	3e-45	190.3	A0A2G9GP50|A0A2G9GP50_9LAMI ATP-dependent RNA helicase OS=Handroanthus impetiginosus OX=429701 GN=CDL12_20665 PE=4 SV=1	NA	Solyc12g056740.2.1	AT4G09730.1
Sh_contig_1227	A0A2G9H9K6	GO:0016021	429701	66.8	271	81	4	971	177	15	282	1.2e-95	359	A0A2G9H9K6|A0A2G9H9K6_9LAMI Uncharacterized protein OS=Handroanthus impetiginosus OX=429701 GN=CDL12_13195 PE=4 SV=1	NA	Solyc10g083230.1.1	AT2G36090.1
Sh_contig_1228	A0A2G9HCD0	GO:0004722	429701	69.8	149	45	0	157	603	12	160	9.9e-53	215.7	A0A2G9HCD0|A0A2G9HCD0_9LAMI Serine/threonine protein phosphatase OS=Handroanthus impetiginosus OX=429701 GN=CDL12_12172 PE=4 SV=1	NA	Solyc07g053760.3.1	AT4G28400.1
Sh_contig_1229	A0A2G9I8R8	GO:0003723	429701	88.5	130	15	0	5	394	86	215	3.1e-60	240	A0A2G9I8R8|A0A2G9I8R8_9LAMI Polyadenylate-binding protein (RRM superfamily) OS=Handroanthus impetiginosus OX=429701 GN=CDL12_01104 PE=4 SV=1	NA	Solyc12g088720.2.1	AT4G34110.1
Sh_contig_1230	A0A142CCY6	GO:0005634; GO:0009734; GO:0006355; GO:0006351	265496	59.2	130	33	6	65	412	1	124	1.7e-24	121.3	A0A142CCY6|A0A142CCY6_9LAMI Auxin-responsive protein OS=Catalpa bungei OX=265496 PE=2 SV=1	NA	Solyc09g083290.3.1	AT3G04730.1
Sh_contig_1231	A0A2G9I032	GO:0050590; GO:0046872	429701	72.4	123	34	0	370	2	169	291	1.6e-45	191	A0A2G9I032|A0A2G9I032_9LAMI Iron/ascorbate family oxidoreductase OS=Handroanthus impetiginosus OX=429701 GN=CDL12_04179 PE=3 SV=1	NA	Solyc09g089810.1.1	AT5G43450.1
Sh_contig_1232	A0A1S3XN13	GO:0016639; GO:0006520	4097	88.4	69	8	0	208	2	22	90	1.2e-24	121.7	A0A1S3XN13|A0A1S3XN13_TOBAC Glutamate dehydrogenase OS=Nicotiana tabacum OX=4097 GN=LOC107766961 PE=3 SV=1	K00261	Solyc03g094010.3.1	AT5G07440.1
Sh_contig_1233	A0A2G9HCQ5	GO:0033987; GO:0016787; GO:0008152	429701	61.7	120	45	1	2	358	119	238	6.8e-38	165.6	A0A2G9HCQ5|A0A2G9HCQ5_9LAMI Arylacetamide deacetylase OS=Handroanthus impetiginosus OX=429701 GN=CDL12_12060 PE=4 SV=1	NA	Solyc01g108540.3.1	AT1G47480.1
Sh_contig_1234	A0A2R6RCY1		1590841	62.1	66	19	2	58	237	513	578	3.5e-11	77.4	A0A2R6RCY1|A0A2R6RCY1_ACTCH BTB/POZ domain-containing protein OS=Actinidia chinensis var. chinensis OX=1590841 GN=CEY00_Acc07716 PE=3 SV=1	NA	Solyc01g081140.1.1	NA
Sh_contig_1235	S8DVE0	GO:0046872; GO:0016491	192259	78.9	147	31	0	443	3	91	237	3.2e-64	253.4	S8DVE0|S8DVE0_9LAMI Uncharacterized protein (Fragment) OS=Genlisea aurea OX=192259 GN=M569_07624 PE=3 SV=1	NA	Solyc02g068320.2.1	AT1G14130.1
Sh_contig_1236	A0A022Q3U4	GO:0043531	4155	58.8	136	56	0	411	4	266	401	6.1e-43	182.6	A0A022Q3U4|A0A022Q3U4_ERYGU Uncharacterized protein OS=Erythranthe guttata OX=4155 GN=MIMGU_mgv1a025737mg PE=4 SV=1	NA	Solyc08g005500.3.1	AT3G46730.1
Sh_contig_1237	A5CAF3	GO:0003676; GO:0015074	29760	62.1	198	75	0	1	594	244	441	8.3e-73	282.3	A5CAF3|A5CAF3_VITVI Uncharacterized protein OS=Vitis vinifera OX=29760 GN=VITISV_001568 PE=4 SV=1	NA	NA	NA
Sh_contig_1238	A0A2G9GPF3	GO:0042138	429701	69	100	31	0	2	301	18	117	2.8e-32	146.7	A0A2G9GPF3|A0A2G9GPF3_9LAMI Uncharacterized protein OS=Handroanthus impetiginosus OX=429701 GN=CDL12_20354 PE=4 SV=1	NA	Solyc06g065620.2.1	AT1G60460.1
Sh_contig_1239	A0A068U3Y6	GO:0008168	49390	93.8	97	6	0	27	317	201	297	1.6e-46	194.1	A0A068U3Y6|A0A068U3Y6_COFCA Uncharacterized protein OS=Coffea canephora OX=49390 GN=GSCOC_T00041678001 PE=4 SV=1	NA	Solyc07g025520.3.1	AT4G29590.1
Sh_contig_1240	A0A2G9HMT0	GO:0005524; GO:0004674; GO:0007165	429701	83.2	131	21	1	2	394	341	470	1.5e-52	215.3	A0A2G9HMT0|A0A2G9HMT0_9LAMI Non-specific serine/threonine protein kinase OS=Handroanthus impetiginosus OX=429701 GN=CDL12_08510 PE=3 SV=1	NA	Solyc02g072530.2.1	AT4G18700.1
Sh_contig_1241	A0A166J534	GO:0007034	79200	91.7	96	8	0	346	59	123	218	5.5e-37	162.5	A0A166J534|A0A166J534_DAUCA Uncharacterized protein OS=Daucus carota subsp. sativus OX=79200 GN=DCAR_004453 PE=3 SV=1	K12194	Solyc05g026050.3.1	AT4G29160.1
Sh_contig_1242	K7UUC4	GO:0005622; GO:0016303; GO:0005524; GO:0048015	4577	96.3	107	4	0	321	1	607	713	5e-56	225.7	K7UUC4|K7UUC4_MAIZE Phosphatidylinositol 3-kinase VPS34 OS=Zea mays OX=4577 GN=103653397 PE=3 SV=1	K00914	Solyc04g015350.3.1	AT1G60490.1
Sh_contig_1243	A0A022RFB3		4155	60.8	130	42	3	385	5	4	127	4.2e-25	123.2	A0A022RFB3|A0A022RFB3_ERYGU Uncharacterized protein OS=Erythranthe guttata OX=4155 GN=MIMGU_mgv1a006323mg PE=4 SV=1	NA	Solyc10g009570.3.1	AT4G01050.1
Sh_contig_1244	A0A2R6QDZ6		1590841	79.6	98	20	0	302	9	195	292	6.4e-37	162.2	A0A2R6QDZ6|A0A2R6QDZ6_ACTCH WD40 repeat, conserved site protein OS=Actinidia chinensis var. chinensis OX=1590841 GN=CEY00_Acc19554 PE=4 SV=1	NA	Solyc04g005330.3.1	AT4G18905.2
Sh_contig_1245	A0A022Q3N0	GO:0043531	4155	45.7	81	43	1	117	359	1	80	1.2e-06	62	A0A022Q3N0|A0A022Q3N0_ERYGU Uncharacterized protein OS=Erythranthe guttata OX=4155 GN=MIMGU_mgv1a021133mg PE=3 SV=1	NA	NA	NA
Sh_contig_1246	A0A2G9HRA6	GO:0043531	429701	54.2	107	45	2	1	315	746	850	5.8e-19	103.2	A0A2G9HRA6|A0A2G9HRA6_9LAMI Apoptotic ATPase OS=Handroanthus impetiginosus OX=429701 GN=CDL12_07354 PE=3 SV=1	NA	Solyc12g096920.1.1	AT5G35450.1
Sh_contig_1247	A0A2G9HT21	GO:0031176; GO:0045493	429701	64.4	101	35	1	2	301	63	163	5.7e-30	139	A0A2G9HT21|A0A2G9HT21_9LAMI Endo-1,4-beta-xylanase OS=Handroanthus impetiginosus OX=429701 GN=CDL12_06704 PE=4 SV=1	NA	Solyc04g077190.3.1	AT1G58370.1
Sh_contig_1248	S8CUJ2	GO:0016746; GO:0006644	192259	74	104	27	0	312	1	159	262	3.1e-39	169.9	S8CUJ2|S8CUJ2_9LAMI Uncharacterized protein (Fragment) OS=Genlisea aurea OX=192259 GN=M569_03719 PE=4 SV=1	NA	Solyc02g068360.3.1	AT1G78690.1
Sh_contig_1249	A0A1R3G4P1	GO:0016747; GO:0008152	210143	96.7	91	3	0	261	533	93	183	7.4e-41	176	A0A1R3G4P1|A0A1R3G4P1_COCAP Thiolase OS=Corchorus capsularis OX=210143 GN=CCACVL1_28922 PE=3 SV=1	NA	Solyc09g091470.3.1	AT2G33150.1
Sh_contig_1250	A0A251UPH0	GO:0016791	4232	94.4	108	6	0	1	324	249	356	4e-50	206.8	A0A251UPH0|A0A251UPH0_HELAN Putative haloacid dehalogenase-like hydrolase (HAD) superfamily protein OS=Helianthus annuus OX=4232 GN=HannXRQ_Chr05g0142961 PE=4 SV=1	NA	Solyc11g008620.2.1	AT5G36700.1
Sh_contig_1251	A0A164TVB7	GO:0004160; GO:0009082	79200	85	80	12	0	322	83	545	624	3.9e-32	146.4	A0A164TVB7|A0A164TVB7_DAUCA Uncharacterized protein OS=Daucus carota subsp. sativus OX=79200 GN=DCAR_031519 PE=3 SV=1	NA	Solyc12g043020.2.1	AT3G23940.1
Sh_contig_1252	A0A022QJI3	GO:0005634; GO:0003677; GO:0006355; GO:0006351	4155	33.3	93	52	3	6	266	175	263	0.00073	52.8	A0A022QJI3|A0A022QJI3_ERYGU Uncharacterized protein OS=Erythranthe guttata OX=4155 GN=MIMGU_mgv1a019089mg PE=4 SV=1	NA	NA	NA
Sh_contig_1253	A0A2G9H695		429701	50	90	33	5	301	47	7	89	2.6e-09	70.5	A0A2G9H695|A0A2G9H695_9LAMI Uncharacterized protein OS=Handroanthus impetiginosus OX=429701 GN=CDL12_14340 PE=4 SV=1	NA	NA	NA
Sh_contig_1254	A0A2G9GVD2	GO:0000145; GO:0006887	429701	68.6	137	43	0	411	1	481	617	5.1e-48	199.5	A0A2G9GVD2|A0A2G9GVD2_9LAMI Exocyst subunit Exo70 family protein OS=Handroanthus impetiginosus OX=429701 GN=CDL12_18185 PE=3 SV=1	NA	Solyc08g066070.1.1	AT5G58430.1
Sh_contig_1255	A0A1J6L918	GO:0008270	49451	38.4	146	70	3	380	3	1	146	7e-19	102.8	A0A1J6L918|A0A1J6L918_NICAT Pentatricopeptide repeat-containing protein OS=Nicotiana attenuata OX=49451 GN=PCMP-H92_1 PE=4 SV=1	NA	Solyc09g010070.1.1	AT2G21090.1
Sh_contig_1256	A0A022RYW1	GO:0016021; GO:0016491	4155	68.8	112	35	0	2	337	124	235	2.7e-36	160.2	A0A022RYW1|A0A022RYW1_ERYGU Uncharacterized protein OS=Erythranthe guttata OX=4155 GN=MIMGU_mgv1a006069mg PE=4 SV=1	NA	Solyc02g088490.3.1	AT5G39410.1
Sh_contig_1257	A0A0A0LBG9	GO:0004364	3659	67.5	123	39	1	368	3	144	266	2.3e-44	187.2	A0A0A0LBG9|A0A0A0LBG9_CUCSA Uncharacterized protein OS=Cucumis sativus OX=3659 GN=Csa_3G609270 PE=4 SV=1	K07393	Solyc06g083770.3.1	AT5G44000.1
Sh_contig_1258	A0A2G9FWV2	GO:0033743; GO:0030091; GO:0006979	429701	65.5	58	16	1	175	2	44	97	2.2e-09	71.2	A0A2G9FWV2|A0A2G9FWV2_9LAMI Putative pilin-like transcription factor OS=Handroanthus impetiginosus OX=429701 GN=CDL12_29996 PE=4 SV=1	NA	Solyc07g062060.3.1	AT1G53670.1
Sh_contig_1259	A0A2G9G1Q3	GO:0016021; GO:0005622; GO:0046873; GO:0009873	429701	47.2	127	67	0	386	6	672	798	1.8e-20	107.8	A0A2G9G1Q3|A0A2G9G1Q3_9LAMI Mn2+ and Fe2+ transporters of the NRAMP family OS=Handroanthus impetiginosus OX=429701 GN=CDL12_28380 PE=4 SV=1	NA	Solyc09g007870.3.1	AT5G03280.1
Sh_contig_1260	A0A068TKH7		49390	83.5	79	13	0	238	2	122	200	3.5e-28	133.3	A0A068TKH7|A0A068TKH7_COFCA Uncharacterized protein OS=Coffea canephora OX=49390 GN=GSCOC_T00013894001 PE=4 SV=1	NA	Solyc01g111210.3.1	AT4G34880.1
Sh_contig_1261	A0A2G9HHR7	GO:0004565; GO:0030246; GO:0005975	429701	70.3	155	46	0	3	467	286	440	1.7e-52	214.5	A0A2G9HHR7|A0A2G9HHR7_9LAMI Beta-galactosidase OS=Handroanthus impetiginosus OX=429701 GN=CDL12_10286 PE=3 SV=1	NA	Solyc11g018500.2.1	AT1G77410.1
Sh_contig_1262	A0A175YKX6	GO:0004462; GO:0046872	79200	98	98	2	0	3	296	195	292	2e-50	207.2	A0A175YKX6|A0A175YKX6_DAUCA Uncharacterized protein OS=Daucus carota subsp. sativus OX=79200 GN=DCAR_028678 PE=4 SV=1	NA	Solyc12g007310.2.1	AT1G67280.1
Sh_contig_1263	A0A2R6RYD4	GO:0004519	1590841	44.2	156	83	2	3	458	307	462	4.5e-30	141	A0A2R6RYD4|A0A2R6RYD4_ACTCH Endonuclease OS=Actinidia chinensis var. chinensis OX=1590841 GN=CEY00_Acc02232 PE=4 SV=1	NA	NA	NA
Sh_contig_1264	A0A022Q0F3	GO:0005634; GO:0003677; GO:0006355; GO:0006351	4155	80.3	132	23	2	11	397	63	194	5.8e-54	219.2	A0A022Q0F3|A0A022Q0F3_ERYGU Uncharacterized protein OS=Erythranthe guttata OX=4155 GN=MIMGU_mgv1a013156mg PE=4 SV=1	NA	Solyc03g096350.3.1	AT3G11280.1
Sh_contig_1265	A0A059AU09	GO:0016021; GO:0000502; GO:0030234; GO:0042176	71139	67.3	110	36	0	25	354	844	953	1.8e-30	141	A0A059AU09|A0A059AU09_EUCGR Uncharacterized protein (Fragment) OS=Eucalyptus grandis OX=71139 GN=EUGRSUZ_H000582 PE=4 SV=1	NA	Solyc09g091750.3.1	AT2G32730.1
Sh_contig_1266	A0A2G9GK76	GO:0016021	429701	82	50	9	0	29	178	55	104	1.4e-15	91.7	A0A2G9GK76|A0A2G9GK76_9LAMI Mitochondrial phosphate carrier protein OS=Handroanthus impetiginosus OX=429701 GN=CDL12_21770 PE=3 SV=1	NA	Solyc02g094470.3.1	AT5G14040.1
Sh_contig_1267	A0A2G9GR16	GO:0016021; GO:0016760; GO:0071555; GO:0030244	429701	66.4	125	41	1	377	3	559	682	3.1e-41	176.8	A0A2G9GR16|A0A2G9GR16_9LAMI Cellulose synthase (UDP-forming) OS=Handroanthus impetiginosus OX=429701 GN=CDL12_19694 PE=3 SV=1	NA	Solyc08g082670.3.1	AT4G23990.1
Sh_contig_1268	A0A2G9GLI8		429701	69	42	12	1	141	19	374	415	4.8e-06	59.7	A0A2G9GLI8|A0A2G9GLI8_9LAMI Phosphatidylinositol transfer protein SEC14 OS=Handroanthus impetiginosus OX=429701 GN=CDL12_21299 PE=4 SV=1	NA	NA	NA
Sh_contig_1269	A0A022QSR2	GO:0016021	4155	88.4	95	11	0	1	285	25	119	1.9e-43	184.1	A0A022QSR2|A0A022QSR2_ERYGU Uncharacterized protein (Fragment) OS=Erythranthe guttata OX=4155 GN=MIMGU_mgv1a022594mg PE=4 SV=1	NA	Solyc09g010170.3.1	AT3G11530.1
Sh_contig_1270	B9SC09	GO:0005576; GO:0009405	3988	35.9	259	122	10	46	765	30	263	3.4e-31	144.4	B9SC09|B9SC09_RICCO Uncharacterized protein OS=Ricinus communis OX=3988 GN=RCOM_0701460 PE=4 SV=1	NA	NA	NA
Sh_contig_1271	A0A2G9FW00		429701	70.1	157	40	2	33	485	7	162	2.3e-49	204.1	A0A2G9FW00|A0A2G9FW00_9LAMI Putative oxidoreductase OS=Handroanthus impetiginosus OX=429701 GN=CDL12_30299 PE=4 SV=1	NA	Solyc08g006510.3.1	AT5G10730.1
Sh_contig_1272	A0A2G9HMP2		429701	82.3	130	21	1	3	386	158	287	2.6e-49	203.8	A0A2G9HMP2|A0A2G9HMP2_9LAMI Protein tyrosine phosphatase SHP1/Cofactor for p97 ATPase-mediated vesicle membrane fusion OS=Handroanthus impetiginosus OX=429701 GN=CDL12_08621 PE=4 SV=1	NA	Solyc07g049260.3.1	AT4G04210.1
Sh_contig_1273	A0A2G9HCD8		429701	78.6	140	29	1	417	1	198	337	1e-53	218.4	A0A2G9HCD8|A0A2G9HCD8_9LAMI Uncharacterized protein OS=Handroanthus impetiginosus OX=429701 GN=CDL12_12180 PE=4 SV=1	NA	Solyc01g109910.3.1	AT1G75400.1
Sh_contig_1274	A0A0K9S0L6	GO:0016021	3562	84.8	92	13	1	31	306	1	91	1.5e-17	97.8	A0A0K9S0L6|A0A0K9S0L6_SPIOL Uncharacterized protein OS=Spinacia oleracea OX=3562 GN=SOVF_012580 PE=4 SV=1	NA	Solyc06g074040.1.1	AT3G11660.1
Sh_contig_1275	A0A2G9G3S7	GO:0016021	429701	84.2	139	22	0	1	417	132	270	6.2e-59	235.7	A0A2G9G3S7|A0A2G9G3S7_9LAMI Uncharacterized protein OS=Handroanthus impetiginosus OX=429701 GN=CDL12_27536 PE=4 SV=1	NA	Solyc05g049900.3.1	AT3G61320.1
Sh_contig_1276	A0A022R112	GO:0005524; GO:0003723; GO:0003724; GO:0006401	4155	85.2	176	26	0	2	529	638	813	2.8e-72	280.4	A0A022R112|A0A022R112_ERYGU Uncharacterized protein OS=Erythranthe guttata OX=4155 GN=MIMGU_mgv1a000749mg PE=4 SV=1	NA	Solyc01g103080.3.1	AT1G59760.1
Sh_contig_1277	A0A022S3D9	GO:0031225; GO:0016021; GO:0010215	4155	65.5	142	46	1	584	159	514	652	3.1e-48	200.7	A0A022S3D9|A0A022S3D9_ERYGU Uncharacterized protein OS=Erythranthe guttata OX=4155 GN=MIMGU_mgv1a002608mg PE=4 SV=1	NA	Solyc09g075540.1.1	AT4G16120.1
Sh_contig_1278	A0A1J6JQK0	GO:0005618; GO:0005576; GO:0016020; GO:0009664	49451	65.6	131	43	2	2	394	127	255	4.6e-43	183	A0A1J6JQK0|A0A1J6JQK0_NICAT Expansin OS=Nicotiana attenuata OX=49451 GN=EXPA23_2 PE=3 SV=1	NA	Solyc03g115270.2.1	AT5G39270.1
Sh_contig_1279	A0A2U1M9T7		35608	40.5	153	90	1	13	468	347	499	2e-24	121.3	A0A2U1M9T7|A0A2U1M9T7_ARTAN Uncharacterized protein OS=Artemisia annua OX=35608 GN=CTI12_AA406450 PE=4 SV=1	NA	Solyc03g098530.1.1	AT3G29750.1
Sh_contig_1280	A0A059PRE1	GO:0003677	226208	67.2	174	46	5	491	3	117	290	1.5e-43	184.9	A0A059PRE1|A0A059PRE1_SALMI MYB-related transcription factor OS=Salvia miltiorrhiza OX=226208 GN=MYB19 PE=2 SV=1	NA	NA	NA
Sh_contig_1281	A0A022Q6U7	GO:0003824; GO:0008152	4155	80.1	267	53	0	802	2	6	272	3e-126	460.3	A0A022Q6U7|A0A022Q6U7_ERYGU Uncharacterized protein (Fragment) OS=Erythranthe guttata OX=4155 GN=MIMGU_mgv1a0021142mg PE=4 SV=1	NA	Solyc08g082280.3.1	AT4G23850.1
Sh_contig_1282	A0A022R798	GO:0016021	4155	64.1	181	64	1	205	744	16	196	6.8e-61	243.4	A0A022R798|A0A022R798_ERYGU Uncharacterized protein OS=Erythranthe guttata OX=4155 GN=MIMGU_mgv1a014249mg PE=4 SV=1	NA	Solyc11g066490.1.1	AT5G22870.1
Sh_contig_1283	A0A2G3BUH6		80379	54.3	81	37	0	243	1	35	115	2.1e-15	90.9	A0A2G3BUH6|A0A2G3BUH6_CAPCH Uncharacterized protein OS=Capsicum chinense OX=80379 GN=BC332_21985 PE=4 SV=1	NA	NA	NA
Sh_contig_1284	A0A2P2KKH8		61149	84.4	90	14	0	3	272	80	169	5.5e-37	162.9	A0A2P2KKH8|A0A2P2KKH8_RHIMU Uncharacterized protein LOC105109229 isoform X2 OS=Rhizophora mucronata OX=61149 PE=4 SV=1	NA	Solyc10g007670.3.1	AT2G33180.1
Sh_contig_1285	A0A068TV90	GO:0016491; GO:0008270	49390	60.9	138	48	1	7	402	17	154	5.7e-33	149.4	A0A068TV90|A0A068TV90_COFCA Uncharacterized protein OS=Coffea canephora OX=49390 GN=GSCOC_T00032018001 PE=4 SV=1	NA	Solyc05g005480.2.1	AT1G23740.1
Sh_contig_1286	A0A2G9GAS6	GO:0016021; GO:0003838	429701	94.3	35	2	0	2	106	566	600	1e-10	75.9	A0A2G9GAS6|A0A2G9GAS6_9LAMI Sterol 24-C-methyltransferase OS=Handroanthus impetiginosus OX=429701 GN=CDL12_25089 PE=4 SV=1	NA	Solyc08g005490.3.1	AT1G31850.1
Sh_contig_1287	Q9SLN7	GO:0005887; GO:0008515	4039	82.9	146	23	1	1	432	370	515	3.6e-58	233.4	Q9SLN7|Q9SLN7_DAUCA Sucrose transporter protein OS=Daucus carota OX=4039 GN=cSUT PE=2 SV=1	NA	Solyc11g017010.2.1	AT1G71880.1
Sh_contig_1288	A0A2G9GD66	GO:0003899; GO:0003676; GO:0006351	429701	97.3	75	2	0	368	144	103	177	2.8e-34	153.7	A0A2G9GD66|A0A2G9GD66_9LAMI DNA-directed RNA polymerase subunit E OS=Handroanthus impetiginosus OX=429701 GN=CDL12_11943 PE=4 SV=1	NA	Solyc06g005790.3.1	AT5G59180.1
Sh_contig_1289	A0A1J3H977	GO:0016021; GO:0005524; GO:0004672	107243	67.4	46	14	1	463	326	621	665	1.1e-06	62.4	A0A1J3H977|A0A1J3H977_NOCCA Proline-rich receptor-like protein kinase PERK8 OS=Noccaea caerulescens OX=107243 GN=LC_TR7419_c3_g1_i1_g.26018 PE=4 SV=1	NA	Solyc05g010140.3.1	AT5G38560.1
Sh_contig_1290	A0A2G9HV95	GO:0009360; GO:0005524; GO:0003677; GO:0003887; GO:0006260	429701	58.6	157	42	2	226	627	347	503	6.1e-42	179.9	A0A2G9HV95|A0A2G9HV95_9LAMI Replication factor C, subunit RFC4 OS=Handroanthus impetiginosus OX=429701 GN=CDL12_05866 PE=4 SV=1	NA	Solyc02g072090.2.1	AT5G45720.1
Sh_contig_1291	A0A2G9GK07	GO:0016787; GO:0008152	429701	82.7	52	9	0	327	172	264	315	1.4e-13	84.7	A0A2G9GK07|A0A2G9GK07_9LAMI Putative haloacid-halidohydrolase OS=Handroanthus impetiginosus OX=429701 GN=CDL12_21870 PE=4 SV=1	NA	Solyc11g009020.2.1	AT4G39970.1
Sh_contig_1292	A0A2G9G604	GO:0016021; GO:0004857; GO:0030599	429701	67.4	236	67	3	893	213	1	235	1.1e-64	256.1	A0A2G9G604|A0A2G9G604_9LAMI Pectinesterase OS=Handroanthus impetiginosus OX=429701 GN=CDL12_26756 PE=4 SV=1	NA	Solyc03g112990.1.1	AT3G47670.1
Sh_contig_1293	A0A022R005	GO:0005634; GO:0005524; GO:0008094; GO:0043044; GO:0040029; GO:0006355	4155	72.1	104	26	2	323	21	1607	1710	4.5e-28	132.9	A0A022R005|A0A022R005_ERYGU Uncharacterized protein OS=Erythranthe guttata OX=4155 GN=MIMGU_mgv1a000036mg PE=4 SV=1	NA	Solyc01g094800.3.1	NA
Sh_contig_1294	H6VLE9	GO:0005789; GO:0016021; GO:0004420; GO:0050661; GO:0015936; GO:0008299	226208	41.6	154	79	4	483	37	59	206	2.4e-12	81.6	H6VLE9|H6VLE9_SALMI 3-hydroxy-3-methylglutaryl coenzyme A reductase OS=Salvia miltiorrhiza OX=226208 GN=HMGR4 PE=3 SV=1	NA	Solyc03g032020.3.1	AT2G17370.1
Sh_contig_1295	A0A2G9HW05	GO:0005509	429701	85.7	105	15	0	3	317	578	682	3.7e-43	183	A0A2G9HW05|A0A2G9HW05_9LAMI Uncharacterized protein OS=Handroanthus impetiginosus OX=429701 GN=CDL12_05595 PE=4 SV=1	NA	Solyc04g081050.2.1	AT2G32450.1
Sh_contig_1296	A0A2P6Q2D5	GO:0005737; GO:0003872; GO:0005524; GO:0047334; GO:0046872; GO:0006002	74649	77	61	14	0	133	315	338	398	4.5e-18	99.8	A0A2P6Q2D5|A0A2P6Q2D5_ROSCH Pyrophosphate--fructose 6-phosphate 1-phosphotransferase subunit beta OS=Rosa chinensis OX=74649 GN=PFP-BETA PE=3 SV=1	NA	Solyc07g049280.3.1	AT1G12000.1
Sh_contig_1297	A0A290YXT8	GO:0006950	226208	83.3	72	11	1	236	21	1	71	2e-22	114	A0A290YXT8|A0A290YXT8_SALMI Universal stress protein 30 OS=Salvia miltiorrhiza OX=226208 PE=2 SV=1	NA	Solyc09g090850.3.1	AT4G13450.1
Sh_contig_1298	A0A2G9GIY7		429701	68.6	70	22	0	3	212	182	251	3e-19	104.4	A0A2G9GIY7|A0A2G9GIY7_9LAMI Uncharacterized protein OS=Handroanthus impetiginosus OX=429701 GN=CDL12_22201 PE=4 SV=1	NA	Solyc01g006850.1.1	AT5G06400.1
Sh_contig_1299	A0A151RIG8		3821	80	30	6	0	293	204	155	184	8.1e-05	55.8	A0A151RIG8|A0A151RIG8_CAJCA Retrovirus-related Pol polyprotein from transposon opus OS=Cajanus cajan OX=3821 GN=KK1_036325 PE=4 SV=1	NA	NA	NA
Sh_contig_1300	A0A2G3BSP8	GO:0016021	80379	93.8	113	7	0	24	362	2022	2134	2.9e-52	213.4	A0A2G3BSP8|A0A2G3BSP8_CAPCH Uncharacterized protein OS=Capsicum chinense OX=80379 GN=BC332_21342 PE=4 SV=1	NA	Solyc08g067860.2.1	AT2G25660.1
Sh_contig_1301	A0A022PWV0	GO:0005777; GO:0003997; GO:0071949; GO:0006635	4155	89.6	211	22	0	635	3	160	370	4.9e-108	399.4	A0A022PWV0|A0A022PWV0_ERYGU Acyl-coenzyme A oxidase OS=Erythranthe guttata OX=4155 GN=MIMGU_mgv1a002541mg PE=3 SV=1	NA	Solyc08g078390.3.1	AT2G35690.1
Sh_contig_1302	A0A2R6S027	GO:0016757	1590841	87.6	105	13	0	317	3	465	569	2.6e-49	203.4	A0A2R6S027|A0A2R6S027_ACTCH UDP-N-acetylglucosamine--peptide N-acetylglucosaminyltransferase like OS=Actinidia chinensis var. chinensis OX=1590841 GN=CEY00_Acc00124 PE=4 SV=1	NA	Solyc05g053835.1.1	AT3G04240.1
Sh_contig_1303	A0A022PS94	GO:0043531	4155	51.4	284	136	2	2	850	563	845	3.5e-71	277.7	A0A022PS94|A0A022PS94_ERYGU Uncharacterized protein OS=Erythranthe guttata OX=4155 GN=MIMGU_mgv1a001245mg PE=3 SV=1	NA	Solyc11g069020.2.1	NA
Sh_contig_1304	A0A2G9HED1	GO:0004559; GO:0030246; GO:0046872; GO:0006013	429701	79.9	134	27	0	84	485	2	135	2e-56	227.6	A0A2G9HED1|A0A2G9HED1_9LAMI Alpha-mannosidase OS=Handroanthus impetiginosus OX=429701 GN=CDL12_11539 PE=3 SV=1	NA	Solyc06g068860.3.1	AT5G13980.1
Sh_contig_1305	A0A2S0NIY0		226208	31.2	176	41	6	68	355	26	201	2.4e-06	60.8	A0A2S0NIY0|A0A2S0NIY0_SALMI DEMETER-like DNA glycosylase OS=Salvia miltiorrhiza OX=226208 GN=DML2 PE=4 SV=1	NA	NA	NA
Sh_contig_1306	A0A022QZT2	GO:0016021; GO:0008168	4155	67.5	77	25	0	5	235	520	596	6e-22	112.5	A0A022QZT2|A0A022QZT2_ERYGU Uncharacterized protein OS=Erythranthe guttata OX=4155 GN=MIMGU_mgv1a003241mg PE=4 SV=1	NA	Solyc01g091640.3.1	AT4G00740.1
Sh_contig_1307	A0A2P5AYZ7	GO:0016021; GO:0005524; GO:0004672	63057	42.7	96	50	2	5	283	53	146	8.7e-10	72.4	A0A2P5AYZ7|A0A2P5AYZ7_9ROSA GPCR kinase OS=Trema orientalis OX=63057 GN=TorRG33x02_337520 PE=4 SV=1	NA	Solyc06g006057.1.1	AT4G36180.1
Sh_contig_1308	A0A2G9I5V2		429701	60.4	139	43	4	1	417	38	164	4.3e-36	159.8	A0A2G9I5V2|A0A2G9I5V2_9LAMI Uncharacterized protein OS=Handroanthus impetiginosus OX=429701 GN=CDL12_02115 PE=4 SV=1	NA	Solyc01g081630.3.1	AT1G05577.1
Sh_contig_1309	A0A2G9I4Q8	GO:0003989; GO:0005524; GO:0046872; GO:0006633	429701	83.9	118	19	0	356	3	1394	1511	5.9e-50	205.7	A0A2G9I4Q8|A0A2G9I4Q8_9LAMI Acetyl-CoA carboxylase OS=Handroanthus impetiginosus OX=429701 GN=CDL12_02527 PE=4 SV=1	NA	Solyc12g056940.2.1	AT1G36180.1
Sh_contig_1310	A0A068V584		49390	35.5	200	105	5	244	786	38	232	4.1e-19	104.4	A0A068V584|A0A068V584_COFCA Uncharacterized protein OS=Coffea canephora OX=49390 GN=GSCOC_T00016676001 PE=4 SV=1	NA	Solyc05g005410.1.1	AT5G02930.1
Sh_contig_1311	A0A2G9GP26	GO:0005524; GO:0004672; GO:0004722	429701	69.8	126	38	0	383	6	479	604	7.1e-47	195.7	A0A2G9GP26|A0A2G9GP26_9LAMI Serine/threonine protein phosphatase OS=Handroanthus impetiginosus OX=429701 GN=CDL12_20473 PE=4 SV=1	NA	Solyc09g065650.3.1	AT3G63340.2
Sh_contig_1312	A0A022R6M2	GO:0005785; GO:0005525; GO:0003924; GO:0005047; GO:0006614	4155	97.2	109	3	0	329	3	510	618	1.1e-53	218	A0A022R6M2|A0A022R6M2_ERYGU Uncharacterized protein OS=Erythranthe guttata OX=4155 GN=MIMGU_mgv1a002906mg PE=4 SV=1	NA	Solyc12g009990.2.1	AT4G30600.1
Sh_contig_1313	A0A2G9G5A0		429701	50	114	44	4	7	312	238	350	2.5e-12	81.3	A0A2G9G5A0|A0A2G9G5A0_9LAMI Uncharacterized protein OS=Handroanthus impetiginosus OX=429701 GN=CDL12_26998 PE=4 SV=1	NA	NA	AT5G09460.1
Sh_contig_1314	A0A022QXX0	GO:0016021	4155	55.1	78	31	1	262	41	185	262	1.4e-15	91.7	A0A022QXX0|A0A022QXX0_ERYGU Uncharacterized protein OS=Erythranthe guttata OX=4155 GN=MIMGU_mgv1a023932mg PE=4 SV=1	NA	Solyc02g068540.2.1	AT3G47090.1
Sh_contig_1315	A0A2G9I4D6	GO:0005634; GO:0003700; GO:0043565	429701	64.6	240	54	8	695	9	30	249	3.6e-51	210.7	A0A2G9I4D6|A0A2G9I4D6_9LAMI Transcription factor HEX OS=Handroanthus impetiginosus OX=429701 GN=CDL12_02662 PE=4 SV=1	NA	Solyc11g010270.2.1	AT2G22430.1
Sh_contig_1316	A0A2G9GYC0	GO:0004521; GO:0046872; GO:0000469; GO:0042274	429701	60.6	221	71	3	629	15	4	224	7.7e-61	242.7	A0A2G9GYC0|A0A2G9GYC0_9LAMI Uncharacterized protein OS=Handroanthus impetiginosus OX=429701 GN=CDL12_17141 PE=4 SV=1	NA	Solyc08g007990.3.1	AT5G41190.1
Sh_contig_1317	A0A022QD71	GO:0016021; GO:0004144; GO:0045017	4155	64.8	122	42	1	383	21	56	177	3.7e-37	163.3	A0A022QD71|A0A022QD71_ERYGU Uncharacterized protein OS=Erythranthe guttata OX=4155 GN=MIMGU_mgv1a005236mg PE=4 SV=1	NA	Solyc03g083380.3.1	AT5G53390.1
Sh_contig_1318	A0A2U1NJR3		35608	35.6	118	60	3	103	456	142	243	2.2e-12	81.3	A0A2U1NJR3|A0A2U1NJR3_ARTAN MULE transposase domain-containing protein OS=Artemisia annua OX=35608 GN=CTI12_AA258020 PE=4 SV=1	NA	NA	NA
Sh_contig_1319	A0A2G9GC52	GO:0005737; GO:0003872; GO:0005524; GO:0046872; GO:0006002	429701	89.8	197	20	0	6	596	190	386	1.5e-98	367.9	A0A2G9GC52|A0A2G9GC52_9LAMI ATP-dependent 6-phosphofructokinase OS=Handroanthus impetiginosus OX=429701 GN=PFK PE=3 SV=1	NA	Solyc04g015200.3.1	AT5G47810.1
Sh_contig_1320	A0A2G9I2G3	GO:0045735	429701	87.2	109	14	0	6	332	110	218	1.1e-47	198	A0A2G9I2G3|A0A2G9I2G3_9LAMI Uncharacterized protein OS=Handroanthus impetiginosus OX=429701 GN=CDL12_03314 PE=4 SV=1	NA	Solyc11g073210.2.1	AT2G28680.1
Sh_contig_1321	A0A022QXX0	GO:0016021	4155	54.3	94	38	2	59	328	28	120	2.1e-15	91.7	A0A022QXX0|A0A022QXX0_ERYGU Uncharacterized protein OS=Erythranthe guttata OX=4155 GN=MIMGU_mgv1a023932mg PE=4 SV=1	NA	Solyc12g005610.2.1	AT1G65380.1
Sh_contig_1322	A0A2G9HCR7		429701	63.5	74	27	0	307	86	405	478	1.1e-18	101.7	A0A2G9HCR7|A0A2G9HCR7_9LAMI Uncharacterized protein OS=Handroanthus impetiginosus OX=429701 GN=CDL12_12027 PE=4 SV=1	NA	Solyc08g074370.3.1	NA
Sh_contig_1323	A0A2G9I4N5	GO:0006336	429701	73.1	119	32	0	1	357	747	865	4.9e-44	186	A0A2G9I4N5|A0A2G9I4N5_9LAMI Uncharacterized protein OS=Handroanthus impetiginosus OX=429701 GN=CDL12_02541 PE=4 SV=1	NA	Solyc08g066000.2.1	AT4G32820.2
Sh_contig_1324	A0A0V0IY23	GO:0005634; GO:0008565; GO:0008536; GO:0006886; GO:0006913	4108	87	115	15	0	3	347	760	874	1.4e-49	204.5	A0A0V0IY23|A0A0V0IY23_SOLCH Putative importin subunit beta-1-like OS=Solanum chacoense OX=4108 PE=4 SV=1	NA	Solyc03g082940.3.1	AT5G53480.1
Sh_contig_1325	K4CG68	GO:0005768; GO:0005886; GO:0005525; GO:0003924; GO:0042546; GO:0009733	4081	97.1	68	2	0	207	4	1	68	5.6e-29	136	K4CG68|K4CG68_SOLLC Uncharacterized protein OS=Solanum lycopersicum OX=4081 GN=543749 PE=4 SV=1	K07904	Solyc07g055290.3.1	AT5G45750.1
Sh_contig_1326	A0A022S2Z3	GO:0008270	4155	70.5	146	34	4	366	785	1	143	7.3e-46	193.7	A0A022S2Z3|A0A022S2Z3_ERYGU Uncharacterized protein OS=Erythranthe guttata OX=4155 GN=MIMGU_mgv1a015852mg PE=4 SV=1	NA	Solyc12g100060.1.1	AT3G12630.1
Sh_contig_1327	A0A022R4F5	GO:0005524; GO:0051082; GO:0006457; GO:0006950	4155	98.4	126	2	0	2	379	495	620	2.3e-60	240.4	A0A022R4F5|A0A022R4F5_ERYGU Uncharacterized protein OS=Erythranthe guttata OX=4155 GN=MIMGU_mgv1a002215mg PE=3 SV=1	NA	Solyc12g015880.2.1	AT5G56030.2
Sh_contig_1328	A0A2G9IAV7		429701	76	167	38	1	10	504	2183	2349	2.8e-61	243.8	A0A2G9IAV7|A0A2G9IAV7_9LAMI Uncharacterized protein OS=Handroanthus impetiginosus OX=429701 GN=CDL12_00372 PE=4 SV=1	NA	Solyc04g051570.3.1	AT4G39420.2
Sh_contig_1329	B6CG42	GO:0016021; GO:0005524; GO:0042626	4081	91.7	132	11	0	1	396	596	727	1.6e-59	237.7	B6CG42|B6CG42_SOLLC L04 OS=Solanum lycopersicum OX=4081 GN=MDR1 PE=2 SV=1	K05658	Solyc02g087870.3.1	AT3G28860.1
Sh_contig_1330	A0A2G9GR97	GO:0016021; GO:0016760; GO:0071555; GO:0030244	429701	85.6	104	15	0	1	312	89	192	4.1e-47	196.1	A0A2G9GR97|A0A2G9GR97_9LAMI Cellulose synthase (UDP-forming) OS=Handroanthus impetiginosus OX=429701 GN=CDL12_19695 PE=3 SV=1	NA	Solyc08g082670.3.1	AT4G23990.1
Sh_contig_1331	S8EBX3	GO:0003857; GO:0006631	192259	92.2	103	8	0	3	311	217	319	1.9e-44	187.2	S8EBX3|S8EBX3_9LAMI Uncharacterized protein OS=Genlisea aurea OX=192259 GN=M569_01334 PE=3 SV=1	NA	Solyc12g099440.2.1	AT3G06860.1
Sh_contig_1332	A0A022RN09	GO:0016021; GO:0022857	4155	41.3	208	104	4	683	84	28	225	4.7e-32	147.1	A0A022RN09|A0A022RN09_ERYGU Uncharacterized protein OS=Erythranthe guttata OX=4155 GN=MIMGU_mgv1a004364mg PE=4 SV=1	NA	Solyc09g014230.2.1	AT2G38100.1
Sh_contig_1333	A0A151QV58	GO:0003676; GO:0015074	3821	53	100	47	0	301	2	141	240	9.7e-22	111.7	A0A151QV58|A0A151QV58_CAJCA Transposon Ty3-G Gag-Pol polyprotein OS=Cajanus cajan OX=3821 GN=KK1_044889 PE=4 SV=1	NA	NA	NA
Sh_contig_1334	S8DXN7	GO:0005634; GO:0005840; GO:0005524; GO:0016887; GO:0019843; GO:0003735; GO:0000027; GO:0006412	192259	85.2	108	16	0	325	2	1763	1870	1.7e-48	200.7	S8DXN7|S8DXN7_9LAMI Uncharacterized protein OS=Genlisea aurea OX=192259 GN=M569_06727 PE=4 SV=1	NA	Solyc04g072265.1.1	AT1G67120.1
Sh_contig_1335	A0A2G9FWM7	GO:0003676; GO:0004523	429701	37.4	198	119	3	302	889	591	785	3.4e-28	134.8	A0A2G9FWM7|A0A2G9FWM7_9LAMI Uncharacterized protein OS=Handroanthus impetiginosus OX=429701 GN=CDL12_30077 PE=4 SV=1	NA	Solyc06g066447.1.1	AT3G09510.1
Sh_contig_1336	A0A126WZK3	GO:0005622; GO:0005524; GO:0000155	192262	94.1	119	7	0	359	3	185	303	2.8e-60	240	A0A126WZK3|A0A126WZK3_9LAMI Putative LOV domain-containing protein OS=Pinguicula agnata OX=192262 PE=2 SV=1	NA	Solyc01g097770.3.1	AT5G58140.2
Sh_contig_1337	A0A166CSV5		79200	34.4	93	59	2	12	290	561	651	4.1e-06	60.5	A0A166CSV5|A0A166CSV5_DAUCA Uncharacterized protein OS=Daucus carota subsp. sativus OX=79200 GN=DCAR_005068 PE=4 SV=1	NA	NA	NA
Sh_contig_1338	S8CZP1		192259	65	120	42	0	3	362	187	306	6.6e-44	185.7	S8CZP1|S8CZP1_9LAMI Uncharacterized protein (Fragment) OS=Genlisea aurea OX=192259 GN=M569_02213 PE=4 SV=1	NA	Solyc12g036860.2.1	AT5G35695.1
Sh_contig_1339	A0A2G9GPU2		429701	55.6	124	36	4	431	117	7	130	9.5e-26	125.9	A0A2G9GPU2|A0A2G9GPU2_9LAMI Uncharacterized protein OS=Handroanthus impetiginosus OX=429701 GN=CDL12_20150 PE=4 SV=1	NA	Solyc02g091910.2.1	AT4G37810.1
Sh_contig_1340	A5BND9	GO:0016021	29760	57.7	111	47	0	8	340	94	204	5e-30	139.4	A5BND9|A5BND9_VITVI Uncharacterized protein OS=Vitis vinifera OX=29760 GN=VITISV_027369 PE=4 SV=1	NA	Solyc05g056330.3.1	AT5G41980.1
Sh_contig_1341	A0A0B0PX50	GO:0016021; GO:0055085	29729	97	66	2	0	2	199	495	560	8.2e-27	129	A0A0B0PX50|A0A0B0PX50_GOSAR Putative anion transporter 2, chloroplastic-like protein OS=Gossypium arboreum OX=29729 GN=F383_13894 PE=4 SV=1	NA	Solyc01g094720.3.1	AT4G00370.1
Sh_contig_1342	S8CJW0		192259	83.7	104	17	0	342	31	2	105	9.7e-48	198.4	S8CJW0|S8CJW0_9LAMI Uncharacterized protein (Fragment) OS=Genlisea aurea OX=192259 GN=M569_07805 PE=4 SV=1	NA	Solyc08g080240.3.1	AT5G18800.1
Sh_contig_1343	A0A2G9GV49		429701	74.6	291	67	5	381	1235	2	291	5.5e-116	427.2	A0A2G9GV49|A0A2G9GV49_9LAMI Uncharacterized protein OS=Handroanthus impetiginosus OX=429701 GN=CDL12_18257 PE=4 SV=1	NA	Solyc09g082490.3.1	AT5G48720.2
Sh_contig_1344	A0A2G9H5F1	GO:0008792; GO:0006527; GO:0008295	429701	88	108	13	0	324	1	33	140	1.1e-47	198	A0A2G9H5F1|A0A2G9H5F1_9LAMI Arginine decarboxylase OS=Handroanthus impetiginosus OX=429701 GN=CDL12_14646 PE=3 SV=1	NA	Solyc10g054440.2.1	AT4G34710.1
Sh_contig_1345	A0A2P4L1H0	GO:0005509	58331	59.2	142	53	2	145	555	51	192	3e-37	164.5	A0A2P4L1H0|A0A2P4L1H0_QUESU Putative calcium-binding protein cml41 OS=Quercus suber OX=58331 GN=CFP56_58022 PE=4 SV=1	NA	Solyc03g044900.3.1	AT3G50770.1
Sh_contig_1346	A0A103Y3Q0		59895	72.5	109	27	1	2	328	150	255	9.5e-39	168.3	A0A103Y3Q0|A0A103Y3Q0_CYNCS G-protein beta WD-40 repeat-containing protein OS=Cynara cardunculus var. scolymus OX=59895 GN=Ccrd_019742 PE=4 SV=1	NA	Solyc01g109350.3.1	AT3G18860.1
Sh_contig_1347	A0A022R9L4	GO:0016021; GO:0055085	4155	87.6	185	23	0	555	1	127	311	7.1e-87	328.9	A0A022R9L4|A0A022R9L4_ERYGU Uncharacterized protein OS=Erythranthe guttata OX=4155 GN=MIMGU_mgv1a002295mg PE=4 SV=1	NA	Solyc08g007800.3.1	AT4G11810.1
Sh_contig_1348	A0A2I4G2B1	GO:0004563; GO:0102148; GO:0005975	51240	90	110	11	0	330	1	184	293	9.9e-54	218.8	A0A2I4G2B1|A0A2I4G2B1_9ROSI Beta-hexosaminidase OS=Juglans regia OX=51240 GN=LOC109004078 PE=3 SV=1	K12373	Solyc11g008810.2.1	AT1G65590.1
Sh_contig_1349	A0A0S3STR6	GO:0016021	157739	89.2	83	9	0	99	347	77	159	8.9e-35	155.2	A0A0S3STR6|A0A0S3STR6_PHAAN Uncharacterized protein OS=Vigna angularis var. angularis OX=157739 GN=Vigan.08G309400 PE=4 SV=1	NA	Solyc09g091170.3.1	AT2G33220.1
Sh_contig_1350	A0A2H9ZV48	GO:0016021; GO:0005216	1088818	63.6	132	48	0	1	396	519	650	1.2e-38	168.3	A0A2H9ZV48|A0A2H9ZV48_9ASPA Potassium channel KOR1 OS=Apostasia shenzhenica OX=1088818 GN=AXF42_Ash017134 PE=4 SV=1	NA	Solyc11g011500.2.1	AT3G02850.1
Sh_contig_1351	A0A022R482	GO:0016021; GO:0005247	4155	74.3	140	30	1	2	403	370	509	8.3e-53	215.3	A0A022R482|A0A022R482_ERYGU Uncharacterized protein OS=Erythranthe guttata OX=4155 GN=MIMGU_mgv1a001577mg PE=3 SV=1	NA	Solyc10g044470.2.1	AT5G49890.1
Sh_contig_1352	A0A2G9HW92		429701	97.2	108	3	0	11	334	184	291	1.1e-58	234.6	A0A2G9HW92|A0A2G9HW92_9LAMI Uncharacterized protein OS=Handroanthus impetiginosus OX=429701 GN=CDL12_05539 PE=4 SV=1	NA	Solyc03g083560.1.1	AT5G51550.1
Sh_contig_1353	A0A2G9GXU2	GO:0005694; GO:0005524; GO:0003677; GO:0003918; GO:0006265	429701	86.2	58	8	0	60	233	831	888	1.6e-19	104.4	A0A2G9GXU2|A0A2G9GXU2_9LAMI DNA topoisomerase type II OS=Handroanthus impetiginosus OX=429701 GN=CDL12_17584 PE=3 SV=1	NA	Solyc01g096900.3.1	AT3G10690.1
Sh_contig_1354	A0A1J6IXV9	GO:0016021	49451	63.9	97	35	0	361	71	407	503	2.2e-31	144.1	A0A1J6IXV9|A0A1J6IXV9_NICAT Uncharacterized protein OS=Nicotiana attenuata OX=49451 GN=A4A49_18732 PE=4 SV=1	NA	Solyc08g076040.2.1	NA
Sh_contig_1355	A0A061EKT8	GO:0016021; GO:0022857	3641	90.2	123	12	0	2	370	50	172	7e-54	218.8	A0A061EKT8|A0A061EKT8_THECC Major facilitator superfamily protein OS=Theobroma cacao OX=3641 GN=TCM_020583 PE=3 SV=1	NA	Solyc09g075820.3.1	AT5G26340.1
Sh_contig_1356	B9S0G8	GO:0016021; GO:0016874; GO:0047077	3988	55.5	128	51	2	2	367	120	247	1.2e-29	138.3	B9S0G8|B9S0G8_RICCO AMP dependent CoA ligase, putative OS=Ricinus communis OX=3988 GN=RCOM_1354540 PE=4 SV=1	K01904	Solyc11g069050.2.1	AT4G05160.1
Sh_contig_1357	A0A2G9H136		429701	58.7	75	27	1	429	217	1	75	1.3e-12	82	A0A2G9H136|A0A2G9H136_9LAMI Uncharacterized protein OS=Handroanthus impetiginosus OX=429701 GN=CDL12_16206 PE=4 SV=1	NA	NA	NA
Sh_contig_1358	S8DYH2	GO:0016021	192259	77.1	96	19	1	290	3	1	93	8.7e-31	141.7	S8DYH2|S8DYH2_9LAMI Uncharacterized protein (Fragment) OS=Genlisea aurea OX=192259 GN=M569_06449 PE=4 SV=1	NA	Solyc01g106790.3.1	AT1G50020.1
Sh_contig_1359	A0A022PW50	GO:0004040	4155	75.6	209	45	3	2	616	159	365	3.1e-84	320.5	A0A022PW50|A0A022PW50_ERYGU Uncharacterized protein OS=Erythranthe guttata OX=4155 GN=MIMGU_mgv1a006485mg PE=4 SV=1	NA	Solyc12g070080.2.1	AT5G64440.1
Sh_contig_1360	A0A2G9HIN3	GO:0005623; GO:0004601; GO:0051920; GO:0045454	429701	75.9	83	20	0	56	304	1	83	4.6e-27	129.4	A0A2G9HIN3|A0A2G9HIN3_9LAMI Alkyl hydroperoxide reductase/peroxiredoxin OS=Handroanthus impetiginosus OX=429701 GN=CDL12_09975 PE=4 SV=1	NA	Solyc01g079820.3.1	AT3G06050.1
Sh_contig_1361	A0A022S200	GO:0051082; GO:0006457	4155	84.9	93	14	0	84	362	1	93	1.3e-36	161.4	A0A022S200|A0A022S200_ERYGU Uncharacterized protein (Fragment) OS=Erythranthe guttata OX=4155 GN=MIMGU_mgv1a0099882mg PE=4 SV=1	NA	Solyc01g079610.3.1	AT3G62600.1
Sh_contig_1362	A0A2G9IAV4	GO:0016021; GO:0005524; GO:0004674	429701	90.1	121	12	0	365	3	992	1112	7.2e-59	235.3	A0A2G9IAV4|A0A2G9IAV4_9LAMI Serine/threonine protein kinase OS=Handroanthus impetiginosus OX=429701 GN=CDL12_00374 PE=3 SV=1	NA	Solyc04g051510.1.1	AT4G39400.1
Sh_contig_1363	A0A2G9HS84	GO:0005524	429701	85.4	130	19	0	393	4	258	387	3.3e-57	229.9	A0A2G9HS84|A0A2G9HS84_9LAMI Molecular chaperones GRP170/SIL1, HSP70 superfamily OS=Handroanthus impetiginosus OX=429701 GN=CDL12_06925 PE=3 SV=1	NA	Solyc07g043560.3.1	AT4G16660.1
Sh_contig_1364	A0A2G9HJ12	GO:0005524; GO:0004674	429701	96.3	109	4	0	327	1	1	109	1.1e-54	222.2	A0A2G9HJ12|A0A2G9HJ12_9LAMI Casein kinase II, alpha subunit OS=Handroanthus impetiginosus OX=429701 GN=CDL12_09909 PE=3 SV=1	NA	Solyc03g044140.3.1	AT3G50000.1
Sh_contig_1365	A0A2G9G708	GO:0003676	429701	54.1	85	27	3	227	6	458	541	6.3e-15	89.4	A0A2G9G708|A0A2G9G708_9LAMI Uncharacterized protein OS=Handroanthus impetiginosus OX=429701 GN=CDL12_26394 PE=4 SV=1	NA	Solyc02g088670.1.1	AT1G26610.1
Sh_contig_1366	A0A2G9HBW4	GO:0016021; GO:0016757; GO:0006486	429701	76.1	142	34	0	2	427	391	532	2.6e-60	240.4	A0A2G9HBW4|A0A2G9HBW4_9LAMI Acetylglucosaminyltransferase EXT1/exostosin 1 OS=Handroanthus impetiginosus OX=429701 GN=CDL12_12412 PE=4 SV=1	NA	Solyc12g056260.1.1	AT1G63450.1
Sh_contig_1367	A0A0D5YA16	GO:0005634; GO:0003700; GO:0043565; GO:0006351	226208	49.3	148	32	2	315	1	149	296	5.6e-20	105.9	A0A0D5YA16|A0A0D5YA16_SALMI WRKY protein OS=Salvia miltiorrhiza OX=226208 GN=WRKY29 PE=2 SV=1	NA	NA	NA
Sh_contig_1368	A0A2G9HY89	GO:0016301	429701	76.8	125	28	1	376	2	273	396	7.1e-46	192.2	A0A2G9HY89|A0A2G9HY89_9LAMI 5'-AMP-activated protein kinase, gamma subunit OS=Handroanthus impetiginosus OX=429701 GN=CDL12_04808 PE=4 SV=1	NA	Solyc03g111310.3.1	AT3G48530.1
Sh_contig_1369	A0A022RZH2	GO:0046872; GO:0070006; GO:0070084	4155	90.3	93	9	0	1	279	261	353	3.8e-44	186.4	A0A022RZH2|A0A022RZH2_ERYGU Methionine aminopeptidase OS=Erythranthe guttata OX=4155 GN=MIMGU_mgv1a009086mg PE=3 SV=1	NA	Solyc02g090670.3.1	AT4G37040.1
Sh_contig_1370	A0A2G9G341	GO:0000145; GO:0006887; GO:0048278	429701	93.5	108	7	0	324	1	246	353	1.1e-47	198	A0A2G9G341|A0A2G9G341_9LAMI Exocyst subunit-Sec10p OS=Handroanthus impetiginosus OX=429701 GN=CDL12_27793 PE=4 SV=1	NA	Solyc03g095410.3.1	AT5G12370.1
Sh_contig_1371	S8D2N9		192259	80.3	183	36	0	4	552	575	757	3.8e-80	306.6	S8D2N9|S8D2N9_9LAMI Uncharacterized protein OS=Genlisea aurea OX=192259 GN=M569_00764 PE=4 SV=1	NA	Solyc06g060270.3.1	AT1G21740.1
Sh_contig_1372	A0A2G9GKF5	GO:0005634; GO:1990838; GO:0034477	429701	74.2	283	66	3	173	1000	6	288	2.2e-115	424.9	A0A2G9GKF5|A0A2G9GKF5_9LAMI U6 snRNA phosphodiesterase OS=Handroanthus impetiginosus OX=429701 GN=CDL12_21763 PE=3 SV=1	NA	Solyc03g093880.3.1	AT5G51170.1
Sh_contig_1373	A0A2G9HSK9		429701	46	126	66	2	401	27	7	131	3.7e-22	113.6	A0A2G9HSK9|A0A2G9HSK9_9LAMI Uncharacterized protein OS=Handroanthus impetiginosus OX=429701 GN=CDL12_07043 PE=4 SV=1	NA	Solyc08g016580.1.1	AT1G56580.1
Sh_contig_1374	A0A0Q3FXJ4	GO:0016021; GO:0005452	15368	60.2	83	28	1	235	2	203	285	1.3e-18	101.7	A0A0Q3FXJ4|A0A0Q3FXJ4_BRADI Uncharacterized protein OS=Brachypodium distachyon OX=15368 GN=BRADI_2g04690v3 PE=4 SV=1	NA	Solyc08g066960.3.1	AT1G15460.1
Sh_contig_1375	A0A022RWG6	GO:0005524; GO:0004672	4155	58.2	110	46	0	1	330	90	199	8.9e-32	145.2	A0A022RWG6|A0A022RWG6_ERYGU Uncharacterized protein OS=Erythranthe guttata OX=4155 GN=MIMGU_mgv1a002897mg PE=4 SV=1	NA	Solyc02g080050.1.1	AT4G05200.1
Sh_contig_1376	A0A218W3P4	GO:0003676; GO:0008270	22663	44	109	61	0	2	328	22	130	1e-19	105.1	A0A218W3P4|A0A218W3P4_PUNGR Uncharacterized protein OS=Punica granatum OX=22663 GN=CDL15_Pgr000625 PE=4 SV=1	NA	NA	NA
Sh_contig_1377	A0A022Q152	GO:0003676; GO:0031047	4155	95.1	123	6	0	1	369	766	888	5.9e-61	242.3	A0A022Q152|A0A022Q152_ERYGU Uncharacterized protein OS=Erythranthe guttata OX=4155 GN=MIMGU_mgv1a000545mg PE=3 SV=1	NA	Solyc03g098280.3.1	AT1G48410.2
Sh_contig_1378	S8CEN8	GO:0005524; GO:0016787	192259	100	110	0	0	330	1	246	355	8.1e-54	218.4	S8CEN8|S8CEN8_9LAMI Uncharacterized protein (Fragment) OS=Genlisea aurea OX=192259 GN=M569_09417 PE=4 SV=1	NA	Solyc03g112590.3.1	AT3G53230.1
Sh_contig_1379	S8D310	GO:0016491; GO:0008270	192259	91.7	96	8	0	2	289	285	380	1.5e-46	194.1	S8D310|S8D310_9LAMI Alcohol dehydrogenase 1 OS=Genlisea aurea OX=192259 GN=M569_00630 PE=3 SV=1	NA	Solyc04g064710.3.1	AT1G77120.1
Sh_contig_1380	A0A2I4ELM2	GO:0003676; GO:0008270; GO:0015074	51240	62.4	210	78	1	27	656	634	842	3.6e-72	280.4	A0A2I4ELM2|A0A2I4ELM2_9ROSI uncharacterized protein LOC108990712 OS=Juglans regia OX=51240 GN=LOC108990712 PE=4 SV=1	NA	NA	NA
Sh_contig_1381	S6BN68	GO:0016021; GO:0005743; GO:0005886; GO:0045277; GO:0004129; GO:0020037; GO:0046872; GO:0009060; GO:0015990; GO:0006119	4529	100	163	0	0	490	2	76	238	2.7e-85	323.6	S6BN68|S6BN68_ORYRU Cytochrome c oxidase subunit 1 OS=Oryza rufipogon OX=4529 GN=cox1 PE=3 SV=1	NA	Solyc07g019510.3.1	ATMG01360.1
Sh_contig_1382	A0A022RU40	GO:0005886	4155	83.8	37	6	0	594	484	66	102	1.9e-08	68.6	A0A022RU40|A0A022RU40_ERYGU Membrane-anchored ubiquitin-fold protein OS=Erythranthe guttata OX=4155 GN=MIMGU_mgv1a016511mg PE=4 SV=1	NA	Solyc04g072640.3.1	AT1G22050.1
Sh_contig_1383	A0A2N9EDE7	GO:0003676; GO:0015074	28930	57.6	99	41	1	100	396	733	830	2.3e-26	127.5	A0A2N9EDE7|A0A2N9EDE7_FAGSY Uncharacterized protein OS=Fagus sylvatica OX=28930 GN=FSB_LOCUS647 PE=4 SV=1	NA	Solyc10g038180.2.1	NA
Sh_contig_1384	A0A2G9GQX7		429701	63.2	95	34	1	86	367	1	95	4.9e-23	116.3	A0A2G9GQX7|A0A2G9GQX7_9LAMI Uncharacterized protein OS=Handroanthus impetiginosus OX=429701 GN=CDL12_19748 PE=4 SV=1	NA	Solyc05g015050.3.1	AT5G43230.1
Sh_contig_1385	A0A2G9FZT7		429701	63.8	80	28	1	469	233	87	166	9.1e-25	122.5	A0A2G9FZT7|A0A2G9FZT7_9LAMI Uncharacterized protein OS=Handroanthus impetiginosus OX=429701 GN=CDL12_29118 PE=4 SV=1	NA	Solyc02g083660.1.1	AT5G20885.1
Sh_contig_1386	A0A022RH63	GO:0043531	4155	48.1	135	65	1	391	2	2	136	3.6e-26	127.1	A0A022RH63|A0A022RH63_ERYGU Uncharacterized protein OS=Erythranthe guttata OX=4155 GN=MIMGU_mgv1a023055mg PE=3 SV=1	NA	Solyc04g009290.1.1	AT1G50180.1
Sh_contig_1387	A0A022RTP9	GO:0005524; GO:0004672	4155	86.3	117	16	0	353	3	315	431	5.3e-51	209.1	A0A022RTP9|A0A022RTP9_ERYGU Uncharacterized protein OS=Erythranthe guttata OX=4155 GN=MIMGU_mgv1a003944mg PE=4 SV=1	NA	Solyc01g067640.3.1	AT1G54610.2
Sh_contig_1388	A0A022Q092	GO:0016021; GO:0016491	4155	63	108	37	1	25	339	13	120	2.6e-31	143.7	A0A022Q092|A0A022Q092_ERYGU Uncharacterized protein OS=Erythranthe guttata OX=4155 GN=MIMGU_mgv1a002085mg PE=4 SV=1	NA	Solyc01g094910.3.1	AT1G01580.1
Sh_contig_1389	A0A2G9H9Y9	GO:0046872; GO:0004222; GO:0008121	429701	85	60	9	0	363	184	445	504	1.9e-19	104.4	A0A2G9H9Y9|A0A2G9H9Y9_9LAMI Mitochondrial processing peptidase, alpha subunit OS=Handroanthus impetiginosus OX=429701 GN=CDL12_13030 PE=3 SV=1	NA	Solyc12g008630.2.1	AT3G16480.1
Sh_contig_1390	A0A2G9FZR1		429701	53.2	77	35	1	37	267	1	76	1.2e-12	82	A0A2G9FZR1|A0A2G9FZR1_9LAMI Uncharacterized protein OS=Handroanthus impetiginosus OX=429701 GN=CDL12_28952 PE=4 SV=1	NA	Solyc05g010000.1.1	AT1G68765.1
Sh_contig_1391	A0A022QRD9	GO:0005634; GO:0003677; GO:0003700; GO:0006351	4155	81.2	85	16	0	62	316	58	142	1.7e-30	141	A0A022QRD9|A0A022QRD9_ERYGU Uncharacterized protein OS=Erythranthe guttata OX=4155 GN=MIMGU_mgv1a021100mg PE=4 SV=1	NA	Solyc08g080290.3.1	AT1G12630.1
Sh_contig_1392	A0A2G9HH53	GO:0016787; GO:0016746	429701	76.7	120	28	0	401	42	281	400	5.8e-46	192.6	A0A2G9HH53|A0A2G9HH53_9LAMI Putative hydrolase/acyltransferase (Alpha/beta hydrolase superfamily) OS=Handroanthus impetiginosus OX=429701 GN=CDL12_10598 PE=4 SV=1	NA	Solyc05g012180.3.1	AT1G69240.1
Sh_contig_1393	A0A2P5DEN4	GO:0016874; GO:0008152	63057	80.7	171	33	0	1	513	210	380	6.7e-79	302.4	A0A2P5DEN4|A0A2P5DEN4_9ROSA AMP-dependent synthetase/ligase OS=Trema orientalis OX=63057 GN=TorRG33x02_253680 PE=4 SV=1	NA	Solyc02g081360.3.1	AT1G65880.1
Sh_contig_1394	A0A2P4J2D7	GO:0016874	58331	76.1	92	22	0	277	2	1	92	6e-32	146.4	A0A2P4J2D7|A0A2P4J2D7_QUESU Putative e3 ubiquitin-protein ligase xbat31 OS=Quercus suber OX=58331 GN=CFP56_40841 PE=4 SV=1	NA	Solyc06g076050.3.1	AT2G28840.1
Sh_contig_1395	A5BFT3	GO:0003676; GO:0015074	29760	61.8	110	42	0	331	2	1313	1422	3.1e-32	146.7	A5BFT3|A5BFT3_VITVI Uncharacterized protein OS=Vitis vinifera OX=29760 GN=VITISV_017741 PE=4 SV=1	NA	Solyc10g045650.2.1	AT4G23160.1
Sh_contig_1396	S8CPU8	GO:0008661; GO:0016114	192259	86.9	99	13	0	299	3	181	279	2.5e-41	176.8	S8CPU8|S8CPU8_9LAMI Uncharacterized protein (Fragment) OS=Genlisea aurea OX=192259 GN=M569_05988 PE=4 SV=1	NA	Solyc08g066950.3.1	AT5G11380.1
Sh_contig_1397	A0A022RMQ5	GO:0005634	4155	58.7	121	46	3	353	3	51	171	3.6e-31	143.3	A0A022RMQ5|A0A022RMQ5_ERYGU Uncharacterized protein OS=Erythranthe guttata OX=4155 GN=MIMGU_mgv1a023253mg PE=3 SV=1	NA	Solyc09g010997.1.1	AT5G02110.1
Sh_contig_1398	A0A2G9I4S3		429701	75	132	32	1	435	40	126	256	5.9e-44	186	A0A2G9I4S3|A0A2G9I4S3_9LAMI Uncharacterized protein OS=Handroanthus impetiginosus OX=429701 GN=CDL12_02503 PE=4 SV=1	NA	Solyc08g075930.3.1	NA
Sh_contig_1399	A0A022QJ25	GO:0016021; GO:0055085	4155	83.7	98	14	1	1	294	281	376	4.7e-36	159.5	A0A022QJ25|A0A022QJ25_ERYGU Uncharacterized protein OS=Erythranthe guttata OX=4155 GN=MIMGU_mgv1a006020mg PE=4 SV=1	NA	Solyc05g007190.4.1	AT2G02860.1
Sh_contig_1400	A0A022RXU6		4155	40	200	83	6	855	268	637	803	4.3e-14	87.8	A0A022RXU6|A0A022RXU6_ERYGU Uncharacterized protein OS=Erythranthe guttata OX=4155 GN=MIMGU_mgv1a001518mg PE=4 SV=1	NA	Solyc03g080140.3.1	NA
Sh_contig_1401	A0A2G9I4H2	GO:0005737; GO:0005634; GO:0005839; GO:0004298; GO:0051603	429701	91.9	136	11	0	1	408	88	223	2.2e-65	257.7	A0A2G9I4H2|A0A2G9I4H2_9LAMI Proteasome subunit beta type OS=Handroanthus impetiginosus OX=429701 GN=CDL12_02602 PE=3 SV=1	NA	Solyc02g084920.3.1	AT3G60820.1
Sh_contig_1402	A0A0L9VKZ6	GO:0003676; GO:0008270	3914	51.4	175	68	2	515	3	1	162	1e-38	169.1	A0A0L9VKZ6|A0A0L9VKZ6_PHAAN Uncharacterized protein OS=Phaseolus angularis OX=3914 GN=LR48_Vigan10g162800 PE=4 SV=1	NA	Solyc05g053320.1.1	NA
Sh_contig_1403	A0A061GZP0		3641	34.8	135	77	6	28	420	239	366	1.9e-10	74.7	A0A061GZP0|A0A061GZP0_THECC F-box and associated interaction domains-containing protein, putative isoform 1 OS=Theobroma cacao OX=3641 GN=TCM_041351 PE=4 SV=1	NA	NA	NA
Sh_contig_1404	S8CZH8	GO:0046872; GO:0030001	192259	80.8	78	15	0	381	148	25	102	9.9e-27	128.6	S8CZH8|S8CZH8_9LAMI Uncharacterized protein (Fragment) OS=Genlisea aurea OX=192259 GN=M569_04270 PE=4 SV=1	NA	Solyc02g087150.3.1	AT5G14910.1
Sh_contig_1405	A0A2G9G0R8	GO:0008289	429701	65.5	328	90	5	953	6	77	393	2.4e-118	434.5	A0A2G9G0R8|A0A2G9G0R8_9LAMI Uncharacterized protein OS=Handroanthus impetiginosus OX=429701 GN=CDL12_28623 PE=4 SV=1	NA	Solyc11g069530.2.1	AT2G28320.1
Sh_contig_1406	A0A022QCU1	GO:0016021	4155	62.8	43	16	0	377	249	144	186	5.6e-06	59.7	A0A022QCU1|A0A022QCU1_ERYGU Uncharacterized protein OS=Erythranthe guttata OX=4155 GN=MIMGU_mgv1a022819mg PE=4 SV=1	NA	NA	NA
Sh_contig_1407	A0A022QM62	GO:0005634; GO:0003700; GO:0043565	4155	54.2	275	81	9	295	996	23	293	4.4e-44	188	A0A022QM62|A0A022QM62_ERYGU Uncharacterized protein OS=Erythranthe guttata OX=4155 GN=MIMGU_mgv1a011043mg PE=4 SV=1	NA	Solyc05g006980.3.1	AT3G01470.1
Sh_contig_1408	A0A2J6KZQ9	GO:0020037; GO:0005506; GO:0004497; GO:0016705	4236	66.7	90	30	0	3	272	339	428	5e-30	139.4	A0A2J6KZQ9|A0A2J6KZQ9_LACSA Uncharacterized protein OS=Lactuca sativa OX=4236 GN=LSAT_6X9821 PE=3 SV=1	NA	Solyc06g065430.3.1	AT5G36130.1
Sh_contig_1409	A0A068TUR7	GO:0004591; GO:0030976; GO:0006099	49390	98.5	134	2	0	19	420	749	882	3.4e-73	283.1	A0A068TUR7|A0A068TUR7_COFCA Uncharacterized protein OS=Coffea canephora OX=49390 GN=GSCOC_T00029823001 PE=4 SV=1	NA	Solyc04g011350.3.1	AT5G65750.1
Sh_contig_1410	A0A2G9I795		429701	91.4	152	13	0	456	1	966	1117	1.8e-67	264.2	A0A2G9I795|A0A2G9I795_9LAMI G-protein beta subunit-like protein (Contains WD40 repeats) OS=Handroanthus impetiginosus OX=429701 GN=CDL12_01658 PE=4 SV=1	NA	Solyc01g102510.3.1	AT5G24710.1
Sh_contig_1411	A0A2G9I4Y5		429701	85.4	41	6	0	367	245	1	41	3.9e-12	80.5	A0A2G9I4Y5|A0A2G9I4Y5_9LAMI Uncharacterized protein OS=Handroanthus impetiginosus OX=429701 GN=CDL12_02472 PE=4 SV=1	NA	Solyc02g069720.3.1	AT1G32540.1
Sh_contig_1412	A0A2G9GYL9	GO:0004563; GO:0102148; GO:0005975	429701	67.7	161	24	1	1	483	139	271	4.1e-54	219.9	A0A2G9GYL9|A0A2G9GYL9_9LAMI Beta-hexosaminidase OS=Handroanthus impetiginosus OX=429701 GN=CDL12_17030 PE=3 SV=1	NA	Solyc11g008810.2.1	AT1G65590.1
Sh_contig_1413	A0A1U8HXT5	GO:0016021; GO:0055085	3635	82.6	115	20	0	3	347	406	520	1.4e-48	201.1	A0A1U8HXT5|A0A1U8HXT5_GOSHI metal-nicotianamine transporter YSL3-like isoform X1 OS=Gossypium hirsutum OX=3635 GN=LOC107890789 PE=4 SV=1	NA	Solyc03g082620.3.1	AT5G53550.1
Sh_contig_1414	A0A2G9HCC6	GO:0016021	429701	91.1	247	22	0	742	2	105	351	1.2e-134	488	A0A2G9HCC6|A0A2G9HCC6_9LAMI Phosphatidylinositol transfer protein SEC14 OS=Handroanthus impetiginosus OX=429701 GN=CDL12_12186 PE=4 SV=1	NA	Solyc01g109870.3.1	AT4G39170.1
Sh_contig_1415	A0A2G9HS86		429701	62.5	72	16	2	470	288	109	180	7.5e-13	82.8	A0A2G9HS86|A0A2G9HS86_9LAMI Uncharacterized protein OS=Handroanthus impetiginosus OX=429701 GN=CDL12_06934 PE=4 SV=1	NA	Solyc07g065540.1.1	AT5G55730.1
Sh_contig_1416	A0A2G9HSE2	GO:0003723	429701	77.2	114	22	1	455	126	304	417	7.5e-42	179.1	A0A2G9HSE2|A0A2G9HSE2_9LAMI Apoptosis-promoting RNA-binding protein TIA-1/TIAR (RRM superfamily) OS=Handroanthus impetiginosus OX=429701 GN=CDL12_06856 PE=4 SV=1	NA	Solyc10g050860.2.1	AT1G47500.1
Sh_contig_1417	A0A2G9FWZ6	GO:0000145; GO:0006887	429701	90.1	101	10	0	304	2	176	276	9.3e-43	182.2	A0A2G9FWZ6|A0A2G9FWZ6_9LAMI Exocyst complex subunit SEC6 OS=Handroanthus impetiginosus OX=429701 GN=CDL12_29956 PE=4 SV=1	NA	Solyc04g072290.3.1	AT1G71820.2
Sh_contig_1418	A0A022QA98	GO:0004559; GO:0030246; GO:0046872; GO:0006013	4155	69.6	69	21	0	184	390	662	730	6.1e-17	96.7	A0A022QA98|A0A022QA98_ERYGU Alpha-mannosidase (Fragment) OS=Erythranthe guttata OX=4155 GN=MIMGU_mgv1a0008522mg PE=3 SV=1	NA	Solyc06g068860.3.1	AT5G66150.1
Sh_contig_1419	A0A0V0IFG3	GO:0016021	4108	84.7	59	8	1	133	309	10	67	0.00043	53.1	A0A0V0IFG3|A0A0V0IFG3_SOLCH Putative ovule protein OS=Solanum chacoense OX=4108 PE=4 SV=1	NA	NA	NA
Sh_contig_1420	A0A022QXG3	GO:0016021; GO:0015299	4155	78.9	147	31	0	525	85	393	539	1.7e-56	228	A0A022QXG3|A0A022QXG3_ERYGU Uncharacterized protein OS=Erythranthe guttata OX=4155 GN=MIMGU_mgv1a001430mg PE=4 SV=1	NA	Solyc08g016160.3.1	AT2G13620.1
Sh_contig_1421	A0A124SBT2	GO:0005524; GO:0004672	59895	79.1	115	24	0	3	347	565	679	2.3e-43	184.1	A0A124SBT2|A0A124SBT2_CYNCS Protein kinase, catalytic domain-containing protein OS=Cynara cardunculus var. scolymus OX=59895 GN=Ccrd_006378 PE=4 SV=1	NA	Solyc08g074560.3.1	AT4G31390.1
Sh_contig_1422	A0A2G9H1G6		429701	78.1	32	7	0	323	228	23	54	0.00016	54.7	A0A2G9H1G6|A0A2G9H1G6_9LAMI Uncharacterized protein OS=Handroanthus impetiginosus OX=429701 GN=CDL12_16268 PE=4 SV=1	NA	Solyc09g008770.3.1	AT2G36640.1
Sh_contig_1423	A0A2G9HUA5		429701	79.3	169	31	2	1095	1598	1	166	1.9e-60	243	A0A2G9HUA5|A0A2G9HUA5_9LAMI Uncharacterized protein OS=Handroanthus impetiginosus OX=429701 GN=CDL12_06419 PE=4 SV=1	NA	Solyc02g084340.2.1	AT2G44200.1
Sh_contig_1424	A0A2G9HUA5		429701	79.3	169	31	2	925	422	1	166	1.8e-60	243	A0A2G9HUA5|A0A2G9HUA5_9LAMI Uncharacterized protein OS=Handroanthus impetiginosus OX=429701 GN=CDL12_06419 PE=4 SV=1	NA	Solyc02g084340.2.1	AT2G44200.1
Sh_contig_1425	W8QQ79	GO:0004197; GO:0050790	195120	82.3	220	39	0	733	74	129	348	2.9e-112	413.7	W8QQ79|W8QQ79_9LAMI Cathepsin B-like cysteine proteinase OS=Picrorhiza kurrooa OX=195120 PE=2 SV=1	NA	Solyc02g069090.2.1	AT1G02305.1
Sh_contig_1426	A0A2G9I6X7	GO:0004020; GO:0005524; GO:0070814; GO:0000103	429701	87	54	6	1	1	162	189	241	7.3e-17	95.9	A0A2G9I6X7|A0A2G9I6X7_9LAMI Adenylyl-sulfate kinase OS=Handroanthus impetiginosus OX=429701 GN=CDL12_01763 PE=3 SV=1	NA	Solyc02g064650.3.1	AT2G14750.1
Sh_contig_1427	S8E1A3	GO:0016021; GO:0005886	192259	79.6	142	29	0	428	3	3	144	3.4e-57	230.3	S8E1A3|S8E1A3_9LAMI CASP-like protein (Fragment) OS=Genlisea aurea OX=192259 GN=M569_05367 PE=3 SV=1	NA	Solyc07g056040.3.1	AT1G17200.1
Sh_contig_1428	A0A022PXF0		4155	81.1	365	65	2	305	1390	1	364	3.7e-170	607.1	A0A022PXF0|A0A022PXF0_ERYGU Uncharacterized protein OS=Erythranthe guttata OX=4155 GN=MIMGU_mgv1a008620mg PE=4 SV=1	NA	Solyc01g087540.3.1	AT3G08030.1
Sh_contig_1429	A0A075FFN0	GO:0005634; GO:0003677; GO:0046872	226208	71.1	38	11	0	12	125	314	351	5.7e-07	62.8	A0A075FFN0|A0A075FFN0_SALMI SQUAMOSA promoter binding protein-like 11 (Fragment) OS=Salvia miltiorrhiza OX=226208 GN=SPL11 PE=2 SV=1	NA	NA	NA
Sh_contig_1430	S8CD78		192259	59.7	72	29	0	252	467	1	72	8e-15	89.4	S8CD78|S8CD78_9LAMI Uncharacterized protein OS=Genlisea aurea OX=192259 GN=M569_12404 PE=4 SV=1	NA	Solyc01g090510.2.1	AT3G25970.1
Sh_contig_1431	A0A2G9HIT2	GO:0016021	429701	60.5	577	181	9	1644	46	5	578	3.4e-201	710.3	A0A2G9HIT2|A0A2G9HIT2_9LAMI Uncharacterized protein OS=Handroanthus impetiginosus OX=429701 GN=CDL12_10132 PE=4 SV=1	NA	Solyc04g082520.2.1	AT4G37420.1
Sh_contig_1432	A0A022QG75		4155	64.2	106	38	0	17	334	111	216	3.6e-33	150.2	A0A022QG75|A0A022QG75_ERYGU Uncharacterized protein OS=Erythranthe guttata OX=4155 GN=MIMGU_mgv1a013454mg PE=4 SV=1	NA	Solyc07g056490.4.1	AT1G17180.1
Sh_contig_1433	A0A0V0IE29	GO:0070569; GO:0008152	4108	80	40	8	0	441	322	448	487	1.9e-10	74.7	A0A0V0IE29|A0A0V0IE29_SOLCH Putative UDP-N-acetylglucosamine diphosphorylase 2-like OS=Solanum chacoense OX=4108 PE=4 SV=1	NA	Solyc02g068530.3.1	AT1G31070.2
Sh_contig_1434	A0A2G9GL48	GO:0005737; GO:0005634; GO:0010309; GO:0005506; GO:0019509	429701	81.6	49	9	0	301	155	152	200	1.2e-16	94.7	A0A2G9GL48|A0A2G9GL48_9LAMI 1,2-dihydroxy-3-keto-5-methylthiopentene dioxygenase OS=Handroanthus impetiginosus OX=429701 GN=CDL12_21447 PE=3 SV=1	NA	Solyc09g082650.3.1	AT4G14716.1
Sh_contig_1435	A0A022R3Z3		4155	81.7	60	11	0	177	356	182	241	1.6e-21	111.3	A0A022R3Z3|A0A022R3Z3_ERYGU Uncharacterized protein OS=Erythranthe guttata OX=4155 GN=MIMGU_mgv1a012694mg PE=4 SV=1	NA	Solyc04g008940.3.1	AT5G08350.1
Sh_contig_1436	A0A2G9G6A3		429701	67.9	78	21	1	7	240	49	122	8.1e-19	102.1	A0A2G9G6A3|A0A2G9G6A3_9LAMI Uncharacterized protein OS=Handroanthus impetiginosus OX=429701 GN=CDL12_26763 PE=4 SV=1	NA	Solyc07g007610.2.1	NA
Sh_contig_1437	A0A2G9G7T3	GO:0009269	429701	80.4	184	36	0	757	206	1	184	1.2e-77	298.9	A0A2G9G7T3|A0A2G9G7T3_9LAMI Uncharacterized protein OS=Handroanthus impetiginosus OX=429701 GN=CDL12_26136 PE=4 SV=1	NA	Solyc11g068550.1.1	AT3G44380.1
Sh_contig_1438	A0A251VDJ2	GO:0003964	4232	71.7	60	17	0	3	182	453	512	4e-15	90.1	A0A251VDJ2|A0A251VDJ2_HELAN Putative reverse transcriptase, RNA-dependent DNA polymerase OS=Helianthus annuus OX=4232 GN=HannXRQ_Chr02g0033641 PE=4 SV=1	NA	NA	NA
Sh_contig_1439	A0A2G9HAD5	GO:0004806; GO:0006629	429701	72.9	96	26	0	26	313	352	447	7.3e-31	142.1	A0A2G9HAD5|A0A2G9HAD5_9LAMI Triacylglycerol lipase OS=Handroanthus impetiginosus OX=429701 GN=CDL12_12903 PE=4 SV=1	NA	Solyc09g091050.3.1	AT4G13550.1
Sh_contig_1440	A0A068V3N6		49390	49.5	97	49	0	351	61	184	280	5.9e-18	99.4	A0A068V3N6|A0A068V3N6_COFCA Uncharacterized protein OS=Coffea canephora OX=49390 GN=GSCOC_T00042690001 PE=4 SV=1	NA	Solyc03g005533.1.1	AT1G48120.1
Sh_contig_1441	K4B794	GO:0005794; GO:0016021; GO:0016020; GO:0005385; GO:0061088; GO:0010043	4081	84.8	92	14	0	117	392	756	847	9.1e-36	158.7	K4B794|K4B794_SOLLC Uncharacterized protein OS=Solanum lycopersicum OX=4081 GN=101260896 PE=4 SV=1	K14692	Solyc02g067620.2.1	AT2G04620.1
Sh_contig_1442	A0A0A0N2V4	GO:0020037; GO:0005506; GO:0004497; GO:0016705	4120	63.3	60	22	0	183	4	48	107	2.7e-12	80.9	A0A0A0N2V4|A0A0A0N2V4_IPOBA Cytochrome p450 (Fragment) OS=Ipomoea batatas OX=4120 PE=2 SV=1	NA	Solyc02g092250.3.1	AT3G26220.1
Sh_contig_1443	A0A2G9FY93	GO:0016021; GO:0055085	429701	76.1	243	57	1	14	739	477	719	2.2e-115	424.1	A0A2G9FY93|A0A2G9FY93_9LAMI Sexual differentiation process protein ISP4 OS=Handroanthus impetiginosus OX=429701 GN=CDL12_29499 PE=4 SV=1	NA	Solyc04g076760.2.1	AT5G55930.1
Sh_contig_1444	A0A2G9HS80	GO:0004439; GO:0046856	429701	84.5	116	18	0	350	3	19	134	1.1e-48	201.4	A0A2G9HS80|A0A2G9HS80_9LAMI Phosphoinositide 5-phosphatase OS=Handroanthus impetiginosus OX=429701 GN=CDL12_06911 PE=4 SV=1	NA	Solyc08g014580.3.1	AT1G65580.1
Sh_contig_1445	S8DSD6	GO:0004124; GO:0006535	192259	94.1	187	11	0	3	563	5	191	4.2e-95	356.3	S8DSD6|S8DSD6_9LAMI Cysteine synthase OS=Genlisea aurea OX=192259 GN=M569_08727 PE=3 SV=1	NA	Solyc09g082060.3.1	AT4G14880.1
Sh_contig_1446	A0A2G9HPH6	GO:0052689; GO:0008152	429701	66	103	32	2	311	3	51	150	1.7e-29	137.5	A0A2G9HPH6|A0A2G9HPH6_9LAMI Arylacetamide deacetylase OS=Handroanthus impetiginosus OX=429701 GN=CDL12_07888 PE=4 SV=1	NA	Solyc10g054780.2.1	AT5G23530.1
Sh_contig_1447	A0A1R3I3V7	GO:0030131; GO:0006886; GO:0016192	210143	98	98	2	0	1	294	338	435	3.2e-49	203	A0A1R3I3V7|A0A1R3I3V7_COCAP Clathrin adaptor, mu subunit OS=Corchorus capsularis OX=210143 GN=CCACVL1_15131 PE=3 SV=1	NA	Solyc06g061150.3.1	AT5G46630.2
Sh_contig_1448	A0A2P5EA47	GO:0016301; GO:0046872	63057	57.6	85	35	1	255	4	1	85	5.8e-18	99.4	A0A2P5EA47|A0A2P5EA47_9ROSA Cdk-activating kinase assembly factor OS=Trema orientalis OX=63057 GN=TorRG33x02_217620 PE=4 SV=1	NA	Solyc11g045230.2.1	AT2G38920.1
Sh_contig_1449	A0A2G9GRY8	GO:0005737; GO:0003999; GO:0006168; GO:0009116	429701	85.5	152	22	0	5	460	31	182	1.3e-68	268.1	A0A2G9GRY8|A0A2G9GRY8_9LAMI Adenine phosphoribosyl transferase OS=Handroanthus impetiginosus OX=429701 GN=CDL12_19656 PE=3 SV=1	NA	Solyc08g079020.3.1	AT4G22570.1
Sh_contig_1450	A0A068V3M6	GO:0003993; GO:0046872	49390	56.1	114	47	1	343	2	10	120	2.2e-24	120.9	A0A068V3M6|A0A068V3M6_COFCA Purple acid phosphatase OS=Coffea canephora OX=49390 GN=GSCOC_T00043121001 PE=3 SV=1	NA	Solyc09g009610.2.1	AT3G20500.1
Sh_contig_1451	A0A2G9H1G6		429701	52.1	94	28	3	137	379	425	514	1.8e-12	81.3	A0A2G9H1G6|A0A2G9H1G6_9LAMI Uncharacterized protein OS=Handroanthus impetiginosus OX=429701 GN=CDL12_16268 PE=4 SV=1	NA	Solyc09g008770.3.1	AT3G53040.1
Sh_contig_1452	A0A2R6PRM1		1590841	76.7	159	37	0	54	530	30	188	3.8e-65	256.9	A0A2R6PRM1|A0A2R6PRM1_ACTCH TMV resistance protein like OS=Actinidia chinensis var. chinensis OX=1590841 GN=CEY00_Acc21703 PE=4 SV=1	NA	Solyc07g063360.1.1	AT1G52900.1
Sh_contig_1453	A0A2K3NFQ0		57577	62.3	138	51	1	4	414	734	871	3.4e-41	176.8	A0A2K3NFQ0|A0A2K3NFQ0_TRIPR Retrotransposon-related protein (Fragment) OS=Trifolium pratense OX=57577 GN=L195_g025164 PE=4 SV=1	NA	Solyc01g014393.1.1	ATMG00860.1
Sh_contig_1454	A0A2G9HFD3		429701	92.1	63	5	0	3	191	372	434	5.9e-22	112.5	A0A2G9HFD3|A0A2G9HFD3_9LAMI Uncharacterized protein OS=Handroanthus impetiginosus OX=429701 GN=CDL12_11142 PE=4 SV=1	NA	Solyc01g106690.3.1	AT3G19680.1
Sh_contig_1455	A0A2G9HEE2	GO:0004739	429701	98.9	90	1	0	367	98	309	398	2.5e-43	183.7	A0A2G9HEE2|A0A2G9HEE2_9LAMI Pyruvate dehydrogenase E1, beta subunit OS=Handroanthus impetiginosus OX=429701 GN=CDL12_11472 PE=4 SV=1	NA	Solyc04g008590.3.1	AT2G34590.1
Sh_contig_1456	A0A151TM57	GO:0016747; GO:0009058	3821	80.9	204	38	1	731	123	122	325	1.7e-91	344.7	A0A151TM57|A0A151TM57_CAJCA Chalcone synthase OS=Cajanus cajan OX=3821 GN=KK1_021703 PE=3 SV=1	NA	Solyc01g111070.3.1	AT4G34850.1
Sh_contig_1457	A0A2J6KE52	GO:0016021; GO:0005315; GO:0006817	4236	95.2	105	5	0	14	328	197	301	1.9e-47	197.2	A0A2J6KE52|A0A2J6KE52_LACSA Phosphate transporter OS=Lactuca sativa OX=4236 GN=LSAT_8X152120 PE=3 SV=1	NA	Solyc05g013510.3.1	AT3G26570.1
Sh_contig_1458	A0A022QR38	GO:0031012; GO:0004222; GO:0008270	4155	62.9	97	35	1	4	291	165	261	4.4e-26	126.7	A0A022QR38|A0A022QR38_ERYGU Uncharacterized protein (Fragment) OS=Erythranthe guttata OX=4155 GN=MIMGU_mgv1a025409mg PE=3 SV=1	NA	Solyc10g018750.1.1	AT1G70170.1
Sh_contig_1459	A0A2R6PK03		1590841	42.9	254	128	3	3	713	21	274	6.4e-35	156.8	A0A2R6PK03|A0A2R6PK03_ACTCH Uncharacterized protein OS=Actinidia chinensis var. chinensis OX=1590841 GN=CEY00_Acc27270 PE=4 SV=1	NA	Solyc01g080510.3.1	AT4G15545.1
Sh_contig_1460	A0A2G9FXJ5		429701	41	122	43	3	280	2	537	658	1.3e-09	71.6	A0A2G9FXJ5|A0A2G9FXJ5_9LAMI Uncharacterized protein OS=Handroanthus impetiginosus OX=429701 GN=CDL12_29748 PE=4 SV=1	NA	NA	NA
Sh_contig_1461	A0A2G9H395		429701	65.3	167	37	8	766	323	63	227	5.9e-43	184.1	A0A2G9H395|A0A2G9H395_9LAMI Uncharacterized protein OS=Handroanthus impetiginosus OX=429701 GN=CDL12_15401 PE=4 SV=1	NA	Solyc11g008750.1.1	NA
Sh_contig_1462	A0A022Q2I5		4155	46.8	77	30	4	110	310	56	131	6.7e-05	55.8	A0A022Q2I5|A0A022Q2I5_ERYGU Uncharacterized protein (Fragment) OS=Erythranthe guttata OX=4155 GN=MIMGU_mgv1a018507mg PE=4 SV=1	NA	NA	NA
Sh_contig_1463	A0A1S3XQ99		4097	76.3	118	28	0	111	464	1	118	9.7e-45	188.7	A0A1S3XQ99|A0A1S3XQ99_TOBAC CBS domain-containing protein CBSX3, mitochondrial-like OS=Nicotiana tabacum OX=4097 GN=LOC107767529 PE=4 SV=1	NA	Solyc09g018750.3.1	AT5G10860.1
Sh_contig_1464	S8CD66	GO:0003844; GO:0004553; GO:0005978	192259	86	114	16	0	345	4	3	116	3.4e-55	223.4	S8CD66|S8CD66_9LAMI Uncharacterized protein (Fragment) OS=Genlisea aurea OX=192259 GN=M569_09906 PE=4 SV=1	NA	Solyc09g009190.3.1	AT5G03650.1
Sh_contig_1465	A0A151S099	GO:0008270; GO:0006355	3821	53.3	107	50	0	322	2	358	464	1.5e-26	127.9	A0A151S099|A0A151S099_CAJCA Protein FAR1-RELATED SEQUENCE 5 OS=Cajanus cajan OX=3821 GN=KK1_030166 PE=4 SV=1	NA	Solyc07g043260.3.1	AT1G76320.1
Sh_contig_1466	A0A2G9GRZ5	GO:0005524; GO:0016301; GO:0046872; GO:0050242; GO:0006090	429701	76.2	189	40	2	1	555	40	227	5.8e-68	266.2	A0A2G9GRZ5|A0A2G9GRZ5_9LAMI Pyruvate, phosphate dikinase OS=Handroanthus impetiginosus OX=429701 GN=CDL12_19448 PE=4 SV=1	NA	Solyc01g080460.3.1	AT4G15530.5
Sh_contig_1467	A0A022PWV1	GO:0016021; GO:0015297; GO:0015238	4155	55.3	103	46	0	309	1	97	199	1.1e-25	124.8	A0A022PWV1|A0A022PWV1_ERYGU Protein DETOXIFICATION OS=Erythranthe guttata OX=4155 GN=MIMGU_mgv1a005530mg PE=3 SV=1	NA	Solyc08g005880.3.1	AT1G33110.1
Sh_contig_1468	A0A2G9FZH1	GO:0005737; GO:0045548; GO:0009800; GO:0006559	429701	90.5	189	18	0	2	568	482	670	4.9e-91	342.8	A0A2G9FZH1|A0A2G9FZH1_9LAMI Phenylalanine ammonia-lyase OS=Handroanthus impetiginosus OX=429701 GN=CDL12_29081 PE=3 SV=1	NA	Solyc09g007920.3.1	AT3G53260.1
Sh_contig_1469	A0A2G9HTB0	GO:0000145; GO:0006887	429701	68.3	240	58	2	885	220	455	694	8.5e-90	339.3	A0A2G9HTB0|A0A2G9HTB0_9LAMI Exocyst subunit Exo70 family protein OS=Handroanthus impetiginosus OX=429701 GN=CDL12_06525 PE=3 SV=1	NA	Solyc05g024340.1.1	AT5G13990.1
Sh_contig_1470	A0A068V654	GO:0016021; GO:0015079	49390	61.3	155	55	2	2	451	592	746	7.1e-40	172.6	A0A068V654|A0A068V654_COFCA Potassium transporter OS=Coffea canephora OX=49390 GN=GSCOC_T00017328001 PE=3 SV=1	NA	Solyc12g005680.3.1	AT4G13420.1
Sh_contig_1471	A5ADP4	GO:0003676; GO:0015074	29760	49.3	67	34	0	203	3	819	885	3.2e-07	63.5	A5ADP4|A5ADP4_VITVI Uncharacterized protein OS=Vitis vinifera OX=29760 GN=VITISV_021670 PE=4 SV=1	NA	NA	NA
Sh_contig_1472	A0A2G9HTF4		429701	76.4	89	21	0	317	51	16	104	2.2e-32	147.1	A0A2G9HTF4|A0A2G9HTF4_9LAMI Uncharacterized protein OS=Handroanthus impetiginosus OX=429701 GN=CDL12_06500 PE=4 SV=1	NA	Solyc11g066950.2.1	AT5G22580.1
Sh_contig_1473	A0A2G9GKF0	GO:0047924; GO:0008270	429701	85.2	176	26	0	3	530	152	327	5.7e-81	309.3	A0A2G9GKF0|A0A2G9GKF0_9LAMI Alcohol dehydrogenase, class V OS=Handroanthus impetiginosus OX=429701 GN=CDL12_21730 PE=3 SV=1	NA	Solyc11g010980.2.1	AT4G37990.1
Sh_contig_1474	A0A022QD39	GO:0016021	4155	80	45	9	0	2	136	461	505	1.7e-11	78.2	A0A022QD39|A0A022QD39_ERYGU Uncharacterized protein OS=Erythranthe guttata OX=4155 GN=MIMGU_mgv1a004842mg PE=4 SV=1	NA	Solyc05g041440.3.1	AT5G04700.1
Sh_contig_1475	A0A022QR10	GO:0016021; GO:0052866	4155	69.6	92	18	2	572	327	5	96	8.1e-26	126.3	A0A022QR10|A0A022QR10_ERYGU Uncharacterized protein OS=Erythranthe guttata OX=4155 GN=MIMGU_mgv1a019537mg PE=4 SV=1	NA	Solyc00g007010.3.1	AT5G66020.1
Sh_contig_1476	A0A0S1TQ04	GO:0020037; GO:0005506; GO:0004497; GO:0016705	396869	74.7	99	22	1	328	41	399	497	1.5e-39	171	A0A0S1TQ04|A0A0S1TQ04_9LAMI Cytochrome P450 71BE52 OS=Salvia pomifera OX=396869 GN=CYP71BE52 PE=2 SV=1	K22634	Solyc08g075165.1.1	AT3G26300.1
Sh_contig_1477	A0A1U7V6T5	GO:0030131; GO:0030276; GO:0006886; GO:0016192	4096	85.4	130	19	0	1	390	679	808	1.9e-57	230.7	A0A1U7V6T5|A0A1U7V6T5_NICSY Beta-adaptin-like protein OS=Nicotiana sylvestris OX=4096 GN=LOC104215712 PE=3 SV=1	K12392	Solyc08g081320.3.1	AT4G11380.2
Sh_contig_1478	A0A2K3N9R4		57577	42.9	77	39	2	104	319	214	290	1.6e-06	61.2	A0A2K3N9R4|A0A2K3N9R4_TRIPR F-box/kelch-repeat protein (Fragment) OS=Trifolium pratense OX=57577 GN=L195_g023035 PE=4 SV=1	NA	Solyc05g007360.1.1	AT3G23880.1
Sh_contig_1479	A0A2G9FY47	GO:0016021	429701	72.5	229	63	0	1522	836	1	229	4.8e-92	347.8	A0A2G9FY47|A0A2G9FY47_9LAMI Uncharacterized protein OS=Handroanthus impetiginosus OX=429701 GN=CDL12_29536 PE=4 SV=1	NA	Solyc02g063460.1.1	AT2G16030.1
Sh_contig_1480	H6VLG3	GO:0008661; GO:0016114	226208	88.4	43	5	0	258	130	671	713	1.2e-11	79	H6VLG3|H6VLG3_SALMI Putative 1-deoxy-D-xylulose 5-phosphate synthase OS=Salvia miltiorrhiza OX=226208 GN=DXS4 PE=4 SV=1	NA	Solyc08g066950.3.1	AT5G11380.1
Sh_contig_1481	A5BG88	GO:0003676; GO:0008270; GO:0015074	29760	44.4	99	53	1	1	291	224	322	1.5e-14	87.8	A5BG88|A5BG88_VITVI Uncharacterized protein OS=Vitis vinifera OX=29760 GN=VITISV_032735 PE=4 SV=1	NA	NA	NA
Sh_contig_1482	A0A2G9HAB1		429701	42.4	118	62	3	43	396	30	141	1.3e-14	88.6	A0A2G9HAB1|A0A2G9HAB1_9LAMI Uncharacterized protein OS=Handroanthus impetiginosus OX=429701 GN=CDL12_12901 PE=4 SV=1	NA	Solyc03g005200.3.1	AT3G22600.1
Sh_contig_1483	A0A2G9GSC6	GO:0033987; GO:0016787; GO:0008152	429701	76.1	92	22	0	319	44	224	315	1.4e-34	154.5	A0A2G9GSC6|A0A2G9GSC6_9LAMI Arylacetamide deacetylase OS=Handroanthus impetiginosus OX=429701 GN=CDL12_19242 PE=4 SV=1	NA	Solyc09g075670.1.1	AT1G47480.1
Sh_contig_1484	A0A1S4BHP6	GO:0016021; GO:0005622; GO:0005484; GO:0006886; GO:0016192	4097	62.9	116	43	0	2	349	84	199	2.3e-27	131	A0A1S4BHP6|A0A1S4BHP6_TOBAC syntaxin-22-like OS=Nicotiana tabacum OX=4097 GN=LOC107808397 PE=3 SV=1	K08488	Solyc08g076540.3.1	AT4G17730.2
Sh_contig_1485	A0A022R3G7		4155	90.2	399	39	0	1	1197	139	537	1.2e-198	701.4	A0A022R3G7|A0A022R3G7_ERYGU Uncharacterized protein OS=Erythranthe guttata OX=4155 GN=MIMGU_mgv1a004233mg PE=4 SV=1	NA	Solyc03g095620.3.1	AT5G05200.1
Sh_contig_1486	A0A2G9GR24		429701	66.7	138	44	2	413	3	110	246	1.4e-42	181.4	A0A2G9GR24|A0A2G9GR24_9LAMI Uncharacterized protein OS=Handroanthus impetiginosus OX=429701 GN=CDL12_19684 PE=4 SV=1	NA	Solyc11g005080.1.1	AT1G21680.1
Sh_contig_1487	A0A2G9HI80	GO:0005634; GO:0003677; GO:0006355; GO:0006351	429701	58.8	102	39	1	317	21	40	141	9e-26	125.2	A0A2G9HI80|A0A2G9HI80_9LAMI Uncharacterized protein OS=Handroanthus impetiginosus OX=429701 GN=CDL12_10143 PE=4 SV=1	NA	Solyc06g073980.3.1	AT5G66980.1
Sh_contig_1488	A0A2G9H9V3	GO:0016021; GO:0016874; GO:0008270	429701	88.3	60	7	0	122	301	394	453	1e-18	101.7	A0A2G9H9V3|A0A2G9H9V3_9LAMI Ubiquitin--protein ligase OS=Handroanthus impetiginosus OX=429701 GN=CDL12_13063 PE=4 SV=1	NA	Solyc09g007680.3.1	AT3G09760.1
Sh_contig_1489	A0A2G9I4A7	GO:0016874	429701	39.6	255	102	5	2	742	286	496	3.6e-25	124.4	A0A2G9I4A7|A0A2G9I4A7_9LAMI Putative E3 ubiquitin ligase OS=Handroanthus impetiginosus OX=429701 GN=CDL12_02675 PE=4 SV=1	NA	NA	NA
Sh_contig_1490	A0A2G9GW84	GO:0016021; GO:0005524; GO:0004674	429701	82.5	114	20	0	1	342	814	927	1.1e-43	184.9	A0A2G9GW84|A0A2G9GW84_9LAMI Serine/threonine protein kinase OS=Handroanthus impetiginosus OX=429701 GN=CDL12_17886 PE=4 SV=1	NA	Solyc05g014240.3.1	AT1G67720.1
Sh_contig_1491	A0A067D7F4	GO:0008270; GO:0006355	2711	34.9	146	94	1	41	478	424	568	4.7e-18	100.1	A0A067D7F4|A0A067D7F4_CITSI Uncharacterized protein OS=Citrus sinensis OX=2711 GN=CISIN_1g046293mg PE=4 SV=1	NA	Solyc10g084220.2.1	AT4G38180.1
Sh_contig_1492	A0A022PVR8	GO:0005634; GO:1990904; GO:0003723; GO:0006396	4155	78	100	22	0	300	1	57	156	7.8e-37	162.2	A0A022PVR8|A0A022PVR8_ERYGU Uncharacterized protein OS=Erythranthe guttata OX=4155 GN=MIMGU_mgv1a005709mg PE=4 SV=1	NA	Solyc08g068310.3.1	AT4G32720.1
Sh_contig_1493	A0A022RTX5		4155	65.9	91	31	0	99	371	218	308	9e-25	122.1	A0A022RTX5|A0A022RTX5_ERYGU Uncharacterized protein (Fragment) OS=Erythranthe guttata OX=4155 GN=MIMGU_mgv1a0042121mg PE=4 SV=1	NA	Solyc01g080760.3.1	AT4G15820.1
Sh_contig_1494	A0A2G9GUE6	GO:0046872; GO:0070006	429701	87.7	195	24	0	1	585	24	218	7.1e-93	349	A0A2G9GUE6|A0A2G9GUE6_9LAMI Xaa-Pro aminopeptidase OS=Handroanthus impetiginosus OX=429701 GN=CDL12_18530 PE=3 SV=1	NA	Solyc02g062970.3.1	AT4G36760.1
Sh_contig_1495	A0A2G9I9B9	GO:0016021; GO:0005524; GO:0005509; GO:0030247; GO:0004674	429701	32.6	141	82	6	8	421	89	219	2e-10	74.7	A0A2G9I9B9|A0A2G9I9B9_9LAMI Serine/threonine protein kinase OS=Handroanthus impetiginosus OX=429701 GN=CDL12_01012 PE=4 SV=1	NA	NA	NA
Sh_contig_1496	A0A2G9HIE9	GO:0005524; GO:0004674	429701	51	96	43	2	3	284	128	221	1.3e-16	95.9	A0A2G9HIE9|A0A2G9HIE9_9LAMI Serine/threonine protein kinase OS=Handroanthus impetiginosus OX=429701 GN=CDL12_10126 PE=4 SV=1	NA	Solyc02g014030.2.1	AT2G23200.1
Sh_contig_1497	A0A2G3D2L3	GO:0016021; GO:0015079	80379	89.5	76	8	0	8	235	531	606	9.6e-31	141.7	A0A2G3D2L3|A0A2G3D2L3_CAPCH Potassium transporter OS=Capsicum chinense OX=80379 GN=BC332_03546 PE=3 SV=1	NA	Solyc02g031840.3.1	AT1G31120.1
Sh_contig_1498	A9PGE6	GO:0030060; GO:0005975; GO:0006108; GO:0006099	3694	89.5	219	23	0	22	678	1	219	5.1e-106	392.9	A9PGE6|A9PGE6_POPTR Malate dehydrogenase OS=Populus trichocarpa OX=3694 GN=POPTR_009G081600v3 PE=2 SV=1	K00026	Solyc01g106480.3.1	AT5G09660.4
Sh_contig_1499	A0A2G9IB01	GO:0030732; GO:0030170; GO:0009058	429701	86	43	6	0	2	130	1039	1081	1.1e-13	85.1	A0A2G9IB01|A0A2G9IB01_9LAMI Methionine S-methyltransferase OS=Handroanthus impetiginosus OX=429701 GN=CDL12_00311 PE=3 SV=1	NA	Solyc01g102940.3.1	AT5G49810.1
Sh_contig_1500	A0A022PYY0		4155	77.7	103	23	0	309	1	484	586	1e-38	168.3	A0A022PYY0|A0A022PYY0_ERYGU Uncharacterized protein OS=Erythranthe guttata OX=4155 GN=MIMGU_mgv1a001881mg PE=4 SV=1	NA	Solyc03g120140.3.1	AT1G52320.2
Sh_contig_1501	A0A2G9H9Q7		429701	81.7	109	18	1	328	2	1657	1763	1.5e-43	184.5	A0A2G9H9Q7|A0A2G9H9Q7_9LAMI Uncharacterized protein OS=Handroanthus impetiginosus OX=429701 GN=CDL12_13167 PE=4 SV=1	NA	Solyc08g067860.2.1	AT2G25660.1
Sh_contig_1502	A0A2G9I2T0	GO:0030795; GO:0102078	429701	63.6	129	47	0	511	125	33	161	8.2e-40	172.6	A0A2G9I2T0|A0A2G9I2T0_9LAMI Jasmonate O-methyltransferase OS=Handroanthus impetiginosus OX=429701 GN=CDL12_03212 PE=4 SV=1	NA	Solyc04g080660.3.1	AT1G19640.1
Sh_contig_1503	A0A2K3MMG0	GO:0003676; GO:0015074	57577	47.3	131	58	4	27	386	547	677	3.9e-23	116.7	A0A2K3MMG0|A0A2K3MMG0_TRIPR Retrovirus-related Pol polyprotein from transposon TNT 1-94 OS=Trifolium pratense OX=57577 GN=L195_g015101 PE=4 SV=1	NA	Solyc10g038180.2.1	ATMG00300.1
Sh_contig_1504	A0A2R6P3S2	GO:0004519	1590841	44.4	117	63	1	1	345	339	455	4.3e-21	109.8	A0A2R6P3S2|A0A2R6P3S2_ACTCH Endonuclease OS=Actinidia chinensis var. chinensis OX=1590841 GN=CEY00_Acc32890 PE=4 SV=1	NA	NA	NA
Sh_contig_1505	A0A022QJK4	GO:0008289; GO:0006869	4155	54.5	101	46	0	1	303	10	110	9.1e-25	122.1	A0A022QJK4|A0A022QJK4_ERYGU Non-specific lipid-transfer protein OS=Erythranthe guttata OX=4155 GN=MIMGU_mgv1a018040mg PE=3 SV=1	NA	Solyc01g081600.3.1	AT2G15325.1
Sh_contig_1506	A0A1S3VUM8	GO:0008270	3916	40.7	81	43	1	82	324	217	292	4e-08	66.6	A0A1S3VUM8|A0A1S3VUM8_VIGRR uncharacterized protein LOC106778620 OS=Vigna radiata var. radiata OX=3916 GN=LOC106778622 PE=4 SV=1	NA	NA	NA
Sh_contig_1507	A0A1D1Y8J7	GO:0016021; GO:0008324	1678845	88.6	88	10	0	33	296	114	201	2.9e-34	153.3	A0A1D1Y8J7|A0A1D1Y8J7_9ARAE Metal tolerance protein 4 OS=Anthurium amnicola OX=1678845 GN=MTP4_3 PE=4 SV=1	NA	Solyc03g052990.3.1	AT3G58060.1
Sh_contig_1508	A0A022QP91	GO:0016021; GO:0070469; GO:0009916; GO:0046872; GO:0102721	4155	71.3	348	61	6	1090	164	1	348	2.5e-131	477.6	A0A022QP91|A0A022QP91_ERYGU Ubiquinol oxidase OS=Erythranthe guttata OX=4155 GN=MIMGU_mgv1a009239mg PE=3 SV=1	NA	Solyc08g075550.3.1	AT3G22370.1
Sh_contig_1509	A0A0C9SAT1	GO:0005524	56998	85.7	63	9	0	142	330	1	63	4.3e-23	116.3	A0A0C9SAT1|A0A0C9SAT1_9SPER TSA: Wollemia nobilis Ref_Wollemi_Transcript_2025_2303 transcribed RNA sequence OS=Wollemia nobilis OX=56998 PE=3 SV=1	NA	Solyc04g011440.4.1	AT1G56410.1
Sh_contig_1510	A0A022R2R7	GO:0016021	4155	58	143	47	3	766	377	20	162	3.3e-32	148.3	A0A022R2R7|A0A022R2R7_ERYGU Uncharacterized protein OS=Erythranthe guttata OX=4155 GN=MIMGU_mgv1a015264mg PE=4 SV=1	NA	NA	AT2G17972.1
Sh_contig_1511	A0A2G9FWI1	GO:0016021; GO:0015434; GO:0016787; GO:0016301	429701	81.2	128	24	0	386	3	463	590	1.7e-50	207.6	A0A2G9FWI1|A0A2G9FWI1_9LAMI Putative unusual protein kinase OS=Handroanthus impetiginosus OX=429701 GN=CDL12_30118 PE=4 SV=1	NA	Solyc07g045420.3.1	AT3G07700.3
Sh_contig_1512	A0A2G9GMW8	GO:0016021; GO:0005524; GO:0004674	429701	64.4	45	15	1	232	98	493	536	7e-06	60.1	A0A2G9GMW8|A0A2G9GMW8_9LAMI Serine/threonine protein kinase OS=Handroanthus impetiginosus OX=429701 GN=CDL12_20882 PE=3 SV=1	NA	Solyc03g006080.3.1	AT1G35710.1
Sh_contig_1513	A0A0V0IFG3	GO:0016021	4108	70.4	81	17	3	859	635	10	89	3.7e-05	58.2	A0A0V0IFG3|A0A0V0IFG3_SOLCH Putative ovule protein OS=Solanum chacoense OX=4108 PE=4 SV=1	NA	NA	NA
Sh_contig_1514	A0A022QYE6	GO:0048046	4155	54.7	159	72	0	65	541	28	186	1.1e-40	176	A0A022QYE6|A0A022QYE6_ERYGU Dirigent protein OS=Erythranthe guttata OX=4155 GN=MIMGU_mgv1a026142mg PE=3 SV=1	NA	Solyc10g055190.1.1	AT5G42500.1
Sh_contig_1515	A0A022RNP7		4155	82.5	103	18	0	154	462	9	111	4.6e-39	169.9	A0A022RNP7|A0A022RNP7_ERYGU Uncharacterized protein OS=Erythranthe guttata OX=4155 GN=MIMGU_mgv1a024108mg PE=4 SV=1	NA	Solyc02g093950.3.1	AT5G14230.1
Sh_contig_1516	A0A2G9HLG4	GO:0016021; GO:0016491	429701	83	182	31	0	156	701	49	230	1.1e-82	315.5	A0A2G9HLG4|A0A2G9HLG4_9LAMI Cytochrome b OS=Handroanthus impetiginosus OX=429701 GN=CDL12_09054 PE=4 SV=1	NA	Solyc03g025840.3.1	AT4G25570.1
Sh_contig_1517	A0A0U3C245		99300	78.4	37	8	0	1	111	828	864	4.6e-07	63.5	A0A0U3C245|A0A0U3C245_REHGL Mediator of RNA polymerase II transcription subunit 35-like protein (Fragment) OS=Rehmannia glutinosa OX=99300 GN=Med35 PE=2 SV=1	NA	Solyc11g044340.2.1	NA
Sh_contig_1518	A0A2G9G6L4	GO:0016021; GO:0005215	429701	81	100	19	0	302	3	27	126	1.7e-38	167.5	A0A2G9G6L4|A0A2G9G6L4_9LAMI Uncharacterized protein OS=Handroanthus impetiginosus OX=429701 GN=CDL12_26546 PE=4 SV=1	NA	Solyc07g005660.3.1	AT2G24220.1
Sh_contig_1519	S8C5B0		192259	57.4	101	37	2	288	4	12	112	7.9e-16	92	S8C5B0|S8C5B0_9LAMI Uncharacterized protein (Fragment) OS=Genlisea aurea OX=192259 GN=M569_12807 PE=4 SV=1	NA	Solyc01g099700.3.1	AT5G27710.1
Sh_contig_1520	A0A068UZ64	GO:0005634; GO:0003677; GO:0006355; GO:0006351	49390	73.3	150	33	3	434	3	1	149	2.5e-58	233.8	A0A068UZ64|A0A068UZ64_COFCA Uncharacterized protein OS=Coffea canephora OX=49390 GN=GSCOC_T00038595001 PE=4 SV=1	NA	Solyc05g021090.3.1	AT2G43000.1
Sh_contig_1521	S8CKT7	GO:0003723	192259	67.9	140	43	1	416	3	205	344	3.8e-41	176.8	S8CKT7|S8CKT7_9LAMI Uncharacterized protein (Fragment) OS=Genlisea aurea OX=192259 GN=M569_09472 PE=4 SV=1	NA	Solyc01g110820.3.1	AT1G09230.1
Sh_contig_1522	B2VQE0	GO:0003871; GO:0008270; GO:0009086	46066	88.2	169	20	0	507	1	187	355	9.5e-78	298.5	B2VQE0|B2VQE0_PHERA Methionine synthase OS=Phelipanche ramosa OX=46066 GN=met1 PE=2 SV=1	NA	Solyc10g081510.2.1	AT3G03780.1
Sh_contig_1523	A0A0D3BS09	GO:0050660; GO:0016614	109376	63	81	25	1	352	110	433	508	1.4e-22	114.8	A0A0D3BS09|A0A0D3BS09_BRAOL Uncharacterized protein OS=Brassica oleracea var. oleracea OX=109376 PE=3 SV=1	NA	Solyc02g070070.1.1	AT1G30760.1
Sh_contig_1524	A0A2G9HVH5	GO:0046872	429701	53.5	71	23	1	169	351	1	71	5.9e-10	72.8	A0A2G9HVH5|A0A2G9HVH5_9LAMI Adaptor protein Enigma OS=Handroanthus impetiginosus OX=429701 GN=CDL12_05787 PE=4 SV=1	NA	Solyc02g089930.3.1	AT4G36860.1
Sh_contig_1525	A0A022RHU3	GO:0020037; GO:0005506; GO:0004497; GO:0016705	4155	57.3	510	202	7	1679	195	6	514	1.7e-158	568.5	A0A022RHU3|A0A022RHU3_ERYGU Uncharacterized protein OS=Erythranthe guttata OX=4155 GN=MIMGU_mgv1a004505mg PE=3 SV=1	NA	Solyc02g082070.3.1	AT1G13080.1
Sh_contig_1526	A0A0R6IDJ6	GO:0009507; GO:0003677; GO:0003899; GO:0046983; GO:0006351	106132	87.5	80	10	0	72	311	263	342	5.4e-31	142.5	A0A0R6IDJ6|A0A0R6IDJ6_9APIA DNA-directed RNA polymerase subunit alpha OS=Panax vietnamensis OX=106132 GN=rpoA PE=3 SV=1	NA	Solyc12g035890.2.1	ATCG00740.1
Sh_contig_1527	A0A2G9GF18		429701	62	121	37	4	343	2	78	196	1.6e-20	107.8	A0A2G9GF18|A0A2G9GF18_9LAMI Uncharacterized protein OS=Handroanthus impetiginosus OX=429701 GN=CDL12_23609 PE=4 SV=1	NA	Solyc01g096760.3.1	NA
Sh_contig_1528	A0A2G9HC02	GO:0016021; GO:0016491	429701	63.4	131	47	1	394	2	220	349	2.1e-35	157.5	A0A2G9HC02|A0A2G9HC02_9LAMI Putative membrane protein OS=Handroanthus impetiginosus OX=429701 GN=CDL12_12539 PE=4 SV=1	NA	Solyc02g088490.3.1	AT5G39410.1
Sh_contig_1529	A0A2G9I0U3	GO:0016021; GO:0030599	429701	92.3	117	9	0	353	3	253	369	5.8e-53	215.7	A0A2G9I0U3|A0A2G9I0U3_9LAMI Molecular chaperone (DnaJ superfamily) OS=Handroanthus impetiginosus OX=429701 GN=CDL12_03909 PE=4 SV=1	NA	Solyc09g007630.3.1	AT5G03160.1
Sh_contig_1530	A0A1U8DT36	GO:0016021	4072	80	35	7	0	149	45	33	67	4.2e-07	63.2	A0A1U8DT36|A0A1U8DT36_CAPAN arabinogalactan peptide 20-like OS=Capsicum annuum OX=4072 GN=LOC107839278 PE=4 SV=1	NA	Solyc01g095520.3.1	AT2G46330.1
Sh_contig_1531	A0A218WQC2	GO:0003676; GO:0008270; GO:0015074	22663	61.5	91	35	0	274	2	1130	1220	1.2e-30	141.4	A0A218WQC2|A0A218WQC2_PUNGR Uncharacterized protein OS=Punica granatum OX=22663 GN=CDL15_Pgr005248 PE=4 SV=1	NA	NA	NA
Sh_contig_1532	A0A2G9GLP3	GO:0016021; GO:0005524; GO:0005509; GO:0030247; GO:0004674	429701	53.6	97	38	3	3	281	654	747	8.9e-15	89	A0A2G9GLP3|A0A2G9GLP3_9LAMI Serine/threonine protein kinase OS=Handroanthus impetiginosus OX=429701 GN=CDL12_21247 PE=4 SV=1	NA	Solyc02g068660.2.1	AT1G16260.1
Sh_contig_1533	A0A2G9GKB9	GO:0030246; GO:0102210; GO:0005975	429701	71	162	42	2	474	1	181	341	2.6e-61	243.8	A0A2G9GKB9|A0A2G9GKB9_9LAMI Rhamnogalacturonan endolyase OS=Handroanthus impetiginosus OX=429701 GN=CDL12_21731 PE=4 SV=1	NA	Solyc05g051350.2.1	AT4G38030.1
Sh_contig_1534	A0A2G9GPA3	GO:0043531	429701	49	149	61	5	408	4	63	210	7.3e-28	132.5	A0A2G9GPA3|A0A2G9GPA3_9LAMI Uncharacterized protein OS=Handroanthus impetiginosus OX=429701 GN=CDL12_20316 PE=4 SV=1	NA	Solyc04g009150.1.1	AT1G50180.1
Sh_contig_1535	A0A022RK99	GO:0009733	4155	73	89	23	1	505	771	1	88	2.3e-29	138.7	A0A022RK99|A0A022RK99_ERYGU Uncharacterized protein OS=Erythranthe guttata OX=4155 GN=MIMGU_mgv1a017192mg PE=4 SV=1	NA	Solyc01g110710.3.1	AT4G38840.1
Sh_contig_1536	A0A1B0VRN1	GO:0020037; GO:0005506; GO:0004497; GO:0016705	41228	76.1	109	24	2	2	325	230	337	7.1e-34	152.1	A0A1B0VRN1|A0A1B0VRN1_9LAMI Cytochrome P450 CYP71D382 OS=Plectranthus barbatus OX=41228 PE=2 SV=1	NA	Solyc09g066400.2.1	AT3G26300.1
Sh_contig_1537	A0A022RGV7	GO:0016020; GO:0005509; GO:0070290; GO:0004630; GO:0016042; GO:0046470	4155	78.9	152	32	0	13	468	196	347	1.4e-66	261.5	A0A022RGV7|A0A022RGV7_ERYGU Phospholipase D OS=Erythranthe guttata OX=4155 GN=MIMGU_mgv1a025768mg PE=3 SV=1	NA	Solyc08g080130.3.1	AT4G11850.1
Sh_contig_1538	A0A2G9G8T1	GO:0004252	429701	95.5	222	10	0	1	666	177	398	4.1e-113	416.4	A0A2G9G8T1|A0A2G9G8T1_9LAMI Serine protease OS=Handroanthus impetiginosus OX=429701 GN=CDL12_26101 PE=4 SV=1	NA	Solyc02g086830.3.1	AT3G27925.1
Sh_contig_1539	A0A2I0WN12		906689	75.6	209	51	0	628	2	653	861	1.6e-87	331.3	A0A2I0WN12|A0A2I0WN12_9ASPA Putative mitochondrial protein OS=Dendrobium catenatum OX=906689 GN=MA16_Dca001655 PE=4 SV=1	NA	Solyc00g304035.1.1	NA
Sh_contig_1540	A0A2G9I2K3		429701	75.6	78	19	0	327	94	485	562	1.4e-27	131.3	A0A2G9I2K3|A0A2G9I2K3_9LAMI Uncharacterized protein OS=Handroanthus impetiginosus OX=429701 GN=CDL12_03291 PE=4 SV=1	NA	Solyc08g061320.3.1	AT2G26280.1
Sh_contig_1541	A0A2G9GJW9	GO:0031225; GO:0010215	429701	71.5	130	36	1	2	391	382	510	4.1e-52	213	A0A2G9GJW9|A0A2G9GJW9_9LAMI Uncharacterized protein OS=Handroanthus impetiginosus OX=429701 GN=CDL12_21867 PE=4 SV=1	NA	Solyc10g006450.3.1	AT3G20580.1
Sh_contig_1542	Q9XES0	GO:0009507; GO:0030604; GO:0046872; GO:0070402; GO:0019288	34256	88.9	117	13	0	3	353	84	200	1.7e-49	204.1	Q9XES0|DXR_MENPI 1-deoxy-D-xylulose 5-phosphate reductoisomerase, chloroplastic OS=Mentha piperita OX=34256 GN=DXR PE=2 SV=2	NA	Solyc03g114340.3.1	AT5G62790.2
Sh_contig_1543	A0A1S4ASP9	GO:0016021	4097	81.4	43	8	0	3	131	238	280	1e-13	85.1	A0A1S4ASP9|A0A1S4ASP9_TOBAC uncharacterized protein LOC107801018 OS=Nicotiana tabacum OX=4097 GN=LOC107801018 PE=4 SV=1	K20724	Solyc03g045090.3.1	AT3G02420.1
Sh_contig_1544	A0A2J6LMR4	GO:0005524; GO:0004672	4236	99.3	151	1	0	535	83	163	313	1.7e-77	297.7	A0A2J6LMR4|A0A2J6LMR4_LACSA Uncharacterized protein OS=Lactuca sativa OX=4236 GN=LSAT_5X61080 PE=4 SV=1	NA	Solyc08g074560.3.1	AT4G31390.1
Sh_contig_1545	A0A2G9HRM2	GO:0016021; GO:0005622; GO:0005524; GO:0017038; GO:0006605	429701	91.4	105	9	0	317	3	759	863	1.6e-46	194.1	A0A2G9HRM2|A0A2G9HRM2_9LAMI Protein translocase subunit SecA OS=Handroanthus impetiginosus OX=429701 GN=CDL12_07200 PE=3 SV=1	NA	Solyc01g080840.3.1	AT4G01800.2
Sh_contig_1546	A0A022RWT4	GO:0016021	4155	87.8	98	12	0	3	296	167	264	4.5e-43	182.6	A0A022RWT4|A0A022RWT4_ERYGU Uncharacterized protein OS=Erythranthe guttata OX=4155 GN=MIMGU_mgv1a007578mg PE=4 SV=1	NA	Solyc02g092230.3.1	AT4G37680.1
Sh_contig_1547	A0A022RFW5		4155	88.1	126	15	0	379	2	363	488	2.5e-54	220.3	A0A022RFW5|A0A022RFW5_ERYGU Uncharacterized protein OS=Erythranthe guttata OX=4155 GN=MIMGU_mgv1a005092mg PE=4 SV=1	NA	Solyc01g109600.3.1	AT3G50780.1
Sh_contig_1548	A0A2G9GBS5	GO:0016021	429701	60.6	66	26	0	298	101	221	286	3.2e-12	80.1	A0A2G9GBS5|A0A2G9GBS5_9LAMI Uncharacterized protein OS=Handroanthus impetiginosus OX=429701 GN=CDL12_24746 PE=4 SV=1	NA	Solyc08g079670.3.1	AT1G12450.1
Sh_contig_1549	A0A2G9GU30	GO:0016021; GO:0015297; GO:0015238	429701	81.2	101	19	0	303	1	231	331	2.7e-43	183.3	A0A2G9GU30|A0A2G9GU30_9LAMI Protein DETOXIFICATION OS=Handroanthus impetiginosus OX=429701 GN=CDL12_18632 PE=3 SV=1	NA	Solyc04g074850.3.1	AT5G65380.1
Sh_contig_1550	A0A1R3JH74	GO:0003676; GO:0003964; GO:0015074	210143	59.4	96	39	0	289	2	71	166	3.4e-26	127.1	A0A1R3JH74|A0A1R3JH74_COCAP Reverse transcriptase OS=Corchorus capsularis OX=210143 GN=CCACVL1_06114 PE=4 SV=1	NA	NA	NA
Sh_contig_1551	A0A022PQD1	GO:0005576; GO:0020037; GO:0046872; GO:0004601; GO:0042744; GO:0006979	4155	78	123	27	0	3	371	68	190	7.3e-51	208.8	A0A022PQD1|A0A022PQD1_ERYGU Peroxidase (Fragment) OS=Erythranthe guttata OX=4155 GN=MIMGU_mgv1a019228mg PE=3 SV=1	NA	Solyc01g104860.3.1	AT4G25980.1
Sh_contig_1552	A0A022QZP2	GO:0016021; GO:0022857	4155	70.4	125	37	0	377	3	12	136	9.1e-41	175.3	A0A022QZP2|A0A022QZP2_ERYGU WAT1-related protein OS=Erythranthe guttata OX=4155 GN=MIMGU_mgv1a008999mg PE=3 SV=1	NA	Solyc01g066850.3.1	AT3G30340.1
Sh_contig_1553	A0A068U7Q4	GO:0016021; GO:0005509	49390	90.5	95	9	0	285	1	1	95	8.6e-40	172.2	A0A068U7Q4|A0A068U7Q4_COFCA Uncharacterized protein OS=Coffea canephora OX=49390 GN=GSCOC_T00017982001 PE=4 SV=1	NA	Solyc12g015870.2.1	AT5G55990.1
Sh_contig_1554	A0A2G9HKT8	GO:0047204; GO:0016788	429701	66.7	138	43	1	406	2	170	307	7.7e-46	192.2	A0A2G9HKT8|A0A2G9HKT8_9LAMI Chlorogenate--glucarate O-hydroxycinnamoyltransferase OS=Handroanthus impetiginosus OX=429701 GN=CDL12_09190 PE=3 SV=1	NA	Solyc01g099050.3.1	AT5G03980.1
Sh_contig_1555	A0A2G9GDZ0	GO:0005634; GO:0003677; GO:0006355; GO:0006351	429701	74.6	122	31	0	368	3	138	259	5e-44	186	A0A2G9GDZ0|A0A2G9GDZ0_9LAMI Uncharacterized protein OS=Handroanthus impetiginosus OX=429701 GN=CDL12_23973 PE=4 SV=1	NA	Solyc11g045350.2.1	AT3G59580.1
Sh_contig_1556	S8D0Z9	GO:0016021; GO:0005524; GO:0004222	192259	92.6	135	10	0	3	407	473	607	5.7e-65	255.8	S8D0Z9|S8D0Z9_9LAMI Uncharacterized protein (Fragment) OS=Genlisea aurea OX=192259 GN=M569_01323 PE=3 SV=1	NA	Solyc03g007330.3.1	AT5G53170.1
Sh_contig_1557	A0A2I4FJ63	GO:0016021; GO:0005524; GO:0042626	51240	70.7	82	24	0	410	165	883	964	6.2e-27	129.4	A0A2I4FJ63|A0A2I4FJ63_9ROSI ABC transporter A family member 2-like isoform X1 OS=Juglans regia OX=51240 GN=LOC108999275 PE=4 SV=1	NA	Solyc03g113080.3.1	AT3G47730.1
Sh_contig_1558	A0A022PU00	GO:0016021; GO:0016757; GO:0006486	4155	76.9	182	41	1	1	546	291	471	3.8e-80	306.6	A0A022PU00|A0A022PU00_ERYGU Uncharacterized protein OS=Erythranthe guttata OX=4155 GN=MIMGU_mgv1a025992mg PE=4 SV=1	NA	Solyc03g115750.1.1	AT2G29040.1
Sh_contig_1559	A0A0A0LXV4	GO:0016021; GO:0015743	3659	81.4	43	8	0	2	130	48	90	1.7e-09	71.2	A0A0A0LXV4|A0A0A0LXV4_CUCSA Uncharacterized protein OS=Cucumis sativus OX=3659 GN=Csa_1G631860 PE=4 SV=1	NA	NA	NA
Sh_contig_1560	A0A2I4FAJ7	GO:0003723	51240	87.8	147	18	0	20	460	705	851	5.7e-37	162.9	A0A2I4FAJ7|A0A2I4FAJ7_9ROSI pumilio homolog 4-like OS=Juglans regia OX=51240 GN=LOC108997043 PE=4 SV=1	K17943	Solyc04g011580.3.1	AT3G10360.1
Sh_contig_1561	A0A2G9GLS9	GO:0016021; GO:0005524; GO:0004674	429701	63.8	130	46	1	396	10	525	654	5.7e-38	166.4	A0A2G9GLS9|A0A2G9GLS9_9LAMI Serine/threonine protein kinase OS=Handroanthus impetiginosus OX=429701 GN=CDL12_21185 PE=4 SV=1	NA	Solyc11g011880.2.1	AT1G56120.1
Sh_contig_1562	A0A2G9HPB4		429701	82.9	35	6	0	295	191	42	76	6.9e-07	63.5	A0A2G9HPB4|A0A2G9HPB4_9LAMI Uncharacterized protein OS=Handroanthus impetiginosus OX=429701 GN=CDL12_07943 PE=3 SV=1	NA	Solyc08g075070.3.1	AT4G19400.1
Sh_contig_1563	A0A022Q0E8	GO:0020037; GO:0005506; GO:0004497; GO:0016705	4155	61.6	125	33	1	378	4	101	210	7.4e-35	155.6	A0A022Q0E8|A0A022Q0E8_ERYGU Uncharacterized protein OS=Erythranthe guttata OX=4155 GN=MIMGU_mgv1a017655mg PE=3 SV=1	NA	Solyc10g087010.2.1	AT3G48270.1
Sh_contig_1564	A0A2H3Z0U6	GO:0016787; GO:0008152	42345	77.2	101	23	0	305	3	132	232	6.4e-37	162.2	A0A2H3Z0U6|A0A2H3Z0U6_PHODC IAA-amino acid hydrolase ILR1-like 1 OS=Phoenix dactylifera OX=42345 GN=LOC103719311 PE=4 SV=1	K21604	Solyc03g121270.3.1	AT1G51760.1
Sh_contig_1565	A0A2U1NM91		35608	36.1	119	67	4	46	387	81	195	3.9e-07	63.5	A0A2U1NM91|A0A2U1NM91_ARTAN FAR1 DNA binding domain, Zinc finger, SWIM-type, MULE transposase domain, FHY3/FAR1 family OS=Artemisia annua OX=35608 GN=CTI12_AA250060 PE=4 SV=1	NA	NA	NA
Sh_contig_1566	A0A2G9HR56	GO:0043531	429701	48.5	136	63	4	12	404	479	612	1.2e-22	115.2	A0A2G9HR56|A0A2G9HR56_9LAMI Apoptotic ATPase OS=Handroanthus impetiginosus OX=429701 GN=CDL12_07296 PE=3 SV=1	NA	Solyc10g008220.3.1	AT1G10920.1
Sh_contig_1567	K4BQ77	GO:0016851; GO:0015995	4081	88.9	297	31	1	887	3	1	297	2.5e-144	520.8	K4BQ77|K4BQ77_SOLLC Uncharacterized protein OS=Solanum lycopersicum OX=4081 GN=101244176 PE=4 SV=1	K03403	Solyc04g015750.3.1	AT5G13630.1
Sh_contig_1568	A0A068TKN2		49390	61.4	83	26	1	316	86	134	216	1.1e-15	91.7	A0A068TKN2|A0A068TKN2_COFCA Uncharacterized protein OS=Coffea canephora OX=49390 GN=GSCOC_T00014019001 PE=4 SV=1	NA	Solyc02g072140.1.1	AT1G29300.1
Sh_contig_1569	A0A022RSN7	GO:0004857	4155	77.5	173	39	0	818	1336	9	181	2.4e-68	268.9	A0A022RSN7|A0A022RSN7_ERYGU Uncharacterized protein (Fragment) OS=Erythranthe guttata OX=4155 GN=MIMGU_mgv1a024700mg PE=4 SV=1	NA	Solyc06g034370.1.1	AT5G62350.1
Sh_contig_1570	A0A2P6QMM7	GO:0003676; GO:0003964; GO:0008270	74649	56.4	110	48	0	334	5	120	229	6.7e-24	119	A0A2P6QMM7|A0A2P6QMM7_ROSCH Putative RNA-directed DNA polymerase OS=Rosa chinensis OX=74649 GN=RchiOBHm_Chr5g0080061 PE=4 SV=1	NA	NA	NA
Sh_contig_1571	A0A2G9I1L1		429701	82.5	126	21	1	382	8	662	787	6.6e-47	195.7	A0A2G9I1L1|A0A2G9I1L1_9LAMI Vesicle coat complex COPII, subunit SEC31 OS=Handroanthus impetiginosus OX=429701 GN=CDL12_03642 PE=4 SV=1	NA	Solyc01g088020.3.1	AT3G63460.1
Sh_contig_1572	A0A2G9FX47		429701	50	98	42	3	283	2	19	113	3.6e-16	93.2	A0A2G9FX47|A0A2G9FX47_9LAMI Uncharacterized protein OS=Handroanthus impetiginosus OX=429701 GN=CDL12_29897 PE=4 SV=1	NA	Solyc09g065020.3.1	AT3G44326.1
Sh_contig_1573	A0A022RGN0	GO:0043531	4155	34.9	106	66	1	2	310	210	315	3.2e-07	63.5	A0A022RGN0|A0A022RGN0_ERYGU Uncharacterized protein OS=Erythranthe guttata OX=4155 GN=MIMGU_mgv1a025859mg PE=3 SV=1	NA	NA	NA
Sh_contig_1574	A0A2G9FZ41	GO:0005524; GO:0004674; GO:0007165	429701	64.4	101	36	0	308	6	243	343	3.5e-27	129.8	A0A2G9FZ41|A0A2G9FZ41_9LAMI Non-specific serine/threonine protein kinase OS=Handroanthus impetiginosus OX=429701 GN=CDL12_29210 PE=3 SV=1	NA	Solyc06g082440.1.1	AT2G30360.1
Sh_contig_1575	A0A2G9HAD7	GO:0003676	429701	64.1	78	26	2	148	375	368	445	6.5e-15	89.4	A0A2G9HAD7|A0A2G9HAD7_9LAMI Acinus (Induces apoptotic chromatin condensation) OS=Handroanthus impetiginosus OX=429701 GN=CDL12_12887 PE=4 SV=1	NA	Solyc04g072670.3.1	NA
Sh_contig_1576	B8YLY5	GO:0003676; GO:0008270; GO:0015074	3880	53.8	119	55	0	362	6	982	1100	3.3e-27	130.2	B8YLY5|B8YLY5_MEDTR Gag-Pol polyprotein OS=Medicago truncatula OX=3880 PE=4 SV=1	NA	Solyc03g095420.2.1	NA
Sh_contig_1577	A0A2G9HBG9	GO:0046872	429701	85.3	102	15	0	1	306	141	242	1.4e-47	197.6	A0A2G9HBG9|A0A2G9HBG9_9LAMI Uncharacterized protein OS=Handroanthus impetiginosus OX=429701 GN=CDL12_12716 PE=4 SV=1	NA	Solyc01g008320.3.1	AT1G31480.1
Sh_contig_1578	S8C580		192259	65.1	109	37	1	326	3	266	374	2.6e-36	160.2	S8C580|S8C580_9LAMI Uncharacterized protein OS=Genlisea aurea OX=192259 GN=M569_15204 PE=4 SV=1	NA	Solyc10g045380.2.1	AT2G44260.2
Sh_contig_1579	A0A2G9GJC6	GO:0051087	429701	49.1	222	92	6	609	7	533	754	5.4e-35	156.8	A0A2G9GJC6|A0A2G9GJC6_9LAMI Uncharacterized protein OS=Handroanthus impetiginosus OX=429701 GN=CDL12_22162 PE=4 SV=1	NA	Solyc01g095320.3.1	AT2G46240.1
Sh_contig_1580	A0A2G9HC34	GO:0004559; GO:0030246; GO:0046872; GO:0006013	429701	59	134	49	2	2	400	547	675	3.3e-33	150.2	A0A2G9HC34|A0A2G9HC34_9LAMI Alpha-mannosidase OS=Handroanthus impetiginosus OX=429701 GN=CDL12_12329 PE=3 SV=1	NA	Solyc02g083700.3.1	AT5G66150.1
Sh_contig_1581	A0A2G9H369	GO:0009507; GO:0004042; GO:0004358; GO:0103045; GO:0006526	429701	85.8	127	18	0	383	3	325	451	3.2e-54	219.9	A0A2G9H369|A0A2G9H369_9LAMI Arginine biosynthesis bifunctional protein ArgJ, chloroplastic OS=Handroanthus impetiginosus OX=429701 GN=CDL12_15418 PE=3 SV=1	NA	Solyc09g010420.3.1	AT2G37500.1
Sh_contig_1582	A0A2K3LD82		57577	55.8	154	63	2	508	50	136	285	2.9e-42	180.6	A0A2K3LD82|A0A2K3LD82_TRIPR Uncharacterized protein OS=Trifolium pratense OX=57577 GN=L195_g032452 PE=4 SV=1	NA	Solyc05g056330.3.1	AT5G35695.1
Sh_contig_1583	A0A2G9GJG9	GO:0003993; GO:0046872	429701	87.8	98	12	0	297	4	137	234	7.4e-46	191.8	A0A2G9GJG9|A0A2G9GJG9_9LAMI Purple acid phosphatase OS=Handroanthus impetiginosus OX=429701 GN=CDL12_22055 PE=3 SV=1	NA	Solyc09g009600.2.1	AT3G52820.1
Sh_contig_1584	A0A022PRG9	GO:0016021; GO:0015299; GO:0006813	4155	85.9	64	8	1	413	225	646	709	9e-18	99	A0A022PRG9|A0A022PRG9_ERYGU Uncharacterized protein OS=Erythranthe guttata OX=4155 GN=MIMGU_mgv1a001684mg PE=4 SV=1	NA	NA	AT4G04850.2
Sh_contig_1585	A0A2G9FYA5		429701	57.6	118	49	1	2	352	257	374	3.6e-23	116.7	A0A2G9FYA5|A0A2G9FYA5_9LAMI Uncharacterized protein OS=Handroanthus impetiginosus OX=429701 GN=CDL12_29477 PE=4 SV=1	NA	Solyc01g106950.3.1	AT2G14680.2
Sh_contig_1586	F6HVU3	GO:0003676; GO:0031047	29760	90.2	112	11	0	336	1	736	847	6.6e-51	208.8	F6HVU3|F6HVU3_VITVI Uncharacterized protein OS=Vitis vinifera OX=29760 GN=VIT_17s0053g00680 PE=3 SV=1	K11593	Solyc06g072300.3.1	AT1G48410.2
Sh_contig_1587	A0A061EBE5	GO:0003676; GO:0004523	3641	35.7	84	54	0	143	394	1561	1644	6.6e-10	72.8	A0A061EBE5|A0A061EBE5_THECC Uncharacterized protein OS=Theobroma cacao OX=3641 GN=TCM_011923 PE=4 SV=1	NA	Solyc02g094751.1.1	NA
Sh_contig_1588	A0A2G9G0P0	GO:0031225; GO:0010215	429701	68.1	160	50	1	481	2	143	301	4.6e-62	246.5	A0A2G9G0P0|A0A2G9G0P0_9LAMI COBRA-like protein OS=Handroanthus impetiginosus OX=429701 GN=CDL12_28810 PE=3 SV=1	NA	Solyc01g111050.3.1	AT3G29810.1
Sh_contig_1589	A0A2G9GHU1	GO:0005524; GO:0004674; GO:0007165	429701	55.7	131	44	4	358	2	253	381	4.1e-27	129.8	A0A2G9GHU1|A0A2G9GHU1_9LAMI Non-specific serine/threonine protein kinase OS=Handroanthus impetiginosus OX=429701 GN=CDL12_22612 PE=3 SV=1	NA	Solyc08g067310.1.1	AT5G25110.1
Sh_contig_1590	A0A0K1SB81	GO:0003677	99300	43	172	95	3	3	509	251	422	1.7e-26	128.3	A0A0K1SB81|A0A0K1SB81_REHGL 3R MYB protein OS=Rehmannia glutinosa OX=99300 GN=MYB26 PE=2 SV=1	NA	Solyc08g068320.3.1	NA
Sh_contig_1591	A0A022S1T7		4155	73	63	17	0	107	295	389	451	1.2e-18	101.7	A0A022S1T7|A0A022S1T7_ERYGU Uncharacterized protein OS=Erythranthe guttata OX=4155 GN=MIMGU_mgv1a006144mg PE=4 SV=1	NA	Solyc09g075180.3.1	AT2G47590.1
Sh_contig_1592	A0A2G9GAZ0	GO:0016021; GO:0005886; GO:0055085	429701	88.6	79	9	0	2	238	608	686	1.1e-32	148.3	A0A2G9GAZ0|A0A2G9GAZ0_9LAMI Mechanosensitive ion channel protein OS=Handroanthus impetiginosus OX=429701 GN=CDL12_25088 PE=3 SV=1	NA	Solyc08g061980.3.1	AT5G12080.1
Sh_contig_1593	A0A2G9H4E0		429701	72	100	25	1	144	443	1239	1335	1.4e-29	138.3	A0A2G9H4E0|A0A2G9H4E0_9LAMI Uncharacterized protein OS=Handroanthus impetiginosus OX=429701 GN=CDL12_15001 PE=4 SV=1	NA	Solyc01g095900.3.1	AT1G01320.1
Sh_contig_1594	A0A2G2V1P4	GO:0016021; GO:0046873	33114	47.4	78	25	2	147	332	137	214	6.8e-08	65.9	A0A2G2V1P4|A0A2G2V1P4_CAPBA Magnesium transporter MRS2-F OS=Capsicum baccatum OX=33114 GN=CQW23_33488 PE=4 SV=1	NA	Solyc01g106900.3.1	NA
Sh_contig_1595	A0A022PZL5		4155	78.3	479	91	2	2376	3773	29	507	8.9e-206	726.9	A0A022PZL5|A0A022PZL5_ERYGU Uncharacterized protein OS=Erythranthe guttata OX=4155 GN=MIMGU_mgv1a004857mg PE=4 SV=1	NA	Solyc12g009000.1.1	AT5G12010.1
Sh_contig_1596	A0A2N9ER59	GO:0009512; GO:0016021	28930	88.6	44	5	0	309	178	77	120	4.7e-11	76.3	A0A2N9ER59|A0A2N9ER59_FAGSY Uncharacterized protein OS=Fagus sylvatica OX=28930 GN=FSB_LOCUS5042 PE=3 SV=1	NA	Solyc01g109040.3.1	AT2G26500.2
Sh_contig_1597	A0A166IHH3		79200	54.4	90	41	0	4	273	70	159	1.9e-17	97.4	A0A166IHH3|A0A166IHH3_DAUCA Uncharacterized protein OS=Daucus carota subsp. sativus OX=79200 GN=DCAR_003790 PE=4 SV=1	NA	NA	NA
Sh_contig_1598	A0A022RGS1	GO:0005737; GO:0016021; GO:0016627; GO:0006629	4155	70.8	106	31	0	320	3	73	178	2.2e-32	147.1	A0A022RGS1|A0A022RGS1_ERYGU Uncharacterized protein OS=Erythranthe guttata OX=4155 GN=MIMGU_mgv1a011781mg PE=4 SV=1	NA	Solyc11g006300.2.1	AT5G16010.1
Sh_contig_1599	A0A2H3ZJ77	GO:0016021	42345	42.9	91	38	3	34	294	1	81	1.7e-05	57.8	A0A2H3ZJ77|A0A2H3ZJ77_PHODC plant intracellular Ras-group-related LRR protein 1-like OS=Phoenix dactylifera OX=42345 GN=LOC103697655 PE=4 SV=1	NA	Solyc03g112270.3.1	AT3G11330.1
Sh_contig_1600	A0A2G9H5F1	GO:0008792; GO:0006527; GO:0008295	429701	54.7	75	29	2	214	438	8	77	3.5e-10	73.9	A0A2G9H5F1|A0A2G9H5F1_9LAMI Arginine decarboxylase OS=Handroanthus impetiginosus OX=429701 GN=CDL12_14646 PE=3 SV=1	NA	NA	NA
Sh_contig_1601	A0A1U8B949	GO:0003676; GO:0015074	4432	62.3	199	69	1	3	599	83	275	1.3e-54	221.9	A0A1U8B949|A0A1U8B949_NELNU uncharacterized protein LOC104612075 OS=Nelumbo nucifera OX=4432 GN=LOC104612075 PE=4 SV=1	NA	NA	AT3G21000.1
Sh_contig_1602	S8D377		192259	81.4	177	28	3	1	531	82	253	1.2e-75	291.6	S8D377|S8D377_9LAMI Tubby-like F-box protein OS=Genlisea aurea OX=192259 GN=M569_02926 PE=3 SV=1	NA	Solyc07g062390.3.1	AT1G53320.1
Sh_contig_1603	A0A2K3NFQ0		57577	58.2	153	60	1	4	450	638	790	3.4e-42	180.3	A0A2K3NFQ0|A0A2K3NFQ0_TRIPR Retrotransposon-related protein (Fragment) OS=Trifolium pratense OX=57577 GN=L195_g025164 PE=4 SV=1	NA	Solyc09g059914.1.1	NA
Sh_contig_1604	A0A2G9GPJ9	GO:0016021; GO:0008324	429701	90.8	153	14	0	461	3	180	332	1.4e-72	281.2	A0A2G9GPJ9|A0A2G9GPJ9_9LAMI Mitochondrial Fe2+ transporter MMT1 OS=Handroanthus impetiginosus OX=429701 GN=CDL12_20269 PE=4 SV=1	NA	Solyc03g052990.3.1	AT3G58060.1
Sh_contig_1605	A0A2G9GPV3	GO:0007165	429701	38.7	163	76	4	2	427	290	449	2.1e-11	78.6	A0A2G9GPV3|A0A2G9GPV3_9LAMI Uncharacterized protein OS=Handroanthus impetiginosus OX=429701 GN=CDL12_20156 PE=4 SV=1	NA	Solyc09g009970.3.1	AT3G11490.1
Sh_contig_1606	A0A022R939	GO:0016021	4155	71.7	113	24	2	1	318	206	317	6.3e-35	155.6	A0A022R939|A0A022R939_ERYGU Uncharacterized protein OS=Erythranthe guttata OX=4155 GN=MIMGU_mgv1a010147mg PE=4 SV=1	NA	Solyc01g102530.3.1	AT2G02370.1
Sh_contig_1607	A0A2G9G794	GO:0016740	429701	52.7	55	26	0	11	175	451	505	2.6e-05	57.4	A0A2G9G794|A0A2G9G794_9LAMI Leucine-rich repeat protein OS=Handroanthus impetiginosus OX=429701 GN=CDL12_26328 PE=4 SV=1	NA	Solyc05g006670.1.1	AT2G25790.1
Sh_contig_1608	A0A151UCL5	GO:0016021; GO:0008289; GO:0004622; GO:0004623; GO:0102567; GO:0102568; GO:0006869; GO:0006355; GO:0006950	3821	75.9	58	14	0	377	550	1	58	6.6e-16	93.2	A0A151UCL5|A0A151UCL5_CAJCA Extended synaptotagmin-2 OS=Cajanus cajan OX=3821 GN=KK1_021224 PE=4 SV=1	NA	Solyc01g094030.3.1	AT3G61050.1
Sh_contig_1609	A0A022RK57	GO:0003993; GO:0046872	4155	90.6	117	11	0	353	3	241	357	3.5e-58	233	A0A022RK57|A0A022RK57_ERYGU Purple acid phosphatase OS=Erythranthe guttata OX=4155 GN=MIMGU_mgv1a005618mg PE=3 SV=1	NA	Solyc07g007670.3.1	AT5G34850.1
Sh_contig_1610	A0A022RDA9		4155	77.1	192	44	0	578	3	368	559	2.2e-70	274.2	A0A022RDA9|A0A022RDA9_ERYGU Uncharacterized protein OS=Erythranthe guttata OX=4155 GN=MIMGU_mgv1a001387mg PE=4 SV=1	NA	Solyc01g112050.3.1	AT2G17110.1
Sh_contig_1611	A0A2G9H0T6	GO:0102983; GO:0006486	429701	85.2	108	16	0	325	2	88	195	1.7e-51	210.7	A0A2G9H0T6|A0A2G9H0T6_9LAMI Acetylglucosaminyltransferase EXT1/exostosin 1 OS=Handroanthus impetiginosus OX=429701 GN=CDL12_16269 PE=4 SV=1	NA	Solyc10g083750.2.1	AT5G03795.1
Sh_contig_1612	A0A1U8GS61	GO:0005840; GO:0003735; GO:0006412	4072	78.4	37	8	0	21	131	70	106	8.9e-06	59.3	A0A1U8GS61|A0A1U8GS61_CAPAN 40S ribosomal protein S6-like OS=Capsicum annuum OX=4072 GN=LOC107871723 PE=3 SV=1	K02991	Solyc08g006040.3.1	AT4G31700.1
Sh_contig_1613	A0A164WC17	GO:0010181; GO:0016491	79200	99.1	113	1	0	2	340	162	274	3.6e-52	213	A0A164WC17|A0A164WC17_DAUCA Uncharacterized protein OS=Daucus carota subsp. sativus OX=79200 GN=DCAR_021060 PE=3 SV=1	NA	Solyc07g056540.3.1	AT3G14415.2
Sh_contig_1614	A0A2J6KU53	GO:0000956	4236	85.9	128	18	0	777	394	1	128	2.8e-53	218.4	A0A2J6KU53|A0A2J6KU53_LACSA Uncharacterized protein OS=Lactuca sativa OX=4236 GN=LSAT_4X92601 PE=4 SV=1	NA	Solyc06g062980.3.1	AT3G14080.1
Sh_contig_1615	A0A2J6KU53	GO:0000956	4236	85.9	128	18	0	801	418	1	128	2.8e-53	218.4	A0A2J6KU53|A0A2J6KU53_LACSA Uncharacterized protein OS=Lactuca sativa OX=4236 GN=LSAT_4X92601 PE=4 SV=1	NA	Solyc06g062980.3.1	AT3G14080.1
Sh_contig_1616	A0A022QXK2		4155	84.9	126	19	0	584	207	431	556	9.9e-55	222.2	A0A022QXK2|A0A022QXK2_ERYGU Uncharacterized protein OS=Erythranthe guttata OX=4155 GN=MIMGU_mgv1a003899mg PE=4 SV=1	NA	Solyc08g061320.3.1	AT2G26280.1
Sh_contig_1617	A5CAF3	GO:0003676; GO:0015074	29760	51.5	103	50	0	333	25	182	284	3.4e-23	117.1	A5CAF3|A5CAF3_VITVI Uncharacterized protein OS=Vitis vinifera OX=29760 GN=VITISV_001568 PE=4 SV=1	NA	NA	NA
Sh_contig_1618	A0A022QCW4	GO:0004252; GO:0008240	4155	86.1	158	22	0	475	2	388	545	7.3e-72	278.9	A0A022QCW4|A0A022QCW4_ERYGU Uncharacterized protein OS=Erythranthe guttata OX=4155 GN=MIMGU_mgv1a000305mg PE=4 SV=1	NA	Solyc03g025610.2.1	AT4G20850.1
Sh_contig_1619	A0A2H5Q0U3	GO:0016021	55188	56.2	48	21	0	269	412	70	117	3.2e-07	63.9	A0A2H5Q0U3|A0A2H5Q0U3_CITUN Uncharacterized protein OS=Citrus unshiu OX=55188 GN=CUMW_183240 PE=4 SV=1	NA	NA	NA
Sh_contig_1620	A0A200RBR9	GO:0016021; GO:0020037; GO:0005506; GO:0016705	56857	41.4	111	50	3	159	461	567	672	1.3e-07	65.5	A0A200RBR9|A0A200RBR9_9MAGN Cytochrome P450 OS=Macleaya cordata OX=56857 GN=BVC80_1663g57 PE=4 SV=1	NA	NA	NA
Sh_contig_1621	A0A2G9IAV5	GO:0046872; GO:0030570; GO:0045490	429701	78.8	52	11	0	328	173	508	559	3.5e-12	80.1	A0A2G9IAV5|A0A2G9IAV5_9LAMI Pectate lyase OS=Handroanthus impetiginosus OX=429701 GN=CDL12_00348 PE=3 SV=1	NA	Solyc09g061890.3.1	AT4G24780.1
Sh_contig_1622	A0A2G9I5L6	GO:0005524; GO:0016787; GO:0019538	429701	55.9	118	52	0	192	545	961	1078	3.7e-30	140.6	A0A2G9I5L6|A0A2G9I5L6_9LAMI Chaperone HSP104 OS=Handroanthus impetiginosus OX=429701 GN=CDL12_02351 PE=4 SV=1	NA	Solyc09g055230.3.1	AT1G07200.2
Sh_contig_1623	A0A022PQJ2	GO:0043531	4155	50.2	201	98	1	597	1	133	333	9.8e-53	215.7	A0A022PQJ2|A0A022PQJ2_ERYGU Uncharacterized protein (Fragment) OS=Erythranthe guttata OX=4155 GN=MIMGU_mgv1a023631mg PE=4 SV=1	NA	Solyc05g007610.2.1	AT3G46730.1
Sh_contig_1624	S8DQP5	GO:0016021	192259	57.1	70	27	2	390	184	11	78	1.8e-06	61.6	S8DQP5|S8DQP5_9LAMI Uncharacterized protein OS=Genlisea aurea OX=192259 GN=M569_09432 PE=4 SV=1	NA	NA	NA
Sh_contig_1625	A0A2K1YL79	GO:0050660; GO:0016614	3694	64.1	92	33	0	578	303	442	533	1.1e-29	139	A0A2K1YL79|A0A2K1YL79_POPTR Uncharacterized protein OS=Populus trichocarpa OX=3694 GN=POPTR_011G163000v3 PE=3 SV=1	NA	Solyc02g070170.1.1	AT5G44390.1
Sh_contig_1626	A0A2G9GZL7	GO:0016787; GO:0046872	429701	79.4	102	21	0	385	80	1161	1262	1.1e-38	168.3	A0A2G9GZL7|A0A2G9GZL7_9LAMI N-arginine dibasic convertase NRD1 OS=Handroanthus impetiginosus OX=429701 GN=CDL12_16694 PE=4 SV=1	NA	Solyc03g118430.3.1	AT5G42390.1
Sh_contig_1627	A0A022QBN9	GO:0016020; GO:0016747; GO:0006633	4155	77	204	47	0	2	613	94	297	8.8e-86	325.5	A0A022QBN9|A0A022QBN9_ERYGU 3-ketoacyl-CoA synthase OS=Erythranthe guttata OX=4155 GN=MIMGU_mgv1a005841mg PE=3 SV=1	NA	Solyc03g078330.1.1	AT1G68530.1
Sh_contig_1628	A0A2G9HIM5	GO:0016021; GO:0015297; GO:0015238	429701	76.5	102	24	0	312	7	217	318	2.8e-35	156.8	A0A2G9HIM5|A0A2G9HIM5_9LAMI Putative membrane protein, predicted efflux pump OS=Handroanthus impetiginosus OX=429701 GN=CDL12_09947 PE=4 SV=1	NA	Solyc05g013450.3.1	AT5G38030.1
Sh_contig_1629	A0A2G9GRC8	GO:0015031	429701	72.7	384	90	4	223	1374	5	373	6.4e-129	470.3	A0A2G9GRC8|A0A2G9GRC8_9LAMI Spindle pole body protein OS=Handroanthus impetiginosus OX=429701 GN=CDL12_19598 PE=4 SV=1	NA	Solyc02g083130.3.1	AT4G35730.1
Sh_contig_1630	W9S186	GO:0016758; GO:0008152	981085	48.7	119	59	2	360	7	26	143	1.8e-22	114.4	W9S186|W9S186_9ROSA UDP-glycosyltransferase 76F1 OS=Morus notabilis OX=981085 GN=L484_005866 PE=4 SV=1	NA	Solyc03g078790.1.1	AT5G05870.1
Sh_contig_1631	A0A251SJ10	GO:0008270; GO:0006355	4232	37.1	194	114	4	572	9	412	603	8.9e-24	119.4	A0A251SJ10|A0A251SJ10_HELAN Putative FAR1 DNA binding domain, Zinc finger, SWIM-type, MULE transposase domain, FHY3/FAR1 family OS=Helianthus annuus OX=4232 GN=HannXRQ_Chr14g0449641 PE=4 SV=1	NA	Solyc07g043260.3.1	AT4G38180.1
Sh_contig_1632	A0A022RI12	GO:0005524; GO:0004672	4155	79.5	171	35	0	5	517	456	626	5e-66	259.6	A0A022RI12|A0A022RI12_ERYGU Uncharacterized protein OS=Erythranthe guttata OX=4155 GN=MIMGU_mgv1a000578mg PE=4 SV=1	NA	Solyc08g081990.3.1	AT4G11110.1
Sh_contig_1633	A0A2G9H8V9	GO:0102387; GO:0102720	429701	52.1	119	57	0	6	362	1	119	2.9e-28	133.7	A0A2G9H8V9|A0A2G9H8V9_9LAMI Acetyl-CoA-benzylalcohol acetyltransferase OS=Handroanthus impetiginosus OX=429701 GN=CDL12_13421 PE=4 SV=1	NA	Solyc04g082350.1.1	AT3G26040.1
[truncated: 69,768 more rows]
