# Supplementary material for: De novo Sequencing and Analysis of Salvia hispanica Tissue-Specific Transcriptome and Identification of Genes Involved in Terpenoid Biosynthesis
Source: Plants (Basel). 2020 Mar 24;9(3):405. doi: 10.3390/plants9030405 (PMC7154873; doi:10.3390/plants9030405)
Supplement: Supplementary file 1 [file plants-09-00405-s001.zip › plants-741972/Supplemental_files/Supplemental table 2.xlsx]

## Sheet: Raw counts
	Normalized read counts
Contig name	Leaf Rep 1	Leaf Rep 2	Leaf Rep 3	Root Rep 1	Root Rep 2	Root Rep 3
Sh_contig_12	222	210	206	126	82	109
Sh_contig_21	0	0	0	33	25	26
Sh_contig_64	7290	6574	9357	68	60	72
Sh_contig_98	259	271	296	129	91	103
Sh_contig_105	238	696	526	48	43	54
Sh_contig_127	174	191	205	558	532	618
Sh_contig_135	26	8	11	0	0	0
Sh_contig_137	2900	2411	2472	7294	6419	8463
Sh_contig_140	98	73	78	351	349	377
Sh_contig_186	279	282	299	3	0	2
Sh_contig_222	16	14	27	0	0	1
Sh_contig_226	177	149	152	585	410	526
Sh_contig_341	48	23	36	0	0	1
Sh_contig_368	1	0	0	345	248	331
Sh_contig_385	1	0	0	45	34	28
Sh_contig_397	37	31	33	297	259	314
Sh_contig_411	220	160	162	834	766	1015
Sh_contig_425	18	15	14	0	0	0
Sh_contig_443	126	124	123	484	366	501
Sh_contig_450	72	54	82	316	306	318
Sh_contig_455	3990	2785	3973	69	56	68
Sh_contig_490	345	317	289	1052	764	1018
Sh_contig_500	353	470	634	175	175	196
Sh_contig_513	129	111	110	534	446	576
Sh_contig_516	37	46	41	13	17	11
Sh_contig_524	2815	2444	2515	491	440	544
Sh_contig_529	110	73	107	801	616	804
Sh_contig_561	23028	22557	26774	381	367	403
Sh_contig_626	69	83	75	323	261	315
Sh_contig_647	585	552	719	4	0	4
Sh_contig_650	0	0	0	820	462	646
Sh_contig_657	386	313	290	1817	1485	1779
Sh_contig_663	154	141	113	70	46	59
Sh_contig_718	643	475	757	0	0	0
Sh_contig_727	0	0	2	69	51	67
Sh_contig_742	84	55	54	1172	1175	1502
Sh_contig_744	5	2	2	33	35	43
Sh_contig_751	662	552	673	21	26	24
Sh_contig_796	57	14	14	307	267	419
Sh_contig_834	71	51	44	510	404	489
Sh_contig_842	36	41	37	0	1	2
Sh_contig_855	589	593	790	180	164	163
Sh_contig_916	235	182	214	33	25	29
Sh_contig_932	16	26	40	0	0	0
Sh_contig_935	315	261	264	878	766	918
Sh_contig_937	349	296	413	103	94	122
Sh_contig_964	5571	4335	5127	233	206	266
Sh_contig_972	26	18	28	2	2	0
Sh_contig_1005	197	178	346	17	19	17
Sh_contig_1014	15	16	12	1	1	0
Sh_contig_1021	179	152	149	500	380	522
Sh_contig_1052	552	410	545	182	154	177
Sh_contig_1090	1	1	2	31	40	58
Sh_contig_1101	11	5	10	547	425	574
Sh_contig_1107	215	283	348	0	0	0
Sh_contig_1110	377	313	367	18	23	28
Sh_contig_1115	6	4	2	185	126	181
Sh_contig_1136	2679	2089	2682	111	90	113
Sh_contig_1138	299	262	361	41	43	62
Sh_contig_1154	0	0	0	423	441	650
Sh_contig_1171	3	13	21	190	143	212
Sh_contig_1181	147	90	106	1228	897	1275
Sh_contig_1200	0	0	0	132	138	200
Sh_contig_1202	270	148	232	0	0	1
Sh_contig_1212	158	129	139	464	390	483
Sh_contig_1223	159	144	167	712	605	756
Sh_contig_1227	1	1	0	40	18	35
Sh_contig_1232	13	12	7	78	67	59
Sh_contig_1286	142	98	137	48	50	74
Sh_contig_1292	22	21	33	301	293	340
Sh_contig_1327	42	38	33	132	135	154
Sh_contig_1345	17	20	15	261	239	363
Sh_contig_1357	225	146	195	9	17	15
Sh_contig_1368	16	5	9	191	166	170
Sh_contig_1385	17	18	21	114	117	144
Sh_contig_1394	47	35	42	158	135	160
Sh_contig_1428	502	301	333	1602	1539	1846
Sh_contig_1433	30	28	45	165	158	168
Sh_contig_1437	252	209	349	99	91	112
Sh_contig_1461	24	10	18	234	324	321
Sh_contig_1499	17	5	3	161	191	236
Sh_contig_1510	1511	1288	1724	118	129	142
Sh_contig_1514	601	230	225	21	10	16
Sh_contig_1525	24	17	20	9	4	11
Sh_contig_1535	142	209	237	0	0	0
Sh_contig_1569	222	152	172	1575	1470	2286
Sh_contig_1595	174	118	157	631	696	834
Sh_contig_1605	31	13	25	317	265	298
Sh_contig_1625	1	0	0	44	47	35
Sh_contig_1711	342	291	369	87	70	88
Sh_contig_1755	0	0	0	50	41	45
Sh_contig_1756	22	22	27	1	0	1
Sh_contig_1790	101	82	91	36	27	51
Sh_contig_1880	0	0	0	42	40	34
Sh_contig_1927	65	25	30	0	2	0
Sh_contig_1984	19	31	22	1	2	3
Sh_contig_2044	3	1	2	80	81	104
Sh_contig_2079	82	58	54	493	453	519
Sh_contig_2126	0	0	0	36	22	35
Sh_contig_2138	50	59	56	0	0	0
Sh_contig_2154	33	36	25	0	1	0
Sh_contig_2172	289	302	484	125	71	180
Sh_contig_2173	715	693	705	313	318	301
Sh_contig_2191	68	62	51	6	4	2
Sh_contig_2198	65	41	72	0	0	0
Sh_contig_2202	744	621	648	0	0	1
Sh_contig_2203	63	40	81	0	0	0
Sh_contig_2212	0	0	0	38	25	35
Sh_contig_2225	23	21	19	121	93	109
Sh_contig_2242	477	425	426	1672	1515	1850
Sh_contig_2243	31	20	23	0	0	0
Sh_contig_2247	2085	1993	2678	586	472	570
Sh_contig_2322	1970	1679	1820	68	50	75
Sh_contig_2327	202	251	175	17	22	27
Sh_contig_2337	265	257	272	734	670	901
Sh_contig_2366	305	298	360	941	820	1059
Sh_contig_2372	1952	1794	2104	103	96	108
Sh_contig_2387	20	24	24	1	1	1
Sh_contig_2401	3	1	2	50	27	52
Sh_contig_2410	18	41	49	9	6	8
Sh_contig_2417	0	0	0	152	100	147
Sh_contig_2418	64	100	99	0	0	0
Sh_contig_2422	51	49	51	0	0	0
Sh_contig_2429	20	14	22	9	8	6
Sh_contig_2434	136	26	41	5	1	4
Sh_contig_2435	397	325	388	1042	895	1026
Sh_contig_2436	27	33	36	9	4	4
Sh_contig_2440	56	54	59	463	343	560
Sh_contig_2444	46	59	11	0	0	0
Sh_contig_2481	0	0	0	26	29	37
Sh_contig_2486	69	44	68	298	219	287
Sh_contig_2489	486	425	546	21	14	40
Sh_contig_2496	0	0	0	38	29	34
Sh_contig_2508	0	1	0	217	227	274
Sh_contig_2511	0	1	0	74	50	68
Sh_contig_2515	0	0	0	43	30	38
Sh_contig_2517	348	320	312	130	97	119
Sh_contig_2523	126	93	172	1075	1046	1491
Sh_contig_2527	181	154	194	990	1134	1124
Sh_contig_2528	763	743	634	3453	2713	3323
Sh_contig_2550	38	37	33	0	3	2
Sh_contig_2553	4	5	2	70	43	50
Sh_contig_2564	40	12	29	211	173	180
Sh_contig_2565	21	23	25	618	682	971
Sh_contig_2571	170	204	220	688	674	822
Sh_contig_2572	1	0	0	46	46	34
Sh_contig_2573	1	1	1	49	67	85
Sh_contig_2574	35	34	30	0	0	0
Sh_contig_2580	84	70	70	372	350	383
Sh_contig_2583	0	0	0	144	91	98
Sh_contig_2585	57	33	43	3	4	2
Sh_contig_2604	129	139	91	36	26	31
Sh_contig_2613	1148	1223	1505	427	387	627
Sh_contig_2629	38	35	46	15	11	14
Sh_contig_2634	39	29	45	3	5	5
Sh_contig_2637	16	22	19	7	9	7
Sh_contig_2651	167	165	157	567	415	585
Sh_contig_2654	0	0	0	61	32	30
Sh_contig_2662	25	44	39	0	2	0
Sh_contig_2676	130	132	139	3702	2827	3821
Sh_contig_2693	4	2	3	41	44	59
Sh_contig_2709	10	6	5	57	50	73
Sh_contig_2712	0	0	0	86	67	71
Sh_contig_2720	29	1	6	2045	1969	2438
Sh_contig_2721	0	0	0	192	133	163
Sh_contig_2722	19	21	14	114	79	104
Sh_contig_2732	0	0	0	53	43	67
Sh_contig_2735	271	265	322	0	0	0
Sh_contig_2736	123	59	59	541	645	545
Sh_contig_2745	251	294	340	1780	1644	2075
Sh_contig_2751	0	0	0	56	29	54
Sh_contig_2753	10	16	6	703	474	604
Sh_contig_2754	0	0	0	42	33	25
Sh_contig_2755	0	0	0	26	31	31
Sh_contig_2757	203	240	305	28	21	31
Sh_contig_2766	25	7	19	0	0	0
Sh_contig_2767	62	84	90	0	0	0
Sh_contig_2788	20	35	40	8	15	10
Sh_contig_2795	39	15	31	0	0	0
Sh_contig_2809	0	0	0	33	28	24
Sh_contig_2816	302	262	262	1476	1548	1693
Sh_contig_2817	0	0	0	21	25	26
Sh_contig_2822	0	0	0	25	24	23
Sh_contig_2827	0	0	0	21	32	44
Sh_contig_2834	28	30	22	7	2	8
Sh_contig_2836	219	210	258	91	99	99
Sh_contig_2841	0	0	0	96	120	156
Sh_contig_2851	33	26	39	4	8	6
Sh_contig_2862	1698	1758	2022	415	323	386
Sh_contig_2866	37	30	30	0	0	0
Sh_contig_2867	14	33	27	0	0	2
Sh_contig_2869	1	0	1	37	41	32
Sh_contig_2871	12	12	18	3	2	1
Sh_contig_2876	17	13	20	0	0	0
Sh_contig_2881	0	0	0	21	24	26
Sh_contig_2887	0	0	0	32	25	32
Sh_contig_2892	21	21	16	0	0	0
Sh_contig_2898	0	0	0	86	119	164
Sh_contig_2900	31	23	32	3	3	1
Sh_contig_2902	1	0	0	41	36	32
Sh_contig_2906	1653	1238	1474	214	164	209
Sh_contig_2911	109	73	73	1240	1042	1198
Sh_contig_2920	395	371	398	167	127	184
Sh_contig_2921	70	26	84	2	2	2
Sh_contig_2923	0	2	0	133	130	106
Sh_contig_2924	0	0	0	85	68	67
Sh_contig_2925	22	25	14	2	7	2
Sh_contig_2926	21	12	19	308	357	469
Sh_contig_2927	1035	676	786	280	288	319
Sh_contig_2934	47	48	61	17	13	12
Sh_contig_2936	44	27	19	15	9	12
Sh_contig_2939	42	38	46	0	0	0
Sh_contig_2940	0	0	0	27	18	22
Sh_contig_2957	2118	1712	1947	163	97	134
Sh_contig_2959	1273	1101	1261	133	106	131
Sh_contig_2960	17	20	18	119	90	87
Sh_contig_2969	32	32	24	0	0	0
Sh_contig_2970	33	32	14	0	0	0
Sh_contig_2975	1180	1095	1177	465	415	470
Sh_contig_2987	0	0	0	20	21	29
Sh_contig_2990	41	43	18	354	253	326
Sh_contig_2992	3	0	3	84	103	112
Sh_contig_3001	3	3	2	41	35	42
Sh_contig_3006	55	27	37	0	1	0
Sh_contig_3007	19	23	28	9	10	15
Sh_contig_3009	0	0	0	37	34	26
Sh_contig_3014	6	1	3	54	39	48
Sh_contig_3016	244	214	289	75	54	85
Sh_contig_3018	33	38	28	1	4	3
Sh_contig_3023	0	0	0	64	33	25
Sh_contig_3026	0	0	0	138	134	171
Sh_contig_3027	0	0	0	156	159	261
Sh_contig_3031	1	2	0	603	558	889
Sh_contig_3032	21	25	27	128	113	126
Sh_contig_3036	7	5	3	45	41	45
Sh_contig_3041	73	24	38	454	415	556
Sh_contig_3051	40	12	12	0	1	0
Sh_contig_3057	345	423	388	1946	1617	2027
Sh_contig_3060	32	21	14	5	3	3
Sh_contig_3062	48	43	42	20	19	22
Sh_contig_3065	1438	1472	1874	133	131	119
Sh_contig_3067	8	7	3	98	59	78
Sh_contig_3070	271	325	397	135	117	128
Sh_contig_3073	1	1	0	97	92	72
Sh_contig_3078	147	143	176	45	35	51
Sh_contig_3079	1201	1066	1279	89	74	81
Sh_contig_3080	41	36	34	574	626	911
Sh_contig_3081	0	0	0	17	35	67
Sh_contig_3094	71	34	26	0	0	0
Sh_contig_3095	34	85	92	21	12	25
Sh_contig_3098	0	0	0	45	36	37
Sh_contig_3100	0	0	1	242	186	222
Sh_contig_3106	2	0	1	53	29	34
Sh_contig_3108	2	0	0	65	57	94
Sh_contig_3113	33	22	35	0	0	0
Sh_contig_3118	23	19	26	1	5	3
Sh_contig_3121	0	0	0	74	61	53
Sh_contig_3128	22	11	9	143	112	124
Sh_contig_3130	0	0	0	198	219	359
Sh_contig_3137	31	28	34	5	8	3
Sh_contig_3138	0	0	0	18	28	36
Sh_contig_3140	23	13	14	216	225	203
Sh_contig_3141	729	731	692	2247	2035	2435
Sh_contig_3143	13	7	9	62	60	66
Sh_contig_3154	36	26	32	1	0	1
Sh_contig_3164	21	12	15	0	0	0
Sh_contig_3176	176	134	157	6	6	3
Sh_contig_3177	104	76	101	493	389	511
Sh_contig_3184	584	436	535	1539	1405	1575
Sh_contig_3197	3	0	1	46	60	70
Sh_contig_3198	1717	2004	2193	790	650	739
Sh_contig_3200	37	18	17	148	127	133
Sh_contig_3202	13	15	11	78	74	73
Sh_contig_3207	850	729	704	4290	3306	4198
Sh_contig_3208	5	4	3	89	63	85
Sh_contig_3215	0	0	0	33	29	28
Sh_contig_3219	1092	974	865	3027	2581	3088
Sh_contig_3230	45	36	41	0	0	0
Sh_contig_3232	0	0	0	122	113	181
Sh_contig_3235	27	10	12	109	127	160
Sh_contig_3255	36	28	37	0	2	0
Sh_contig_3259	56	45	47	16	8	32
Sh_contig_3261	74	82	75	45	27	45
Sh_contig_3262	41	26	34	0	0	0
Sh_contig_3264	6	4	10	76	83	64
Sh_contig_3267	45	50	69	0	3	0
Sh_contig_3290	48	53	52	5	1	4
Sh_contig_3291	0	0	0	38	51	52
Sh_contig_3293	2601	2093	2929	0	0	0
Sh_contig_3296	0	0	0	48	34	69
Sh_contig_3304	28	43	30	16	14	21
Sh_contig_3305	38	23	26	2380	2427	2879
Sh_contig_3320	0	1	0	25	43	49
Sh_contig_3323	1	0	0	58	44	35
Sh_contig_3325	670	602	852	159	145	168
Sh_contig_3330	6	4	6	70	51	41
Sh_contig_3334	1	0	0	42	60	74
Sh_contig_3338	291	265	310	895	909	1006
Sh_contig_3347	43	26	44	19	18	12
Sh_contig_3357	464	422	394	1443	1176	1457
Sh_contig_3358	148	97	75	1204	1074	1232
Sh_contig_3370	0	1	1	41	41	39
Sh_contig_3377	145	63	82	26	13	16
Sh_contig_3383	0	0	0	32	25	37
Sh_contig_3398	16	30	20	9	9	5
Sh_contig_3400	16	20	11	1	0	0
Sh_contig_3401	23	20	28	0	0	0
Sh_contig_3410	528	440	510	1655	1328	1610
Sh_contig_3413	56	56	65	5	4	9
Sh_contig_3421	78	50	38	10	5	10
Sh_contig_3422	91	73	108	33	30	18
Sh_contig_3431	21	3	1	1380	1289	1565
Sh_contig_3434	2	0	1	97	60	78
Sh_contig_3463	39	47	45	0	0	0
Sh_contig_3465	67	60	63	36	30	29
Sh_contig_3472	2393	2137	2492	9	14	9
Sh_contig_3474	0	0	0	70	64	95
Sh_contig_3475	227	178	200	554	535	596
Sh_contig_3486	0	0	0	59	67	67
Sh_contig_3489	409	246	276	4620	4400	5602
Sh_contig_3490	2	2	2	74	70	131
Sh_contig_3500	25	25	23	578	562	652
Sh_contig_3506	54	34	56	2	7	1
Sh_contig_3520	19	10	20	0	0	0
Sh_contig_3534	0	0	0	62	45	81
Sh_contig_3540	1644	1303	1647	571	509	637
Sh_contig_3545	14	16	20	0	0	0
Sh_contig_3549	0	0	0	53	52	55
Sh_contig_3553	281	297	279	3365	2752	3409
Sh_contig_3555	669	586	675	1764	1580	1929
Sh_contig_3564	48	35	47	214	194	216
Sh_contig_3568	0	0	1	64	51	62
Sh_contig_3569	907	758	840	163	130	135
Sh_contig_3571	1048	957	943	2664	2533	3062
Sh_contig_3580	21	13	12	0	0	0
Sh_contig_3584	167	152	169	34	30	29
Sh_contig_3587	0	0	0	93	82	80
Sh_contig_3589	3	2	3	71	59	100
Sh_contig_3593	9	6	8	80	47	54
Sh_contig_3598	0	0	0	1684	1512	1676
Sh_contig_3600	0	0	0	35	24	38
Sh_contig_3605	1584	1493	1692	520	496	607
Sh_contig_3607	599	654	462	251	178	239
Sh_contig_3609	0	0	1	66	66	80
Sh_contig_3614	1276	1151	1338	15	5	19
Sh_contig_3621	10	6	8	170	155	182
Sh_contig_3624	59	37	48	7	10	6
Sh_contig_3625	5	6	12	67	60	70
Sh_contig_3627	180	211	173	2398	2421	2769
Sh_contig_3639	56	68	76	19	4	17
Sh_contig_3642	6	3	2	77	92	102
Sh_contig_3650	584	500	545	1421	1249	1569
Sh_contig_3652	1246	1175	1089	5084	4168	5383
Sh_contig_3653	123	103	69	466	395	530
Sh_contig_3660	1	3	2	107	78	58
Sh_contig_3665	11	4	9	162	113	147
Sh_contig_3670	0	0	0	57	46	42
Sh_contig_3672	5	3	3	47	31	53
Sh_contig_3679	26	47	45	5	6	3
Sh_contig_3681	0	0	0	193	149	240
Sh_contig_3682	362	293	327	1624	1438	1614
Sh_contig_3683	106	82	113	27	21	39
Sh_contig_3684	12	14	22	0	0	0
Sh_contig_3691	0	0	0	259	234	314
Sh_contig_3699	72	50	45	0	0	0
Sh_contig_3703	468	348	367	1451	1240	1413
Sh_contig_3704	0	1	0	2732	2265	3354
Sh_contig_3708	21	17	20	9	7	10
Sh_contig_3716	104	158	128	29	23	14
Sh_contig_3720	135	130	189	589	723	849
Sh_contig_3726	26	14	26	0	0	0
Sh_contig_3732	1	1	0	53	42	64
Sh_contig_3733	63	38	28	10	2	5
Sh_contig_3734	131	139	147	563	475	547
Sh_contig_3746	0	0	0	23	24	26
Sh_contig_3747	10	9	16	137	127	178
Sh_contig_3750	20	23	11	317	282	273
Sh_contig_3758	29	34	33	0	0	0
Sh_contig_3774	32	42	35	2	1	3
Sh_contig_3778	0	0	0	270	281	380
Sh_contig_3780	381	363	405	148	127	140
Sh_contig_3784	0	0	1	1527	1216	1704
Sh_contig_3788	17	10	12	3	1	1
Sh_contig_3798	622	614	599	111	114	122
Sh_contig_3801	103	77	84	471	408	491
Sh_contig_3802	99	109	157	0	0	4
Sh_contig_3808	1	1	1	34	21	37
Sh_contig_3812	10	6	9	146	131	135
Sh_contig_3815	0	0	0	50	27	17
Sh_contig_3820	0	1	0	29	48	26
Sh_contig_3824	0	0	0	31	30	32
Sh_contig_3826	810	581	671	1869	1777	2107
Sh_contig_3827	31	20	35	9	15	6
Sh_contig_3839	0	0	0	24	27	34
Sh_contig_3850	45	26	16	0	0	0
Sh_contig_3851	0	0	0	56	44	66
Sh_contig_3855	3	1	0	45	48	56
Sh_contig_3856	29	37	37	18	16	16
Sh_contig_3857	0	0	0	340	265	382
Sh_contig_3864	537	625	632	4	3	1
Sh_contig_3868	32	45	37	2	1	7
Sh_contig_3872	7	9	5	79	59	73
Sh_contig_3874	30	30	30	0	0	0
Sh_contig_3876	221	165	151	1193	956	1124
Sh_contig_3878	8	9	7	92	51	55
Sh_contig_3879	62	48	58	317	323	340
Sh_contig_3880	1	0	0	33	29	26
Sh_contig_3883	21	28	25	0	0	0
Sh_contig_3890	53	28	39	0	0	0
Sh_contig_3891	918	1035	1232	428	459	410
Sh_contig_3897	1	1	0	48	42	58
Sh_contig_3898	1006	869	979	0	0	0
Sh_contig_3899	1	4	8	101	64	62
Sh_contig_3900	141	98	105	2613	2072	2389
Sh_contig_3916	1	0	0	70	59	52
Sh_contig_3919	19	31	31	0	0	0
Sh_contig_3926	49	49	60	3	5	6
Sh_contig_3930	2192	1496	1854	6202	5986	6920
Sh_contig_3931	44	8	6	549	521	576
Sh_contig_3932	1384	1348	1202	4841	4397	5396
Sh_contig_3933	24	23	21	0	3	3
Sh_contig_3943	72	47	93	11	6	10
Sh_contig_3947	1	0	0	30	29	33
Sh_contig_3950	5	6	2	91	73	60
Sh_contig_3951	29	36	52	13	15	20
Sh_contig_3972	0	0	0	75	36	71
Sh_contig_3980	18	24	19	1	2	1
Sh_contig_3981	1	0	1	2410	2292	2588
Sh_contig_3982	0	0	0	18	24	31
Sh_contig_3989	84	60	146	2	0	4
Sh_contig_3990	20	10	20	1	0	0
Sh_contig_4002	0	0	0	101	79	84
Sh_contig_4004	34	12	8	1	0	0
Sh_contig_4009	0	0	1	516	441	564
Sh_contig_4014	76	35	49	0	0	0
Sh_contig_4024	44	54	36	9	13	22
Sh_contig_4041	4	2	3	59	55	72
Sh_contig_4043	0	0	0	63	87	65
Sh_contig_4049	0	0	0	54	77	66
Sh_contig_4065	228	224	203	723	534	689
Sh_contig_4067	23	22	32	132	153	182
Sh_contig_4069	1	2	4	55	45	76
Sh_contig_4072	2	1	1	37	22	53
Sh_contig_4076	102	190	218	1333	1325	1903
Sh_contig_4088	49	50	49	10	7	6
Sh_contig_4119	40	52	53	11	18	17
Sh_contig_4123	0	0	0	27	20	40
Sh_contig_4129	83	51	48	2	1	0
Sh_contig_4131	28	24	18	10	9	10
Sh_contig_4141	0	0	0	38	23	27
Sh_contig_4145	0	0	0	29	24	35
Sh_contig_4148	0	0	0	32	22	39
Sh_contig_4156	25	31	24	4	6	4
Sh_contig_4157	0	0	0	52	40	58
Sh_contig_4183	9	6	3	103	97	122
Sh_contig_4204	0	0	0	77	37	73
Sh_contig_4206	35	76	79	22	31	16
Sh_contig_4207	29	15	21	179	158	219
Sh_contig_4210	1	1	0	117	145	114
Sh_contig_4211	1	0	0	39	30	47
Sh_contig_4212	23	7	16	0	0	0
Sh_contig_4217	0	1	1	39	40	45
Sh_contig_4219	34	32	50	7	6	5
Sh_contig_4223	8	4	3	68	47	69
Sh_contig_4224	68	58	68	0	1	2
Sh_contig_4227	2	1	0	34	36	75
Sh_contig_4234	243	239	501	0	0	0
Sh_contig_4238	92	70	80	20	21	18
Sh_contig_4242	82	77	77	2	3	1
Sh_contig_4243	32	23	20	0	0	0
Sh_contig_4245	27	53	33	15	6	14
Sh_contig_4256	3	1	3	69	51	101
Sh_contig_4257	2	2	1	32	17	35
Sh_contig_4259	68	70	97	27	24	28
Sh_contig_4261	1	0	1	65	67	132
Sh_contig_4266	1	2	0	42	71	38
Sh_contig_4267	0	2	1	48	29	35
Sh_contig_4268	32	26	25	3	6	4
Sh_contig_4273	0	0	0	44	66	64
Sh_contig_4275	37	32	15	1	3	8
Sh_contig_4276	71	54	52	0	0	0
Sh_contig_4278	0	0	0	29	35	27
Sh_contig_4280	0	0	0	41	76	70
Sh_contig_4282	48	50	34	13	14	13
Sh_contig_4285	6	5	1	97	52	83
Sh_contig_4288	31	20	46	0	0	0
Sh_contig_4304	0	0	0	37	175	73
Sh_contig_4307	0	0	1	52	40	40
Sh_contig_4321	5	10	11	86	70	71
Sh_contig_4325	0	0	0	58	55	96
Sh_contig_4326	1	2	1	91	67	82
Sh_contig_4333	52	21	29	8	12	11
Sh_contig_4338	1	0	1	43	29	43
Sh_contig_4339	0	0	0	81	63	80
Sh_contig_4344	1	0	0	42	19	40
Sh_contig_4348	133	98	138	447	362	443
Sh_contig_4349	19	19	17	119	121	142
Sh_contig_4359	0	0	0	190	103	157
Sh_contig_4363	10	11	23	0	0	0
Sh_contig_4367	170	114	110	39	39	36
Sh_contig_4368	24	27	24	0	0	0
Sh_contig_4372	0	0	1	42	27	36
Sh_contig_4379	87	29	32	0	0	0
Sh_contig_4382	0	0	0	24	22	36
Sh_contig_4385	20	26	17	2	0	0
Sh_contig_4388	114	98	84	33	20	15
Sh_contig_4392	48	87	92	8	10	5
Sh_contig_4393	0	0	0	73	69	119
Sh_contig_4400	3	3	1	47	24	36
Sh_contig_4402	5	3	5	71	58	89
Sh_contig_4408	2	3	2	48	46	44
Sh_contig_4417	40	32	32	3	3	2
Sh_contig_4422	46	56	79	9	18	17
Sh_contig_4426	38	66	64	0	1	0
Sh_contig_4427	94	67	101	5	4	5
Sh_contig_4436	84	52	58	3	4	9
Sh_contig_4437	43	44	46	21	17	19
Sh_contig_4440	64	72	113	16	27	26
Sh_contig_4453	0	0	0	184	205	160
Sh_contig_4456	2	0	2	51	50	55
Sh_contig_4463	8	3	5	83	89	79
Sh_contig_4465	51	43	59	7	5	13
Sh_contig_4466	43	37	25	0	0	0
Sh_contig_4468	2	0	0	83	56	87
Sh_contig_4471	4	2	0	66	58	96
Sh_contig_4477	78	104	57	4	1	5
Sh_contig_4480	55	19	54	6	4	8
Sh_contig_4481	0	0	1	47	49	35
Sh_contig_4484	0	0	0	102	131	98
Sh_contig_4494	2	1	0	95	86	103
Sh_contig_4497	0	0	0	24	45	122
Sh_contig_4499	215	82	106	0	3	5
Sh_contig_4501	1	1	1	61	43	60
Sh_contig_4504	0	0	2	36	37	55
Sh_contig_4506	2	2	0	121	127	115
Sh_contig_4508	68	99	98	1	0	2
Sh_contig_4519	0	0	0	42	48	87
Sh_contig_4520	6	10	5	66	50	77
Sh_contig_4523	60	27	52	16	11	22
Sh_contig_4525	15	7	15	106	76	88
Sh_contig_4527	51	20	54	9	15	7
Sh_contig_4532	0	0	0	45	34	54
Sh_contig_4533	36	37	57	2	2	2
Sh_contig_4537	77	59	61	9	12	8
Sh_contig_4539	57	54	60	6	18	15
Sh_contig_4542	5	0	3	122	59	93
Sh_contig_4552	0	0	0	25	26	30
Sh_contig_4554	7	6	9	58	55	100
Sh_contig_4561	0	0	0	36	19	23
Sh_contig_4566	30	23	33	20	12	9
Sh_contig_4567	27	25	25	1	2	1
Sh_contig_4574	89	61	31	0	1	0
Sh_contig_4586	37	39	16	6	6	9
Sh_contig_4587	290	272	314	10	12	8
Sh_contig_4598	1	0	1	61	46	46
Sh_contig_4602	1014	879	1059	186	150	199
Sh_contig_4610	0	0	2	133	73	143
Sh_contig_4611	0	0	0	32	28	31
Sh_contig_4615	29	23	71	4	6	5
Sh_contig_4630	0	0	0	70	44	52
Sh_contig_4644	19	24	22	1580	1354	1632
Sh_contig_4648	4	4	3	39	41	36
Sh_contig_4666	0	0	0	72	45	62
Sh_contig_4677	11	24	22	0	2	0
Sh_contig_4679	3	0	0	81	87	104
Sh_contig_4684	8	15	16	3	1	1
Sh_contig_4688	20	34	62	0	0	0
Sh_contig_4705	0	0	0	52	39	66
Sh_contig_4707	139	83	116	29	25	30
Sh_contig_4710	15	43	57	9	6	10
Sh_contig_4721	0	0	1	23	41	44
Sh_contig_4735	58	40	30	5	1	0
Sh_contig_4744	7	13	20	0	0	0
Sh_contig_4755	20	21	23	7	4	6
Sh_contig_4766	28	24	25	15	10	14
Sh_contig_4771	2	2	1	51	54	85
Sh_contig_4773	0	2	0	40	58	46
Sh_contig_4775	95	37	28	0	0	0
Sh_contig_4779	49	63	70	576	564	719
Sh_contig_4781	7	4	0	97	94	175
Sh_contig_4784	0	1	0	62	47	45
Sh_contig_4785	47	27	38	0	0	0
Sh_contig_4789	31	30	41	0	0	0
Sh_contig_4791	58	45	64	1	3	1
Sh_contig_4797	44	21	29	11	10	7
Sh_contig_4799	4	4	6	58	49	42
Sh_contig_4803	9	4	8	111	81	96
Sh_contig_4807	93	29	42	0	2	2
Sh_contig_4809	21	18	27	5	4	5
Sh_contig_4814	0	1	1	82	54	57
Sh_contig_4818	0	0	0	22	32	24
Sh_contig_4822	0	0	0	51	46	51
Sh_contig_4826	3	5	2	73	67	103
Sh_contig_4828	0	0	1	44	29	67
Sh_contig_4840	8	8	11	107	60	101
Sh_contig_4842	0	0	0	36	29	50
Sh_contig_4843	0	0	0	70	45	64
Sh_contig_4844	15	15	11	0	0	0
Sh_contig_4848	26	30	28	0	0	0
Sh_contig_4852	18	17	8	153	127	139
Sh_contig_4854	7	4	11	52	60	71
Sh_contig_4855	25	16	19	0	0	0
Sh_contig_4860	0	0	1	21	29	31
Sh_contig_4861	67	20	34	0	0	0
Sh_contig_4862	74	69	82	0	1	0
Sh_contig_4876	0	0	0	37	30	32
Sh_contig_4877	0	0	0	40	31	25
Sh_contig_4879	16	50	32	6	1	3
Sh_contig_4884	240	372	269	0	0	0
Sh_contig_4885	27	34	23	14	11	13
Sh_contig_4895	64	25	35	4	8	10
Sh_contig_4901	0	0	0	26	20	30
Sh_contig_4902	159	168	190	0	0	1
Sh_contig_4904	63	70	49	3	1	4
Sh_contig_4907	45	43	62	6	10	8
Sh_contig_4908	28	31	28	1	0	0
Sh_contig_4911	298	190	240	113	99	105
Sh_contig_4912	167	132	167	16	11	21
Sh_contig_4915	69	154	137	7	5	2
Sh_contig_4920	105	65	55	328	271	375
Sh_contig_4925	0	0	0	152	160	192
Sh_contig_4929	16	19	19	0	0	0
Sh_contig_4930	161	127	104	0	0	0
Sh_contig_4931	14	16	10	0	0	0
Sh_contig_4934	0	0	0	523	467	529
Sh_contig_4937	48	38	54	535	398	574
Sh_contig_4945	2	7	2	132	137	215
Sh_contig_4951	128	133	157	28	42	44
Sh_contig_4956	0	0	0	488	435	538
Sh_contig_4957	0	0	0	100	142	135
Sh_contig_4959	60	48	52	208	185	270
Sh_contig_4964	64	96	105	521	387	464
Sh_contig_4970	239	57	26	0	2	4
Sh_contig_4971	332	307	338	130	112	124
Sh_contig_4972	737	649	676	105	94	112
Sh_contig_4977	190	229	173	807	842	1016
Sh_contig_4980	27	17	24	268	207	257
Sh_contig_4985	12	11	8	138	244	318
Sh_contig_4986	20	11	15	237	210	239
Sh_contig_4989	278	374	475	2	2	0
Sh_contig_4990	76	56	56	356	341	426
Sh_contig_4998	579	448	778	3	4	5
Sh_contig_5004	110	97	102	771	659	829
Sh_contig_5005	602	527	614	268	258	283
Sh_contig_5006	151	160	138	34	26	32
Sh_contig_5007	247	213	205	699	567	732
Sh_contig_5008	0	0	0	117	110	121
Sh_contig_5011	516	468	660	214	146	229
Sh_contig_5019	412	233	231	1319	950	1199
Sh_contig_5020	147	164	153	547	406	514
Sh_contig_5026	267	212	201	719	634	779
Sh_contig_5029	744	395	521	7	8	1
Sh_contig_5032	107	71	75	657	574	723
Sh_contig_5033	7	5	14	72	80	68
Sh_contig_5041	281	271	312	1	0	0
Sh_contig_5042	159	117	156	9	4	12
Sh_contig_5043	112	160	111	46	49	53
Sh_contig_5045	323	267	256	897	688	885
Sh_contig_5046	44	27	21	141	181	195
Sh_contig_5048	69	54	33	351	284	344
Sh_contig_5049	436	427	472	150	143	161
Sh_contig_5050	543	480	343	0	4	3
Sh_contig_5053	127	102	116	347	328	381
Sh_contig_5054	174	154	153	635	665	782
Sh_contig_5055	76	49	51	391	299	337
Sh_contig_5057	658	622	699	262	268	400
Sh_contig_5058	291	240	362	133	149	127
Sh_contig_5072	120	124	113	0	0	0
Sh_contig_5074	45	32	55	274	310	308
Sh_contig_5075	59	11	44	410	387	449
Sh_contig_5083	205	155	215	36	49	25
Sh_contig_5085	4	2	0	405	315	390
Sh_contig_5087	150	121	163	63	64	89
Sh_contig_5092	616	579	502	1893	1447	1788
Sh_contig_5098	321	244	331	4	2	1
Sh_contig_5105	11	16	10	0	0	0
Sh_contig_5106	30	12	10	855	841	955
Sh_contig_5109	154	177	120	605	472	604
Sh_contig_5113	26	9	13	318	271	268
Sh_contig_5119	59	43	49	251	249	315
Sh_contig_5120	103	85	84	543	427	522
Sh_contig_5124	175	171	178	647	544	715
Sh_contig_5126	0	0	0	119	139	278
Sh_contig_5131	44	49	27	311	263	312
Sh_contig_5132	0	0	0	368	335	379
Sh_contig_5133	50	48	54	343	324	406
Sh_contig_5137	23	16	26	313	271	249
Sh_contig_5139	312	351	376	1	0	0
Sh_contig_5144	356	341	435	64	59	57
Sh_contig_5152	0	0	0	358	359	441
Sh_contig_5153	50	40	46	221	263	263
Sh_contig_5158	3	8	12	165	158	164
Sh_contig_5160	140	140	186	2	2	0
Sh_contig_5161	154	111	220	3	1	6
Sh_contig_5162	38	30	38	153	125	193
Sh_contig_5164	30	35	23	209	225	208
Sh_contig_5165	462	359	510	14	9	18
Sh_contig_5166	106	78	76	0	0	0
Sh_contig_5167	52	36	27	0	0	0
Sh_contig_5170	83	97	126	3	1	1
Sh_contig_5180	63	55	57	340	249	356
Sh_contig_5181	34	26	40	215	164	235
Sh_contig_5184	427	513	604	156	104	131
Sh_contig_5185	160	98	129	70	40	74
Sh_contig_5188	21	16	17	146	121	149
Sh_contig_5191	106	107	91	378	387	411
Sh_contig_5193	8713	3254	4846	19	9	21
Sh_contig_5196	182	164	170	2	3	1
Sh_contig_5202	3	0	3	322	278	417
Sh_contig_5206	194	134	115	8	16	9
Sh_contig_5209	115	95	96	583	466	584
Sh_contig_5213	0	0	0	53	33	39
Sh_contig_5214	207	238	200	86	95	104
Sh_contig_5215	638	547	550	105	114	132
Sh_contig_5219	24	16	16	2	3	6
Sh_contig_5221	0	0	0	534	519	872
Sh_contig_5222	117	105	87	17	0	21
Sh_contig_5223	542	437	204	160	116	124
Sh_contig_5224	4	1	1	545	461	551
Sh_contig_5225	0	0	0	56	26	63
Sh_contig_5226	0	0	0	29	20	30
Sh_contig_5233	0	0	1	245	253	81
Sh_contig_5237	148	122	119	18	16	14
Sh_contig_5243	239	256	273	73	39	70
Sh_contig_5245	36	32	45	7	7	7
Sh_contig_5248	820	698	675	0	1	0
Sh_contig_5251	479	419	568	1	0	0
Sh_contig_5253	134	112	210	6	7	11
Sh_contig_5260	138	121	146	482	413	479
Sh_contig_5261	33	22	31	244	195	235
Sh_contig_5268	60	43	49	204	154	221
Sh_contig_5271	319	250	278	1101	1249	1648
Sh_contig_5272	964	939	1002	2637	2267	2888
Sh_contig_5273	2093	1825	2367	6	7	12
Sh_contig_5278	138	144	168	984	986	1360
Sh_contig_5280	99	85	214	38	37	54
Sh_contig_5281	638	608	812	255	271	319
Sh_contig_5283	1481	1307	1815	3	0	1
Sh_contig_5284	230	179	214	627	585	676
Sh_contig_5285	0	0	0	91	36	52
Sh_contig_5286	3	3	4	1912	1400	1873
Sh_contig_5287	26	21	17	9223	8103	11136
Sh_contig_5290	2877	2458	3102	23	22	23
Sh_contig_5292	313	290	242	1184	817	1108
Sh_contig_5296	133	104	91	734	618	795
Sh_contig_5299	1941	1599	2005	354	311	365
Sh_contig_5303	2	1	2	53	98	80
Sh_contig_5304	105	111	139	408	401	606
Sh_contig_5306	428	481	449	1352	1204	1573
Sh_contig_5312	112	90	62	337	326	378
Sh_contig_5315	469	541	619	2268	2219	2797
Sh_contig_5316	885	832	1032	307	243	300
Sh_contig_5318	68	35	44	0	0	0
Sh_contig_5319	143	108	102	1525	1306	1598
Sh_contig_5320	1257	1049	1310	282	253	292
Sh_contig_5321	29	17	18	1734	1596	1920
Sh_contig_5322	3820	4311	4045	42	35	42
Sh_contig_5324	1958	1944	2426	237	222	258
Sh_contig_5325	364	305	311	1624	1404	1679
Sh_contig_5326	54	31	55	1903	1805	2064
Sh_contig_5333	3483	3801	3541	761	531	726
Sh_contig_5335	2288	2270	2860	9	11	4
Sh_contig_5337	1512	846	1071	2	0	0
Sh_contig_5342	1581	1484	1932	617	535	628
Sh_contig_5345	164	77	91	2699	2582	3004
Sh_contig_5346	1927	1661	1927	11	3	10
Sh_contig_5347	1961	1895	2232	849	958	1002
Sh_contig_5350	2092	1545	1759	20	28	20
Sh_contig_5354	380	291	297	952	927	1084
Sh_contig_5357	813	588	690	2360	2120	2415
Sh_contig_5358	41	40	39	189	145	159
Sh_contig_5359	635	568	626	42	38	37
Sh_contig_5362	2109	1958	2484	100	63	70
Sh_contig_5373	904	742	932	23	26	52
Sh_contig_5375	520	420	417	1603	1292	1624
Sh_contig_5377	221	424	197	9	7	0
Sh_contig_5379	144	139	193	553	459	545
Sh_contig_5385	1475	1382	2191	8	6	9
Sh_contig_5387	1413	1057	1356	77	67	69
Sh_contig_5389	0	1	1	3931	3628	3997
Sh_contig_5390	1148	1193	1486	65	42	49
Sh_contig_5391	120	90	109	373	332	447
Sh_contig_5393	1250	1119	1491	42	42	32
Sh_contig_5394	82	89	126	19	5	34
Sh_contig_5396	973	1018	1265	67	42	54
Sh_contig_5397	21	17	15	5	5	3
Sh_contig_5400	966	833	1261	233	196	219
Sh_contig_5404	426	343	418	1242	1045	1287
Sh_contig_5405	0	1	2	1160	946	1117
Sh_contig_5406	328	431	540	202	177	191
Sh_contig_5413	711	637	812	1	0	2
Sh_contig_5414	10	6	8	285	281	382
Sh_contig_5417	1551	1575	1650	333	274	335
Sh_contig_5418	487	608	765	126	121	166
Sh_contig_5422	987	889	1162	332	246	297
Sh_contig_5423	311	259	241	3046	2689	3368
Sh_contig_5425	130	76	77	3554	3227	4339
Sh_contig_5427	0	1	0	2969	1790	2536
Sh_contig_5428	0	0	0	561	331	337
Sh_contig_5429	0	0	3	2355	2038	2465
Sh_contig_5430	361	430	431	2815	2559	3329
Sh_contig_5431	448	430	411	197	162	192
Sh_contig_5433	441	362	334	1486	1250	1662
Sh_contig_5434	1618	910	1326	0	1	0
Sh_contig_5435	118	129	96	52	17	20
Sh_contig_5439	141	90	151	12	11	8
Sh_contig_5440	280	242	411	10	15	19
Sh_contig_5445	2126	2023	2312	151	126	137
Sh_contig_5447	1527	1096	1319	735	520	679
Sh_contig_5449	0	0	0	1649	1506	2289
Sh_contig_5451	40	18	51	1245	1658	1938
Sh_contig_5452	21	19	18	222	190	233
Sh_contig_5453	269	232	328	1082	872	1027
Sh_contig_5454	0	0	0	500	503	594
Sh_contig_5456	116	75	70	1328	1460	1484
Sh_contig_5457	201	193	176	1248	1169	1487
Sh_contig_5458	12	8	17	893	847	1056
Sh_contig_5459	2371	2145	2386	832	720	832
Sh_contig_5460	3009	2953	3125	119	129	124
Sh_contig_5461	150	93	196	2	4	2
Sh_contig_5462	138	123	103	581	453	653
Sh_contig_5464	644	517	600	247	204	231
Sh_contig_5465	1625	1714	2119	281	269	305
Sh_contig_5467	159	57	44	694	658	818
Sh_contig_5468	656	504	437	1664	1479	1833
Sh_contig_5472	1097	965	1077	269	210	229
Sh_contig_5473	3406	3665	3586	601	476	591
Sh_contig_5474	1568	1480	1899	54	50	47
Sh_contig_5475	71	71	50	34	17	22
Sh_contig_5476	1337	1289	1521	232	217	230
Sh_contig_5477	5585	5760	7651	3	2	4
Sh_contig_5478	28399	406	1794	0	0	1
Sh_contig_5479	1968	1896	2197	5594	4722	5767
Sh_contig_5480	3925	3639	3260	13860	11517	13985
Sh_contig_5483	1771	1280	1160	156	155	210
Sh_contig_5488	5659	4403	5673	101	74	108
Sh_contig_5489	3051	3376	4315	9	24	20
Sh_contig_5490	2143	1748	2257	74	62	73
Sh_contig_5495	9583	8535	8907	53	54	51
Sh_contig_5497	3429	3048	2924	10588	8822	11246
Sh_contig_5498	538	469	578	1649	1439	1619
Sh_contig_5499	6093	6095	7800	2310	2066	2653
Sh_contig_5501	5775	4184	5138	129	133	165
Sh_contig_5502	3164	3054	4079	208	193	278
Sh_contig_5503	2202	1563	1435	9599	7971	9830
Sh_contig_5504	2445	1855	2315	61	40	55
Sh_contig_5506	1553	1230	1442	4648	4345	5158
Sh_contig_5507	1500	1243	1461	4985	4273	5185
Sh_contig_5511	10342	9114	10043	967	760	926
Sh_contig_5512	2115	2015	2049	6245	5274	6883
Sh_contig_5513	985	838	915	2624	2585	3247
Sh_contig_5514	5375	4917	5629	214	188	198
Sh_contig_5520	23497	21437	26672	54	101	103
Sh_contig_5521	690	424	533	9526	8661	11524
Sh_contig_5522	113	150	67	2654	2251	2638
Sh_contig_5525	9273	10055	9938	1	1	3
Sh_contig_5529	11613	14461	15354	1522	1899	1886
Sh_contig_5530	57050	54399	62249	8	5	3
Sh_contig_5531	6417	6560	8224	13	9	15
Sh_contig_5533	40434	36873	42526	3612	3062	3924
Sh_contig_5536	2114	1976	2805	35	45	41
Sh_contig_5539	7080	6996	8732	405	283	385
Sh_contig_5542	8166	7223	7912	3285	2855	3312
Sh_contig_5547	12612	11210	15324	313	274	286
Sh_contig_5548	133	66	88	18621	24152	28264
Sh_contig_5550	1613	1479	1841	4	1	2
Sh_contig_5552	0	0	0	3868	3527	4921
Sh_contig_5554	1260	1422	1665	676	694	821
Sh_contig_5555	3202	2642	2887	581	554	723
Sh_contig_5558	4233	3250	4572	27	21	29
Sh_contig_5561	1668	1696	2293	1	0	1
Sh_contig_5562	46	49	62	5894	5303	5847
Sh_contig_5563	2203	2143	2820	22	28	27
Sh_contig_5565	2882	2235	2725	19	20	19
Sh_contig_5566	55	30	26	477	440	612
Sh_contig_5567	1678	1360	1809	531	503	641
Sh_contig_5568	438	419	308	3340	3729	5050
Sh_contig_5572	1336	1127	1489	3805	3394	3939
Sh_contig_5574	2598	2554	3163	16	19	13
Sh_contig_5577	178	370	232	1642	2497	3571
Sh_contig_5582	664	624	689	2142	1997	2475
Sh_contig_5583	751	840	997	137	273	394
Sh_contig_5586	2218	2287	2345	1057	917	1135
Sh_contig_5590	1951	2234	2959	375	452	523
Sh_contig_5592	83	79	99	5708	4624	4973
Sh_contig_5593	0	0	0	4378	3831	4450
Sh_contig_5594	4944	4666	5099	4	4	0
Sh_contig_5595	3320	2744	3684	66	70	40
Sh_contig_5596	642	655	640	2515	2135	2787
Sh_contig_5597	2676	2379	3334	6	7	4
Sh_contig_5600	413	278	242	7378	6988	9546
Sh_contig_5602	3847	3199	3789	1540	1281	1591
Sh_contig_5604	1553	1431	1578	6009	5395	6769
Sh_contig_5606	5004	4187	4581	249	194	267
Sh_contig_5608	283	226	161	5113	4371	5333
Sh_contig_5611	4627	3901	4737	25	20	18
Sh_contig_5612	3890	4806	5519	30	31	29
Sh_contig_5620	35	13	14	1643	1337	1846
Sh_contig_5621	1591	1526	1369	5186	4348	5284
Sh_contig_5623	2539	2099	2319	58	57	57
Sh_contig_5630	657	607	630	2088	1807	2274
Sh_contig_5631	441	266	258	3553	2545	4132
Sh_contig_5638	1918	2070	2359	288	316	437
Sh_contig_5640	676	627	694	2237	2070	2351
Sh_contig_5642	910	706	521	40	34	35
Sh_contig_5645	234	324	473	25	17	27
Sh_contig_5646	270	229	234	943	814	1044
Sh_contig_5647	135	125	127	868	787	1036
Sh_contig_5650	0	2	0	116	53	118
Sh_contig_5651	0	0	1	1123	1068	1355
Sh_contig_5652	489	445	359	1567	1403	1636
Sh_contig_5655	410	253	403	14	27	39
Sh_contig_5656	43	23	50	3	0	0
Sh_contig_5657	463	353	352	2279	1737	2169
Sh_contig_5659	135	88	101	1075	1031	1313
Sh_contig_5660	171	126	188	635	643	696
Sh_contig_5662	106	87	72	451	350	481
Sh_contig_5663	6	8	8	1457	1238	1787
Sh_contig_5664	524	462	623	98	106	134
Sh_contig_5666	197	157	189	671	612	690
Sh_contig_5668	34	25	31	313	217	307
Sh_contig_5669	5	8	6	68	48	44
Sh_contig_5672	591	619	704	155	172	193
Sh_contig_5674	614	571	664	2	3	5
Sh_contig_5676	259	201	202	1684	1537	1999
Sh_contig_5677	320	306	436	3	2	0
Sh_contig_5678	291	332	338	1148	1017	1257
Sh_contig_5683	0	0	0	88	120	105
Sh_contig_5684	7	15	10	1169	886	1139
Sh_contig_5688	0	0	0	387	381	526
Sh_contig_5689	426	281	435	66	94	61
Sh_contig_5694	499	308	519	218	182	184
Sh_contig_5695	1040	813	859	123	112	146
Sh_contig_5698	1293	1006	732	107	135	143
Sh_contig_5701	200	182	175	667	582	726
Sh_contig_5705	420	449	383	1607	1351	1606
Sh_contig_5707	708	672	663	19	29	36
Sh_contig_5709	2221	1742	2533	197	193	218
Sh_contig_5711	584	527	514	1706	1547	1811
Sh_contig_5712	127	113	142	540	444	541
Sh_contig_5714	139	149	154	40	18	50
Sh_contig_5717	399	355	256	23	35	34
Sh_contig_5718	821	661	774	24	30	43
Sh_contig_5719	170	179	228	1074	913	1198
Sh_contig_5720	53	55	59	654	662	839
Sh_contig_5721	294	211	234	914	677	862
Sh_contig_5722	3	4	4	232	176	227
Sh_contig_5723	0	0	0	178	228	244
Sh_contig_5725	289	310	282	1398	1233	1581
Sh_contig_5726	8	0	1	1420	1265	1841
Sh_contig_5729	4	0	9	857	616	804
Sh_contig_5732	0	2	1	401	393	479
Sh_contig_5735	31	18	18	1047	925	1212
Sh_contig_5742	375	196	168	2167	1860	2091
Sh_contig_5743	98	109	75	386	315	409
Sh_contig_5744	335	334	293	1282	1111	1263
Sh_contig_5757	116	99	109	307	317	418
Sh_contig_5761	0	0	0	903	707	729
Sh_contig_5762	364	431	472	1652	1369	1894
Sh_contig_5764	596	487	550	13	7	11
Sh_contig_5765	161	228	325	0	0	0
Sh_contig_5769	0	1	0	660	542	673
Sh_contig_5772	304	230	257	1002	767	918
Sh_contig_5775	654	549	631	139	81	111
Sh_contig_5776	57	50	49	326	291	416
Sh_contig_5777	45	59	80	408	284	360
Sh_contig_5780	957	883	901	46	39	49
Sh_contig_5781	499	333	354	38	55	38
Sh_contig_5782	3653	3310	3692	22	5	16
Sh_contig_5783	140	112	123	849	960	1004
Sh_contig_5786	871	776	975	164	142	150
Sh_contig_5791	791	678	769	6	5	1
Sh_contig_5792	403	401	413	1110	1007	1279
Sh_contig_5794	156	132	165	31	14	18
Sh_contig_5795	1200	1072	1053	321	288	290
Sh_contig_5799	339	251	323	1122	1216	1315
Sh_contig_5800	266	276	308	37	24	22
Sh_contig_5801	124	117	92	562	411	517
Sh_contig_5804	221	186	266	71	63	83
Sh_contig_5806	769	774	919	354	416	390
Sh_contig_5808	1306	984	1282	53	42	31
Sh_contig_5809	373	323	423	80	58	78
Sh_contig_5810	667	661	750	3	1	6
Sh_contig_5811	561	476	473	2157	1645	2048
Sh_contig_5815	138	145	155	482	451	596
Sh_contig_5816	147	72	143	984	858	1081
Sh_contig_5822	10	7	7	869	803	1106
Sh_contig_5824	738	577	807	301	288	356
Sh_contig_5825	28	4	17	13564	10672	14546
Sh_contig_5826	333	272	254	858	772	910
Sh_contig_5828	20	22	27	777	597	895
Sh_contig_5829	150	309	573	37	0	40
Sh_contig_5830	322	292	235	81	84	78
Sh_contig_5833	97	132	130	47	53	77
Sh_contig_5840	6	7	6	881	770	938
Sh_contig_5841	10	10	19	1386	1254	1661
Sh_contig_5844	377	376	283	2439	2118	2727
Sh_contig_5845	2192	2287	1907	414	319	367
Sh_contig_5846	24	26	30	853	728	943
Sh_contig_5850	567	558	548	1695	1378	1917
Sh_contig_5851	111	110	153	477	414	545
Sh_contig_5853	1346	1653	1744	20	27	25
Sh_contig_5854	139	162	122	611	461	665
Sh_contig_5855	1516	1330	1693	1	0	0
Sh_contig_5856	174	215	148	13	17	9
Sh_contig_5857	1084	789	822	80	50	98
Sh_contig_5861	443	319	453	0	0	1
Sh_contig_5862	2081	1589	1555	28674	27141	35976
Sh_contig_5865	84	66	35	756	1462	3143
Sh_contig_5867	680	548	689	133	149	173
Sh_contig_5868	1002	840	976	396	349	560
Sh_contig_5870	237	188	137	861	726	803
Sh_contig_5872	708	491	430	2549	1992	2437
Sh_contig_5874	1122	1087	1654	116	93	149
Sh_contig_5875	1019	1042	1252	268	198	246
Sh_contig_5879	427	398	418	1216	963	1292
Sh_contig_5880	1402	986	1322	294	303	306
Sh_contig_5881	307	228	238	1433	1210	1553
Sh_contig_5883	0	0	11	1942	1541	1966
Sh_contig_5885	77	72	96	394	427	449
Sh_contig_5887	25	23	18	172	137	166
Sh_contig_5891	23	11	9	747	584	812
Sh_contig_5894	6	3	10	148	171	221
Sh_contig_5899	50	44	30	181	179	185
Sh_contig_5904	5	15	12	1122	827	957
Sh_contig_5905	470	423	422	1514	1252	1658
Sh_contig_5908	8	5	6	930	755	978
Sh_contig_5909	82	79	74	750	534	637
Sh_contig_5912	125	134	131	1116	1036	1603
Sh_contig_5913	283	259	279	0	0	0
Sh_contig_5917	1639	1775	1748	66	54	90
Sh_contig_5919	13	5	5	551	483	765
Sh_contig_5922	1268	979	1121	49	43	52
Sh_contig_5924	848	749	853	290	248	296
Sh_contig_5926	308	312	368	91	56	81
Sh_contig_5929	237	247	238	75	37	54
Sh_contig_5930	444	464	408	1533	1238	1556
Sh_contig_5931	1384	1039	1010	160	110	149
Sh_contig_5932	244	174	232	12	5	20
Sh_contig_5934	72	68	72	28	31	36
Sh_contig_5935	51	30	40	214	192	244
Sh_contig_5942	44	44	26	235	175	234
Sh_contig_5944	1045	1129	1317	11	1	7
Sh_contig_5945	4540	3926	4630	173	142	156
Sh_contig_5946	391	308	330	4	8	8
Sh_contig_5950	435	453	374	1278	1091	1330
Sh_contig_5951	510	360	604	28	34	28
Sh_contig_5953	256	187	177	670	662	746
Sh_contig_5954	301	340	409	11	6	4
Sh_contig_5955	259	190	221	1163	945	1021
Sh_contig_5958	33	28	23	233	198	212
Sh_contig_5961	0	0	0	33	42	26
Sh_contig_5966	2	0	2	222	268	263
Sh_contig_5971	710	755	967	328	302	383
Sh_contig_5972	313	273	268	115	71	87
Sh_contig_5977	0	0	2	167	122	156
Sh_contig_5980	3	3	2	107	81	100
Sh_contig_5983	28	27	38	185	151	156
Sh_contig_5991	8	4	5	63	50	52
Sh_contig_5993	454	432	441	1341	1221	1401
Sh_contig_5995	7	10	10	68	65	77
Sh_contig_5998	0	0	0	101	79	111
Sh_contig_5999	10	7	8	139	110	136
Sh_contig_6003	9	8	7	94	91	124
Sh_contig_6007	1	2	4	159	136	190
Sh_contig_6009	10	2	3	87	70	78
Sh_contig_6020	9	5	4	65	58	84
Sh_contig_6021	2	4	3	58	73	123
Sh_contig_6024	45	48	49	24	8	27
Sh_contig_6025	3	1	1	98	84	123
Sh_contig_6030	114	73	53	23	17	34
Sh_contig_6031	1	0	0	114	76	140
Sh_contig_6032	3	1	0	46	57	48
Sh_contig_6043	8	4	6	70	75	72
Sh_contig_6045	15	14	18	4	2	1
Sh_contig_6049	3252	2922	3251	382	282	368
Sh_contig_6052	299	271	292	858	728	905
Sh_contig_6054	10	3	7	66	68	80
Sh_contig_6056	0	0	0	125	102	82
Sh_contig_6057	62	70	97	1	1	4
Sh_contig_6058	91	60	45	23	14	24
Sh_contig_6059	85	70	122	7	14	12
Sh_contig_6065	33	33	29	5	5	5
Sh_contig_6068	66	60	71	0	0	2
Sh_contig_6069	3	1	0	91	80	73
Sh_contig_6072	0	7	2	122	103	114
Sh_contig_6073	81	87	128	16	15	15
Sh_contig_6080	36	50	44	17	15	17
Sh_contig_6082	93	116	130	668	581	604
Sh_contig_6083	136	85	105	0	0	0
Sh_contig_6088	0	0	0	40	27	35
Sh_contig_6090	10	8	5	143	134	160
Sh_contig_6092	44	37	62	16	21	16
Sh_contig_6096	48	41	38	17	15	18
Sh_contig_6098	1	1	0	147	85	107
Sh_contig_6100	24	32	32	10	11	14
Sh_contig_6103	15	5	5	143	85	129
Sh_contig_6105	40	34	44	150	148	200
Sh_contig_6111	23	6	14	296	253	384
Sh_contig_6112	99	81	100	506	441	616
Sh_contig_6120	154	115	106	9	8	8
Sh_contig_6122	137	88	90	2	2	1
Sh_contig_6132	2	3	1	90	55	56
Sh_contig_6140	63	64	59	15	19	24
Sh_contig_6142	6	21	18	0	0	0
Sh_contig_6145	764	672	828	3	14	3
Sh_contig_6151	1254	1054	1284	96	69	76
Sh_contig_6154	2	2	2	79	53	99
Sh_contig_6161	69	99	92	0	0	0
Sh_contig_6162	657	455	471	1690	1586	1888
Sh_contig_6169	33	18	19	323	275	370
Sh_contig_6176	42	45	55	285	204	345
Sh_contig_6177	12	7	6	82	81	105
Sh_contig_6180	282	215	170	1	0	0
Sh_contig_6183	52	37	49	220	158	204
Sh_contig_6189	0	0	0	154	145	162
Sh_contig_6190	991	947	1107	5140	4092	4971
Sh_contig_6191	0	0	0	57	69	94
Sh_contig_6196	183	94	134	25	25	24
Sh_contig_6200	10	11	5	142	135	139
Sh_contig_6201	0	0	0	191	167	215
Sh_contig_6208	6	10	6	89	96	96
Sh_contig_6213	2	1	2	100	113	146
Sh_contig_6222	67	85	84	39	23	27
Sh_contig_6223	11	6	8	48	58	61
Sh_contig_6226	85	67	53	298	269	297
Sh_contig_6230	120	69	70	30	32	19
Sh_contig_6232	112	101	104	526	481	569
Sh_contig_6240	68	112	81	7	3	9
Sh_contig_6242	0	1	2	207	154	185
Sh_contig_6244	258	210	210	0	0	0
Sh_contig_6250	111	92	108	34	32	37
Sh_contig_6257	6	0	0	1398	979	1313
Sh_contig_6263	48	49	51	258	227	251
Sh_contig_6268	0	0	0	98	95	119
Sh_contig_6269	61	67	68	229	189	248
Sh_contig_6273	8	12	9	92	81	112
Sh_contig_6274	3	0	2	558	433	591
Sh_contig_6280	5	6	6	265	246	303
Sh_contig_6281	71	66	46	22	20	35
Sh_contig_6283	1268	1046	1481	2	5	1
Sh_contig_6284	179	120	54	962	788	935
Sh_contig_6285	3	3	0	225	264	235
Sh_contig_6288	104	112	133	8	15	8
Sh_contig_6290	165	149	195	3	1	6
Sh_contig_6292	7	4	5	99	69	90
Sh_contig_6295	35	22	25	106	169	190
Sh_contig_6296	91	88	99	35	24	31
Sh_contig_6297	2	1	5	227	227	247
Sh_contig_6301	0	0	0	121	108	156
Sh_contig_6305	48	82	100	0	0	0
Sh_contig_6307	5	3	8	48	49	48
Sh_contig_6312	31	35	33	15	14	19
Sh_contig_6317	1	0	1	59	43	61
Sh_contig_6324	1111	1044	1372	419	333	455
Sh_contig_6325	0	1	1	58	51	52
Sh_contig_6332	278	165	202	7	1	8
Sh_contig_6334	12	5	6	146	98	113
Sh_contig_6337	4	6	2	34	65	76
Sh_contig_6342	1051	1005	904	3606	3203	3917
Sh_contig_6347	0	2	0	66	57	58
Sh_contig_6349	0	0	0	145	149	243
Sh_contig_6358	0	0	0	38	20	43
Sh_contig_6359	8	3	4	119	83	127
Sh_contig_6361	20	12	12	97	82	82
Sh_contig_6365	62	59	82	9	17	12
Sh_contig_6367	36	47	48	245	231	285
Sh_contig_6370	0	0	0	204	267	250
Sh_contig_6375	469	290	297	1814	1446	1889
Sh_contig_6377	135	71	66	1	0	1
Sh_contig_6378	91	89	95	330	261	334
Sh_contig_6381	7	6	4	93	69	101
Sh_contig_6382	37	26	51	244	253	269
Sh_contig_6383	3743	3339	4542	17	24	18
Sh_contig_6385	0	0	0	67	73	55
Sh_contig_6386	6399	5717	5799	2257	1875	1593
Sh_contig_6387	0	2	0	80	84	95
Sh_contig_6395	76	54	43	424	384	409
Sh_contig_6396	49	51	51	240	174	201
Sh_contig_6398	269	217	311	62	58	70
Sh_contig_6399	17	16	11	211	202	243
Sh_contig_6402	171	227	256	26	24	26
Sh_contig_6406	234	61	68	0	0	0
Sh_contig_6408	77	92	132	7	2	9
Sh_contig_6410	49	43	25	340	279	270
Sh_contig_6413	5	5	11	122	94	148
Sh_contig_6415	1	0	0	61	56	83
Sh_contig_6417	0	0	0	144	152	255
Sh_contig_6427	21	23	9	1	0	0
Sh_contig_6430	2	2	0	64	33	57
Sh_contig_6443	2	3	1	39	34	45
Sh_contig_6460	0	0	0	112	58	71
Sh_contig_6464	0	0	0	23	35	20
Sh_contig_6469	0	1	1	51	76	94
Sh_contig_6488	10	20	11	0	0	0
Sh_contig_6490	94	111	157	50	45	41
Sh_contig_6498	21	13	8	0	0	0
Sh_contig_6508	15	17	20	1	0	1
Sh_contig_6518	22	30	24	7	10	8
Sh_contig_6533	0	0	0	24	24	37
Sh_contig_6539	821	870	845	351	375	452
Sh_contig_6547	27	44	49	18	7	15
Sh_contig_6576	18	11	10	0	0	0
Sh_contig_6618	10	14	13	79	54	85
Sh_contig_6629	28	18	11	294	258	327
Sh_contig_6633	24	12	21	5	3	8
Sh_contig_6668	23	42	34	17	12	15
Sh_contig_6671	151	80	176	2	1	1
Sh_contig_6682	29	26	21	0	0	0
Sh_contig_6690	21	18	19	3	4	4
Sh_contig_6704	32	15	10	0	0	0
Sh_contig_6711	234	210	228	837	681	883
Sh_contig_6727	13	15	26	1	1	2
Sh_contig_6742	12	27	21	4	1	3
Sh_contig_6744	15	15	11	0	0	0
Sh_contig_6750	4	3	4	31	35	32
Sh_contig_6751	18	11	17	0	0	0
Sh_contig_6756	98	83	99	0	1	0
Sh_contig_6766	76	68	67	401	371	297
Sh_contig_6791	8	27	41	2	1	0
Sh_contig_6800	0	0	0	53	40	29
Sh_contig_6805	13	17	18	0	0	0
Sh_contig_6806	483	465	608	2	0	10
Sh_contig_6838	20	25	29	0	0	0
Sh_contig_6847	24	35	28	4	3	1
Sh_contig_6849	94	64	79	338	272	378
Sh_contig_6861	0	0	0	30	16	23
Sh_contig_6872	55	45	38	2	1	3
Sh_contig_6873	144	111	168	29	25	23
Sh_contig_6889	22	14	26	1	1	2
Sh_contig_6897	21	7	22	0	0	0
Sh_contig_6900	44	26	28	0	0	0
Sh_contig_6909	89	87	131	36	31	31
Sh_contig_6915	0	0	0	22	31	49
Sh_contig_6916	0	0	0	24	19	29
Sh_contig_6945	300	247	259	1	1	0
Sh_contig_6950	258	232	220	1227	951	1237
Sh_contig_6994	183	151	129	489	456	511
Sh_contig_7010	19	11	4	424	354	422
Sh_contig_7045	4045	3842	4427	13	11	29
Sh_contig_7061	44	29	28	0	0	0
Sh_contig_7064	58	69	72	5	9	12
Sh_contig_7076	10	10	12	93	61	85
Sh_contig_7088	0	0	0	89	91	73
Sh_contig_7090	54	46	42	0	0	0
Sh_contig_7096	0	0	1	70	48	55
Sh_contig_7106	0	0	2	76	66	56
Sh_contig_7144	5	9	8	48	54	60
Sh_contig_7167	35	31	16	220	180	249
Sh_contig_7202	182	193	208	25	12	33
Sh_contig_7294	16	16	9	104	88	116
Sh_contig_7312	0	0	3	60	44	78
Sh_contig_7314	307	266	253	814	663	875
Sh_contig_7323	68	57	70	0	0	2
Sh_contig_7411	19	12	8	0	0	0
Sh_contig_7413	240	193	295	0	0	1
Sh_contig_7427	0	0	0	63	42	62
Sh_contig_7463	58	52	58	767	674	828
Sh_contig_7468	14	8	14	101	77	100
Sh_contig_7487	10	16	9	111	65	97
Sh_contig_7511	72	69	75	22	23	21
Sh_contig_7586	4	2	5	28	41	64
Sh_contig_7589	25	23	30	0	0	0
Sh_contig_7600	0	0	0	69	76	75
Sh_contig_7604	19	10	30	0	2	1
Sh_contig_7607	18	28	26	2	2	2
Sh_contig_7608	0	0	0	37	34	16
Sh_contig_7612	27	19	19	8	12	6
Sh_contig_7614	1	0	0	156	131	186
Sh_contig_7618	72	50	57	0	1	1
Sh_contig_7626	4	1	2	33	28	40
Sh_contig_7629	100	83	136	470	544	615
Sh_contig_7639	17	20	19	0	2	1
Sh_contig_7645	57	46	58	0	0	0
Sh_contig_7646	0	0	0	26	24	26
Sh_contig_7662	19	24	14	1	1	1
Sh_contig_7675	95	82	138	419	357	495
Sh_contig_7679	77	72	104	0	0	0
Sh_contig_7696	55	42	48	7	10	4
Sh_contig_7709	15	13	14	122	86	124
Sh_contig_7711	70	51	50	18	12	19
Sh_contig_7718	45	25	62	1	1	0
Sh_contig_7728	2	1	7	65	51	77
Sh_contig_7730	23	16	38	0	0	0
Sh_contig_7735	1	0	1	27	31	26
Sh_contig_7739	646	660	802	186	180	177
Sh_contig_7743	0	0	0	43	35	54
Sh_contig_7754	785	848	934	314	255	301
Sh_contig_7763	30	24	18	1	0	1
Sh_contig_7766	0	0	0	51	41	76
Sh_contig_7783	175	127	199	3	2	3
Sh_contig_7784	28	24	29	0	0	0
Sh_contig_7789	333	317	362	1009	888	1053
Sh_contig_7797	25	26	25	9	13	8
Sh_contig_7800	80	40	31	0	0	0
Sh_contig_7801	22	46	32	0	1	0
Sh_contig_7805	61	53	59	21	19	24
Sh_contig_7806	930	1123	1232	539	444	595
Sh_contig_7807	0	0	0	21	23	39
Sh_contig_7808	83	44	57	0	0	0
Sh_contig_7811	16	16	16	1	3	5
Sh_contig_7820	25	9	11	0	0	0
Sh_contig_7821	0	0	0	321	364	389
Sh_contig_7822	0	0	0	67	57	61
Sh_contig_7832	0	0	0	35	35	44
Sh_contig_7835	395	387	293	2272	1781	2100
Sh_contig_7843	75	62	43	0	1	1
Sh_contig_7844	21	17	16	5	4	4
Sh_contig_7845	33	37	37	372	312	370
Sh_contig_7847	21	30	31	16	7	15
Sh_contig_7848	0	0	1	403	776	1524
Sh_contig_7849	0	0	0	90	90	70
Sh_contig_7851	27	13	19	1	0	0
Sh_contig_7853	45	39	48	22	13	10
Sh_contig_7856	50	33	29	18	13	26
Sh_contig_7857	3	4	5	47	54	45
Sh_contig_7885	249	196	184	93	70	86
Sh_contig_7887	300	269	249	852	697	874
Sh_contig_7898	31	34	28	230	208	229
Sh_contig_7906	539	483	460	3727	3445	3967
Sh_contig_7907	24	54	22	313	273	250
Sh_contig_7909	0	0	1	32	31	48
Sh_contig_7915	102	39	47	0	0	2
Sh_contig_7932	162	96	161	48	29	46
Sh_contig_7937	0	0	1	43	36	40
Sh_contig_7940	9	7	7	73	64	45
Sh_contig_7944	21	12	10	96	81	114
Sh_contig_7949	18	20	14	84	80	92
Sh_contig_7960	85	70	83	44	29	38
Sh_contig_7962	6	10	7	68	68	99
Sh_contig_7963	29	27	29	194	164	157
Sh_contig_7964	74	74	59	0	0	0
Sh_contig_7965	8	8	11	283	243	266
Sh_contig_7980	30	11	20	0	0	0
Sh_contig_7983	1598	1459	1556	175	112	165
Sh_contig_7984	74	93	109	20	22	26
Sh_contig_7985	0	0	0	55	55	46
Sh_contig_7991	2112	2088	2672	74	59	72
Sh_contig_7993	5	1	3	99	107	125
Sh_contig_8010	181	212	254	3	6	10
Sh_contig_8014	102	81	94	1	0	0
Sh_contig_8017	0	0	0	70	60	86
Sh_contig_8027	0	0	0	60	54	47
Sh_contig_8030	293	91	115	2754	2420	2948
Sh_contig_8031	44	37	42	0	0	0
Sh_contig_8032	336	370	598	1853	1814	1876
Sh_contig_8035	0	0	0	38	34	49
Sh_contig_8036	50	47	48	188	163	189
Sh_contig_8039	161	84	113	27	20	25
Sh_contig_8040	8	4	12	164	131	176
Sh_contig_8042	27	16	15	115	106	130
Sh_contig_8044	90	34	34	1929	1464	1959
Sh_contig_8045	2635	2932	3202	222	204	214
Sh_contig_8062	0	0	0	617	595	813
Sh_contig_8063	180	109	110	1993	1528	1993
Sh_contig_8070	3	2	1	128	116	132
Sh_contig_8094	0	1	0	130	106	111
Sh_contig_8104	5	0	3	2255	2026	1904
Sh_contig_8105	24	27	10	6	2	2
Sh_contig_8119	12	17	12	267	181	278
Sh_contig_8122	824	852	954	2967	2384	3073
Sh_contig_8124	251	76	60	1494	1542	1991
Sh_contig_8125	236	238	257	822	744	864
Sh_contig_8133	186	187	166	51	37	43
Sh_contig_8134	1	0	0	928	780	1134
Sh_contig_8135	15	2	3	137	135	136
Sh_contig_8139	48	27	58	14	8	15
Sh_contig_8142	21	26	22	0	0	0
Sh_contig_8154	468	369	502	0	0	0
Sh_contig_8155	90	114	122	0	0	0
Sh_contig_8156	194	188	254	1	0	1
Sh_contig_8157	124	165	153	0	0	0
Sh_contig_8162	100	132	143	55	32	46
Sh_contig_8165	193	134	188	1	0	0
Sh_contig_8167	908	784	905	2863	2272	2987
Sh_contig_8169	611	581	863	297	250	321
Sh_contig_8170	138	100	121	451	332	408
Sh_contig_8172	56	34	38	257	215	222
Sh_contig_8175	513	471	429	91	88	78
Sh_contig_8176	42	64	53	5	2	1
Sh_contig_8179	8	14	18	85	89	123
Sh_contig_8183	507	467	572	83	71	68
Sh_contig_8184	155	124	209	46	31	47
Sh_contig_8185	265	245	297	1516	1219	1488
Sh_contig_8191	1236	1100	1055	226	203	272
Sh_contig_8193	87	84	130	385	508	647
Sh_contig_8195	442	424	317	1385	1091	1288
Sh_contig_8210	16	19	10	0	1	0
Sh_contig_8211	1214	1060	1325	11	22	29
Sh_contig_8217	47	31	42	0	0	0
Sh_contig_8218	976	686	790	1	0	3
Sh_contig_8223	139	151	199	0	0	0
Sh_contig_8224	1268	1176	1209	0	0	2
Sh_contig_8225	360	250	423	0	0	0
Sh_contig_8226	1010	1165	1561	401	366	416
Sh_contig_8229	1273	935	784	3764	3237	3924
Sh_contig_8232	59	45	66	534	443	409
Sh_contig_8239	4	0	0	64	118	118
Sh_contig_8240	0	0	0	90	71	125
Sh_contig_8244	46	20	30	266	242	256
Sh_contig_8246	0	0	0	41	34	62
Sh_contig_8253	0	0	0	26	18	25
Sh_contig_8256	80	68	56	16	10	9
Sh_contig_8262	14	11	5	416	360	508
Sh_contig_8263	3	0	0	82	51	69
Sh_contig_8266	13	4	4	186	179	249
Sh_contig_8271	1324	1070	1258	48	50	49
Sh_contig_8272	370	391	384	80	77	90
Sh_contig_8273	625	583	471	6343	4584	5458
Sh_contig_8274	20	62	85	3	0	0
Sh_contig_8275	326	306	316	0	0	20
Sh_contig_8282	11	8	9	86	80	122
Sh_contig_8283	53	84	80	3	2	0
Sh_contig_8285	44	59	121	0	0	0
Sh_contig_8286	15	14	9	74	61	72
Sh_contig_8298	685	753	540	7234	5307	5931
Sh_contig_8299	18	8	16	2	1	1
Sh_contig_8306	72	82	84	316	268	386
Sh_contig_8310	66	75	80	31	26	16
Sh_contig_8312	31	15	19	1	3	1
Sh_contig_8320	44	28	17	10	7	7
Sh_contig_8321	3	2	3	1236	1109	1553
Sh_contig_8322	156	164	141	583	483	631
Sh_contig_8323	117	108	125	1	2	11
Sh_contig_8336	0	0	0	74	65	81
Sh_contig_8338	45	38	54	17	18	28
Sh_contig_8342	685	483	468	2315	1956	2544
Sh_contig_8348	0	0	0	38	38	40
Sh_contig_8349	77	70	109	2	7	0
Sh_contig_8350	51	61	63	1	1	0
Sh_contig_8352	291	266	326	109	70	107
Sh_contig_8358	0	0	0	689	640	808
Sh_contig_8359	7	4	7	1550	1395	1789
Sh_contig_8370	89	59	72	27	20	23
Sh_contig_8372	456	418	414	1415	1156	1373
Sh_contig_8376	2	1	2	325	230	241
Sh_contig_8378	0	0	0	271	243	281
Sh_contig_8382	0	0	0	37	39	35
Sh_contig_8383	167	123	156	527	559	583
Sh_contig_8385	58	50	59	277	196	221
Sh_contig_8387	3404	2904	2754	155	103	132
Sh_contig_8390	19	9	18	956	748	914
Sh_contig_8391	4	2	0	78	40	135
Sh_contig_8393	0	0	0	126	83	90
Sh_contig_8397	965	866	864	4349	3633	4522
Sh_contig_8406	301	261	349	134	109	173
Sh_contig_8412	2550	1816	2373	884	824	937
Sh_contig_8414	2412	2168	2223	200	180	193
Sh_contig_8417	310	226	291	2858	2288	2865
Sh_contig_8426	1274	1459	1560	94	94	83
Sh_contig_8427	5	1	0	281	254	256
Sh_contig_8437	50	38	59	22	15	15
Sh_contig_8439	101	77	54	378	339	466
Sh_contig_8443	864	787	765	2966	2592	3367
Sh_contig_8444	6	3	0	148	106	114
Sh_contig_8446	1	0	0	25	24	32
Sh_contig_8447	3	4	8	58	46	60
Sh_contig_8448	6	3	10	83	93	82
Sh_contig_8452	619	429	439	1	0	0
Sh_contig_8454	0	0	0	227	149	343
Sh_contig_8458	102	148	132	726	844	941
Sh_contig_8459	14	15	17	128	142	197
Sh_contig_8460	456	372	412	1534	1264	1672
Sh_contig_8461	6	4	9	69	44	56
Sh_contig_8463	1383	907	1332	428	378	488
Sh_contig_8465	128	111	132	20	15	26
Sh_contig_8467	410	458	420	1692	1454	1695
Sh_contig_8469	2	1	0	1987	1713	2243
Sh_contig_8474	1524	999	1335	36	39	38
Sh_contig_8477	15	18	20	137	76	89
Sh_contig_8490	172	190	221	87	86	104
Sh_contig_8493	2701	2740	2925	90	61	98
Sh_contig_8495	502	490	474	1518	1363	1584
Sh_contig_8497	1796	2229	3399	39	52	48
Sh_contig_8499	6912	4841	6070	1	0	0
Sh_contig_8503	0	0	0	150	149	132
Sh_contig_8506	0	0	0	75	48	67
Sh_contig_8510	936	1145	1390	347	373	382
Sh_contig_8516	334	228	262	2819	2538	2821
Sh_contig_8523	0	0	0	309	219	343
Sh_contig_8526	924	627	651	3800	3369	3987
Sh_contig_8528	61	20	36	0	0	0
Sh_contig_8536	3456	2729	2882	52	52	89
Sh_contig_8544	0	0	0	33	14	30
Sh_contig_8545	32	21	31	16	11	5
Sh_contig_8547	23	23	35	0	0	0
Sh_contig_8553	92	82	120	16	13	25
Sh_contig_8555	67	51	85	27	32	39
Sh_contig_8566	46	38	50	4	2	0
Sh_contig_8569	6	4	8	136	120	142
Sh_contig_8571	0	0	0	31	17	43
Sh_contig_8590	15	3	13	4687	4012	5764
Sh_contig_8593	10	15	14	82	62	74
Sh_contig_8594	1	2	0	49	36	40
Sh_contig_8613	3229	3135	3482	366	316	358
Sh_contig_8616	0	0	0	60	43	66
Sh_contig_8617	0	2	4	305	254	377
Sh_contig_8620	0	1	0	154	265	188
Sh_contig_8622	402	377	489	1322	1181	1422
Sh_contig_8624	43	23	24	3	0	4
Sh_contig_8630	7	14	18	0	0	0
Sh_contig_8634	2	1	0	78	35	60
Sh_contig_8635	63	52	59	24	26	30
Sh_contig_8636	30	24	12	168	144	202
Sh_contig_8639	16	15	18	76	81	103
Sh_contig_8640	638	455	710	0	0	0
Sh_contig_8641	154	130	150	0	0	0
Sh_contig_8643	197	184	320	984	872	998
Sh_contig_8646	0	1	1	2478	2113	3059
Sh_contig_8649	79	45	98	37	40	30
Sh_contig_8651	35	40	37	0	2	0
Sh_contig_8655	1460	1243	1604	22	14	13
Sh_contig_8658	13	9	18	103	95	86
Sh_contig_8671	93	104	93	452	402	445
Sh_contig_8675	0	0	0	72	72	87
Sh_contig_8678	16	37	10	2	3	3
Sh_contig_8689	1223	1198	1037	3974	3757	4817
Sh_contig_8708	120	104	130	9	8	5
Sh_contig_8709	9	10	7	124	77	96
Sh_contig_8715	0	0	0	97	87	83
Sh_contig_8716	1617	1726	2008	666	628	650
Sh_contig_8719	97	98	124	0	0	0
Sh_contig_8722	3	1	0	147	125	112
Sh_contig_8729	5	4	3	47	46	61
Sh_contig_8733	0	0	0	537	455	423
Sh_contig_8734	125	136	173	63	57	84
Sh_contig_8742	0	0	1	62	88	129
Sh_contig_8743	0	0	0	59	48	32
Sh_contig_8745	3435	3035	3166	650	528	671
Sh_contig_8746	60	61	37	0	0	2
Sh_contig_8753	10	6	0	768	734	781
Sh_contig_8756	24	19	38	8	9	4
Sh_contig_8763	3655	3474	3753	4	2	2
Sh_contig_8771	3759	3567	4140	46	52	17
Sh_contig_8772	345	307	368	17	15	19
Sh_contig_8776	45	139	166	0	0	6
Sh_contig_8777	757	711	1007	4	11	0
Sh_contig_8795	333	210	190	2058	1775	2036
Sh_contig_8799	126	124	157	68	62	73
Sh_contig_8800	18	21	12	1	1	2
Sh_contig_8804	1561	1330	1640	491	433	590
Sh_contig_8817	813	766	907	0	0	0
Sh_contig_8818	50	31	47	2	0	9
Sh_contig_8825	70	41	51	3	4	5
Sh_contig_8826	3	4	1	146	246	376
Sh_contig_8827	269	233	155	106	113	77
Sh_contig_8828	893	820	1059	163	102	202
Sh_contig_8830	503	546	575	1537	1348	1673
Sh_contig_8831	3130	3562	3886	1095	813	1009
Sh_contig_8833	145	85	49	0	0	0
Sh_contig_8842	471	528	538	26	30	31
Sh_contig_8848	20	20	29	398	280	341
Sh_contig_8850	323	336	505	39	45	36
Sh_contig_8851	133	89	78	5	16	15
Sh_contig_8854	64	47	41	890	818	1123
Sh_contig_8855	174	153	164	513	395	507
Sh_contig_8859	574	389	572	49	50	56
Sh_contig_8860	27	15	23	0	0	0
Sh_contig_8861	27	15	24	2	2	5
Sh_contig_8864	11	6	10	161	150	223
Sh_contig_8869	92	123	111	732	551	658
Sh_contig_8873	56	40	25	352	236	290
Sh_contig_8876	169	101	144	27	37	34
Sh_contig_8877	439	322	422	92	74	100
Sh_contig_8878	287	253	240	1233	1012	1209
Sh_contig_8879	1	0	0	393	368	410
Sh_contig_8880	58	50	59	435	414	441
Sh_contig_8885	117	108	144	0	5	5
Sh_contig_8888	377	444	624	155	168	177
Sh_contig_8889	10	29	15	0	1	0
Sh_contig_8892	1	0	0	25	24	41
Sh_contig_8893	0	0	0	20	26	33
Sh_contig_8895	0	0	0	385	380	472
Sh_contig_8896	0	1	0	125	121	113
Sh_contig_8897	257	244	262	834	682	805
Sh_contig_8899	81	32	54	274	261	322
Sh_contig_8900	1195	967	1193	14	9	13
Sh_contig_8905	191	163	177	555	429	568
Sh_contig_8912	7554	865	748	0	0	0
Sh_contig_8915	430	430	376	1490	1125	1476
Sh_contig_8916	11	4	5	435	436	676
Sh_contig_8922	83	57	49	396	345	405
Sh_contig_8930	60	66	50	915	780	925
Sh_contig_8939	0	0	0	157	228	134
Sh_contig_8940	0	0	0	521	464	700
Sh_contig_8942	312	255	212	1167	995	1229
Sh_contig_8943	47	66	54	18	28	28
Sh_contig_8949	157	121	71	1502	1358	1782
Sh_contig_8952	288	276	281	826	750	847
Sh_contig_8961	0	0	0	470	468	605
Sh_contig_8962	0	0	0	64	46	62
Sh_contig_8963	0	0	0	60	26	73
Sh_contig_8977	44	41	24	1	0	1
Sh_contig_8979	585	515	614	198	168	239
Sh_contig_8980	526	467	502	83	86	85
Sh_contig_8983	0	0	0	42	70	26
Sh_contig_8985	361	354	424	129	79	99
Sh_contig_8990	63	47	73	381	274	402
Sh_contig_8991	2	1	4	291	199	236
Sh_contig_8995	279	257	248	901	702	858
Sh_contig_9000	0	0	1	237	157	196
Sh_contig_9001	13	7	6	145	99	112
Sh_contig_9004	558	206	272	2966	3894	5294
Sh_contig_9008	524	447	642	24	18	29
Sh_contig_9015	47	27	39	230	206	260
Sh_contig_9025	191	185	185	605	498	602
Sh_contig_9027	0	0	0	239	307	445
Sh_contig_9032	221	216	164	1009	941	986
Sh_contig_9034	531	514	614	259	207	305
Sh_contig_9038	392	440	434	1652	1276	1587
Sh_contig_9039	798	690	846	339	304	361
Sh_contig_9043	366	327	384	115	87	104
Sh_contig_9048	923	774	712	242	216	248
Sh_contig_9055	8	10	8	746	573	575
Sh_contig_9056	0	0	5	100	75	115
Sh_contig_9060	148	40	58	1036	746	1020
Sh_contig_9063	128	145	130	56	57	61
Sh_contig_9064	46	29	28	1430	1810	2547
Sh_contig_9065	1	3	5	774	725	665
Sh_contig_9068	25	12	8	2	1	1
Sh_contig_9070	1	0	0	48	37	33
Sh_contig_9073	124	101	86	531	454	553
Sh_contig_9077	152	134	146	0	0	0
Sh_contig_9082	458	389	421	20	30	16
Sh_contig_9099	58	117	141	23	8	37
Sh_contig_9100	222	161	219	61	55	39
Sh_contig_9102	33	14	21	0	0	0
Sh_contig_9105	0	2	0	87	83	62
Sh_contig_9115	11	16	15	629	482	524
Sh_contig_9116	10	2	4	130	107	143
Sh_contig_9129	487	340	494	0	3	0
Sh_contig_9132	323	326	396	64	18	37
Sh_contig_9136	594	360	481	32	51	58
Sh_contig_9137	540	552	505	2086	1630	2009
Sh_contig_9144	1295	1430	1264	34	52	46
Sh_contig_9145	625	695	778	2650	2010	2283
Sh_contig_9147	10	1	0	267	232	429
Sh_contig_9148	19	8	18	102	197	177
Sh_contig_9154	104	85	84	395	297	400
Sh_contig_9164	60	53	73	0	0	0
Sh_contig_9169	216	133	238	0	0	0
Sh_contig_9170	234	146	222	41	43	60
Sh_contig_9172	1450	1065	897	421	400	512
Sh_contig_9175	140	148	119	536	473	604
Sh_contig_9178	1	2	0	312	325	372
Sh_contig_9184	175	188	146	804	591	633
Sh_contig_9185	3	3	2	500	460	641
Sh_contig_9198	2	14	10	135	266	317
Sh_contig_9200	348	245	254	1118	1039	1198
Sh_contig_9202	520	633	713	0	0	0
Sh_contig_9203	40	49	50	0	0	0
Sh_contig_9204	241	248	267	1159	1031	1273
Sh_contig_9205	146	130	158	34	29	40
Sh_contig_9206	25	15	11	216	158	219
Sh_contig_9209	5	6	8	578	548	752
Sh_contig_9210	1	1	0	51	28	43
Sh_contig_9211	511	461	452	1332	1142	1401
Sh_contig_9215	751	734	756	234	206	239
Sh_contig_9217	236	199	218	624	528	657
Sh_contig_9218	0	0	0	40	67	116
Sh_contig_9220	434	434	434	58	57	56
Sh_contig_9221	408	323	572	0	1	0
Sh_contig_9225	279	180	309	1	3	0
Sh_contig_9226	25	25	18	4	2	0
Sh_contig_9233	558	577	549	1755	1449	1621
Sh_contig_9243	326	494	644	2	5	5
Sh_contig_9254	207	204	184	892	738	924
Sh_contig_9255	339	355	369	1074	858	1070
Sh_contig_9256	334	278	274	83	81	91
Sh_contig_9258	18	5	6	1044	996	1441
Sh_contig_9259	7	16	20	334	392	591
Sh_contig_9260	957	936	1070	139	188	184
Sh_contig_9265	668	573	641	108	129	115
Sh_contig_9266	645	528	478	1945	1526	1912
Sh_contig_9271	292	271	296	1039	980	1229
Sh_contig_9276	3	1	3	54	61	72
Sh_contig_9277	0	0	0	50	31	36
Sh_contig_9280	473	350	487	95	66	85
Sh_contig_9281	233	197	193	1093	871	1064
Sh_contig_9283	634	576	691	88	66	69
Sh_contig_9284	485	460	487	45	61	56
Sh_contig_9293	777	663	585	238	199	259
Sh_contig_9295	287	263	442	1	0	0
Sh_contig_9297	0	0	0	756	659	785
Sh_contig_9301	282	274	276	1005	931	1121
Sh_contig_9306	64	58	72	595	422	468
Sh_contig_9307	26	27	24	0	3	0
Sh_contig_9309	1139	1042	1110	107	74	112
Sh_contig_9312	1	0	0	156	169	163
Sh_contig_9314	147	114	115	665	545	705
Sh_contig_9316	218	210	196	711	619	691
Sh_contig_9318	74	64	75	358	324	329
Sh_contig_9319	340	331	446	1232	1179	1323
Sh_contig_9326	73	65	65	682	588	691
Sh_contig_9328	0	0	0	46	46	53
Sh_contig_9331	152	170	166	582	566	709
Sh_contig_9333	0	0	0	19	23	37
Sh_contig_9334	222	150	251	0	0	0
Sh_contig_9340	891	758	788	335	368	357
Sh_contig_9343	1373	1293	1096	249	190	262
Sh_contig_9344	39	56	63	15	17	28
Sh_contig_9346	699	633	654	118	98	111
Sh_contig_9347	120	135	121	705	523	669
Sh_contig_9351	602	501	659	37	49	57
Sh_contig_9354	31	53	78	0	0	0
Sh_contig_9355	461	539	628	3	3	9
Sh_contig_9372	874	820	868	136	123	163
Sh_contig_9375	147	106	97	751	667	916
Sh_contig_9377	15	6	6	533	403	584
Sh_contig_9378	415	438	338	1360	1311	1670
Sh_contig_9379	645	438	561	27	14	30
Sh_contig_9382	334	336	351	1364	1197	1506
Sh_contig_9383	63	81	118	481	496	474
Sh_contig_9386	63	43	71	13	12	19
Sh_contig_9394	388	329	302	1008	836	1001
Sh_contig_9396	170	157	130	744	540	651
Sh_contig_9397	10200	8594	11737	516	453	584
Sh_contig_9398	21	17	20	274	218	324
Sh_contig_9399	34	20	29	5	6	8
Sh_contig_9400	89	49	57	36	17	14
Sh_contig_9401	343	213	275	97	122	116
Sh_contig_9402	11	14	22	347	284	502
Sh_contig_9407	383	251	347	132	72	115
Sh_contig_9412	1203	1276	1244	120	99	138
Sh_contig_9413	171	138	53	1477	1256	1445
Sh_contig_9414	199	236	220	811	775	1079
Sh_contig_9417	11	8	7	66	66	54
Sh_contig_9418	210	167	137	822	828	1035
Sh_contig_9420	582	590	608	203	196	256
Sh_contig_9422	1378	1195	1384	68	72	89
Sh_contig_9425	781	818	844	145	136	137
Sh_contig_9427	2	0	0	58	38	85
Sh_contig_9430	0	0	0	650	470	626
Sh_contig_9434	167	143	216	26	42	21
Sh_contig_9442	406	431	283	1681	1437	1622
Sh_contig_9443	3	0	0	947	841	1109
Sh_contig_9446	189	203	269	36	32	27
Sh_contig_9449	4	4	6	56	35	47
Sh_contig_9454	123	158	201	52	75	91
Sh_contig_9455	96	66	79	44	13	37
Sh_contig_9461	246	216	362	114	67	122
Sh_contig_9462	1277	1156	1117	523	450	608
Sh_contig_9464	48	37	28	864	744	922
Sh_contig_9471	1940	1801	1774	78	79	71
Sh_contig_9474	46	65	59	6	6	7
Sh_contig_9475	14	16	19	111	67	90
Sh_contig_9484	42	16	31	189	171	181
Sh_contig_9485	219	190	230	2106	1752	2184
Sh_contig_9488	594	729	861	392	271	317
Sh_contig_9490	340	329	279	955	851	987
Sh_contig_9494	151	156	170	731	671	800
Sh_contig_9495	152	166	84	22	5	32
Sh_contig_9496	107	115	158	0	17	0
Sh_contig_9498	917	979	992	2	2	5
Sh_contig_9503	15	32	16	232	203	160
Sh_contig_9509	2	0	0	2315	1823	2209
Sh_contig_9510	22	27	14	256	245	268
Sh_contig_9519	64	48	50	204	168	222
Sh_contig_9523	415	453	494	250	176	216
Sh_contig_9529	613	569	477	1696	1411	1654
Sh_contig_9532	337	269	222	1077	975	1091
Sh_contig_9535	115	97	77	384	315	419
Sh_contig_9538	1	4	2	804	684	839
Sh_contig_9541	316	296	304	1190	986	1139
Sh_contig_9550	229	129	136	671	619	815
Sh_contig_9553	710	669	771	364	307	372
Sh_contig_9555	23	16	20	418	436	508
Sh_contig_9562	14	21	19	0	0	1
Sh_contig_9568	536	413	572	127	103	94
Sh_contig_9569	46	39	59	4	2	12
Sh_contig_9572	1618	1420	1544	43	88	51
Sh_contig_9576	228	207	272	792	645	852
Sh_contig_9577	1695	1585	1551	769	622	808
Sh_contig_9581	42	24	17	11	10	4
Sh_contig_9586	72	61	67	287	239	324
Sh_contig_9593	305	302	410	6	2	6
Sh_contig_9598	101	133	77	0	1	0
Sh_contig_9603	147	155	118	502	457	546
Sh_contig_9608	61	41	60	773	649	872
Sh_contig_9612	11	8	4	216	245	239
Sh_contig_9616	284	252	235	0	0	0
Sh_contig_9617	52	58	72	0	0	0
Sh_contig_9619	265	313	296	148	121	145
Sh_contig_9622	35	14	17	283	224	291
Sh_contig_9632	681	550	535	2446	2054	2605
Sh_contig_9638	204	143	130	617	567	635
Sh_contig_9648	1	5	1	70	94	123
Sh_contig_9652	228	128	100	67	45	102
Sh_contig_9653	1357	1481	1087	327	362	281
Sh_contig_9655	166	164	145	489	444	547
Sh_contig_9679	0	0	0	52	55	66
Sh_contig_9680	0	0	0	129	57	141
Sh_contig_9686	387	367	385	18	14	20
Sh_contig_9688	0	0	0	42	26	37
Sh_contig_9694	996	951	1101	2	4	4
Sh_contig_9695	172	132	226	0	0	0
Sh_contig_9697	66	52	68	239	186	228
Sh_contig_9699	18	11	15	100	69	97
Sh_contig_9710	1	1	0	51	31	41
Sh_contig_9712	2	1	0	331	272	365
Sh_contig_9720	711	744	701	2453	2025	2520
Sh_contig_9725	1169	943	1253	7	6	13
Sh_contig_9726	418	403	402	200	215	202
Sh_contig_9730	9	0	9	240	265	260
Sh_contig_9731	6	5	0	240	158	181
Sh_contig_9732	12	7	11	442	392	492
Sh_contig_9734	76	42	75	0	0	0
Sh_contig_9735	2	3	0	102	86	88
Sh_contig_9737	222	226	267	55	53	73
Sh_contig_9739	88	75	46	360	284	363
Sh_contig_9742	14	7	11	159	123	174
Sh_contig_9743	1245	1089	848	6224	4634	5299
Sh_contig_9744	213	146	149	77	43	65
Sh_contig_9748	263	203	224	841	737	794
Sh_contig_9750	32	33	35	301	260	318
Sh_contig_9755	104	75	71	308	311	338
Sh_contig_9759	1690	1515	1491	176	144	188
Sh_contig_9760	190	165	150	585	469	607
Sh_contig_9784	0	0	0	56	44	56
Sh_contig_9785	241	251	254	849	658	804
Sh_contig_9792	0	0	0	86	87	71
Sh_contig_9795	584	625	597	2056	1703	2140
Sh_contig_9796	23	9	22	161	200	256
Sh_contig_9801	137	129	114	383	362	390
Sh_contig_9806	0	0	0	91	65	128
Sh_contig_9811	4	4	3	39	42	48
Sh_contig_9815	2575	2431	2072	1037	855	1247
Sh_contig_9818	0	4	0	83	224	336
Sh_contig_9820	145	154	118	0	0	0
Sh_contig_9821	57	50	62	0	0	0
Sh_contig_9826	51	70	60	22	15	16
Sh_contig_9844	77	61	72	323	260	311
Sh_contig_9852	0	0	0	49	55	58
Sh_contig_9854	346	475	462	98	100	122
Sh_contig_9855	505	375	577	55	41	66
Sh_contig_9856	104	109	136	3	3	5
Sh_contig_9865	537	497	508	1413	1270	1518
Sh_contig_9868	406	576	747	0	0	1
Sh_contig_9870	86	87	137	16	12	9
Sh_contig_9877	801	670	829	22	24	21
Sh_contig_9878	0	0	0	70	62	75
Sh_contig_9879	1	1	0	61	133	174
Sh_contig_9882	42	52	74	305	333	363
Sh_contig_9887	58	46	56	192	204	208
Sh_contig_9888	36	18	16	1	1	0
Sh_contig_9893	254	241	214	816	639	856
Sh_contig_9899	300	207	215	1354	1013	1425
Sh_contig_9900	0	0	0	130	103	150
Sh_contig_9904	313	282	335	141	150	160
Sh_contig_9908	33	44	64	5	3	14
Sh_contig_9909	1398	1299	1191	106	73	52
Sh_contig_9910	0	0	0	371	265	304
Sh_contig_9914	48	49	40	23	12	29
Sh_contig_9917	180	141	217	27	37	32
Sh_contig_9918	0	0	0	57	36	41
Sh_contig_9920	274	210	247	3	1	0
Sh_contig_9921	42	36	42	0	0	3
Sh_contig_9922	3	0	3	645	565	456
Sh_contig_9925	37	30	31	144	107	142
Sh_contig_9926	0	0	0	108	81	81
Sh_contig_9927	40	39	27	237	237	287
Sh_contig_9930	524	474	634	90	91	91
Sh_contig_9933	86	100	117	853	726	897
Sh_contig_9934	0	0	0	73	108	95
Sh_contig_9939	0	0	0	33	33	43
Sh_contig_9942	0	0	3	364	288	471
Sh_contig_9948	0	0	0	53	35	75
Sh_contig_9954	64	59	95	386	316	354
Sh_contig_9971	858	736	746	156	91	120
Sh_contig_9973	16	6	20	224	238	291
Sh_contig_9974	137	155	126	514	450	625
Sh_contig_9982	153	95	48	0	0	0
Sh_contig_9983	801	618	546	15	8	16
Sh_contig_9996	24	15	21	131	123	115
Sh_contig_9997	833	846	1018	126	104	133
Sh_contig_9999	0	0	0	186	106	233
Sh_contig_10001	116	108	113	33	36	27
Sh_contig_10003	517	467	511	74	55	62
Sh_contig_10009	11	8	11	387	329	487
Sh_contig_10012	0	1	0	1163	1023	1330
Sh_contig_10021	14	31	35	10	11	8
Sh_contig_10032	260	235	215	816	664	806
Sh_contig_10034	82	96	65	447	340	478
Sh_contig_10035	186	136	171	1077	911	1025
Sh_contig_10040	14	16	15	0	0	0
Sh_contig_10052	216	146	200	0	0	1
Sh_contig_10055	111	122	141	12	11	4
Sh_contig_10056	24	20	29	1649	1400	1622
Sh_contig_10061	438	350	454	64	108	84
Sh_contig_10063	72	44	66	0	11	2
Sh_contig_10065	1293	1052	1373	68	72	72
Sh_contig_10066	0	0	0	27	20	21
Sh_contig_10068	4	0	4	241	249	238
Sh_contig_10069	0	0	0	94	68	28
Sh_contig_10071	342	344	402	9	25	19
Sh_contig_10072	1979	1834	1734	308	243	340
Sh_contig_10073	126	105	99	22	14	15
Sh_contig_10082	3	9	10	117	86	128
Sh_contig_10083	75	57	87	696	548	684
Sh_contig_10086	23	3	19	181	287	453
Sh_contig_10087	0	1	2	86	92	83
Sh_contig_10092	22	20	17	120	88	128
Sh_contig_10094	211	138	107	76	56	55
Sh_contig_10098	0	13	0	1386	1235	1482
Sh_contig_10099	0	0	0	26	46	22
Sh_contig_10105	163	155	152	758	558	735
Sh_contig_10112	133	96	150	0	3	0
Sh_contig_10118	28	16	17	147	96	119
Sh_contig_10119	837	614	1111	33	19	32
Sh_contig_10120	254	199	187	119	76	103
Sh_contig_10124	0	0	0	28	23	33
Sh_contig_10129	11	5	11	117	96	84
Sh_contig_10130	0	0	0	36	42	56
Sh_contig_10135	90	78	65	343	320	337
Sh_contig_10137	319	297	349	143	117	162
Sh_contig_10146	256	246	282	911	799	977
Sh_contig_10150	63	62	109	40	19	41
Sh_contig_10153	98	34	64	372	341	447
Sh_contig_10157	259	309	408	78	53	44
Sh_contig_10160	313	205	225	0	0	0
Sh_contig_10167	1116	1039	980	393	370	491
Sh_contig_10174	929	865	1063	62	51	49
Sh_contig_10178	0	0	0	120	73	126
Sh_contig_10179	0	5	0	230	212	218
Sh_contig_10180	7	0	5	610	517	623
Sh_contig_10183	64	84	67	5	2	2
Sh_contig_10184	1	1	0	46	36	62
Sh_contig_10186	246	340	549	183	167	199
Sh_contig_10188	0	0	0	35	31	22
Sh_contig_10197	174	161	170	96	68	94
Sh_contig_10199	636	519	628	1869	1659	2068
Sh_contig_10203	5	7	8	80	74	72
Sh_contig_10204	2638	2551	3427	94	60	81
Sh_contig_10205	0	0	0	178	123	136
Sh_contig_10206	11628	10520	14479	67	69	57
Sh_contig_10209	6278	5238	4947	36	41	47
Sh_contig_10211	2586	2433	3403	0	0	1
Sh_contig_10215	1	1	0	268	267	219
Sh_contig_10217	0	0	0	32	27	33
Sh_contig_10222	0	0	0	77	57	55
Sh_contig_10227	31	14	14	2382	1664	2344
Sh_contig_10228	0	0	0	129	100	130
Sh_contig_10232	182	176	147	662	525	651
Sh_contig_10234	27	14	13	0	0	0
Sh_contig_10236	83	82	91	13	12	13
Sh_contig_10242	1	0	1	64	47	62
Sh_contig_10246	2	3	7	454	383	446
Sh_contig_10257	76	86	81	1	4	0
Sh_contig_10261	14790	14661	17958	1	1	0
Sh_contig_10265	2398	2171	2911	229	192	222
Sh_contig_10268	0	0	0	48	23	30
Sh_contig_10272	13234	13047	15737	54	20	23
Sh_contig_10275	796	703	643	2551	2039	2611
Sh_contig_10276	915	765	883	3590	3503	4106
Sh_contig_10277	10	2	8	12113	11422	13152
Sh_contig_10283	18567	18057	21514	13	13	13
Sh_contig_10285	3731	3109	4613	111	62	94
Sh_contig_10292	4686	3996	4507	11770	9745	11801
Sh_contig_10304	0	1	2	91	63	71
Sh_contig_10315	90	73	99	2	2	3
Sh_contig_10316	19	18	13	0	0	0
Sh_contig_10317	6896	6017	7392	367	308	375
Sh_contig_10318	85	44	64	577	508	683
Sh_contig_10319	8	50	10	532	410	495
Sh_contig_10325	6	5	0	131	82	106
Sh_contig_10332	2840	2628	3564	29	41	53
Sh_contig_10345	9690	8267	8223	3251	2763	3428
Sh_contig_10346	11	9	11	91	81	96
Sh_contig_10359	539	430	562	11	11	6
Sh_contig_10360	75	33	65	0	0	5
Sh_contig_10365	574	552	567	21871	20306	23651
Sh_contig_10374	6608	6217	8013	351	296	359
Sh_contig_10375	2	3	3	183	166	198
Sh_contig_10376	6673	6309	6897	175	157	212
Sh_contig_10384	23	17	12	0	0	0
Sh_contig_10389	18792	18096	21690	1	3	2
Sh_contig_10391	3	3	8	57	73	129
Sh_contig_10398	21	21	18	2	2	1
Sh_contig_10403	3946	3537	4765	392	344	302
Sh_contig_10406	40	57	67	25	21	20
Sh_contig_10410	22	14	15	0	0	2
Sh_contig_10415	611	583	735	2429	2162	2666
Sh_contig_10422	33817	26710	32652	13	27	16
Sh_contig_10423	340	255	372	3085	2466	3220
Sh_contig_10429	97	69	74	0	0	0
Sh_contig_10432	1208	742	735	7657	6876	9333
Sh_contig_10437	2	1	0	52	57	74
Sh_contig_10440	0	0	0	121	100	89
Sh_contig_10441	4632	3955	3969	227	218	288
Sh_contig_10446	444	275	371	2533	2572	2915
Sh_contig_10463	20	18	22	1	4	5
Sh_contig_10467	0	0	0	85	68	105
Sh_contig_10475	0	0	0	49	28	49
Sh_contig_10476	2022	1974	2159	9128	7849	9586
Sh_contig_10480	77	59	75	0	0	0
Sh_contig_10489	3458	3087	3204	16553	14408	14760
Sh_contig_10496	27	22	22	113	101	141
Sh_contig_10506	1	0	0	46	39	34
[truncated: 12,269 more rows]
