# Supplementary material for: De novo Sequencing and Analysis of Salvia hispanica Tissue-Specific Transcriptome and Identification of Genes Involved in Terpenoid Biosynthesis
Source: Plants (Basel). 2020 Mar 24;9(3):405. doi: 10.3390/plants9030405 (PMC7154873; doi:10.3390/plants9030405)
Supplement: Supplementary file 1 [file plants-09-00405-s001.zip › plants-741972/Supplemental_files/Supplemental table 3.xlsx]

## Sheet: Cluster 1
GO biological process	Fold Enrichment
photosynthesis, light harvesting in photosystem I	>100
response to light stimulus	31

## Sheet: Cluster 2
GO biological process	Fold Enrichment
photosynthesis, light harvesting in photosystem I	>100
protein-chromophore linkage	>100
chlorophyll biosynthetic process	>100

## Sheet: Cluster 3
GO biological process	Fold Enrichment
photosynthesis, light harvesting in photosystem I	>100
nonphotochemical quenching	>100
protein-chromophore linkage	>100
reductive pentose-phosphate cycle	>100
response to low light intensity stimulus	>100
photosynthetic electron transport in photosystem I	>100
gluconeogenesis	>100
response to far red light	57
response to high light intensity	51
response to red light	43
response to blue light	33
response to cytokinin	20
response to cold	17
carbohydrate catabolic process	16
defense response to bacterium	10
response to oxygen-containing compound	4

## Sheet: Cluster 4
GO biological process	Fold Enrichment
plastid translation	79
photosynthetic electron transport chain	49
galactose metabolic process	41
chlorophyll biosynthetic process	38
response to cytokinin	11
response to cold	7

## Sheet: Cluster 5
GO biological process	Fold Enrichment
translational elongation	>100

## Sheet: Cluster 6
GO biological process	Fold Enrichment
S-adenosylmethionine metabolic process	>100
gluconeogenesis	73.75
ribosomal large subunit assembly	64.38
glycolytic process	37.3
response to cadmium ion	14.11
response to cold	10.23
translation	9.76
response to salt stress	9.21
response to oxidative stress	9.08
response to light stimulus	6.74

## Sheet: Cluster 7
GO biological process	Fold Enrichment
positive regulation of RNA polymerase II transcriptional preinitiation complex assembly	32.81
acetyl-CoA metabolic process	23.62
maturation of LSU-rRNA from tricistronic rRNA transcript (SSU-rRNA, 5.8S rRNA, LSU-rRNA)	22.15
tricarboxylic acid cycle	14.4
proteasomal ubiquitin-independent protein catabolic process	14.17
clathrin-dependent endocytosis	11.81
tRNA aminoacylation for protein translation	9.66
response to cadmium ion	8.22
beta-glucan biosynthetic process	8.01
response to endoplasmic reticulum stress	7.7
post-embryonic root development	5.76
proteasome-mediated ubiquitin-dependent protein catabolic process	5.73
purine ribonucleotide biosynthetic process	5.25
Golgi vesicle transport	4.95
protein folding	4.04
response to cytokinin	3.84
monocarboxylic acid biosynthetic process	3.58
response to salt stress	3.42
intracellular protein transport	3.38
protein-containing complex assembly	2.89
embryo development ending in seed dormancy	2.86

## Sheet: Cluster 8
GO biological process	Fold Enrichment
glycine decarboxylation via glycine cleavage system	> 100
reductive pentose-phosphate cycle	> 100
monosaccharide biosynthetic process	88.47
glucose metabolic process	63.4
response to cadmium ion	19.3
coenzyme metabolic process	17.17
response to abiotic stimulus	5.06

## Sheet: Cluster 9
GO biological process	Fold Enrichment
protoporphyrinogen IX biosynthetic process	52.02
chloroplast rRNA processing	35.76
carotenoid biosynthetic process	28.61
protein quality control for misfolded or incompletely synthesized proteins	26.7
chlorophyll biosynthetic process	25.43
regulation of photosynthesis	15.97
tRNA aminoacylation for protein translation	12.48
cellular response to oxidative stress	9.32
chloroplast organization	9.09
response to cytokinin	8.42
response to reactive oxygen species	7.15
response to toxic substance	6.05
response to cadmium ion	4.31
response to light stimulus	3.33
oxidation-reduction process	3.3

## Sheet: Cluster 10
GO biological process	Fold Enrichment
starch catabolic process	12.2
ketone biosynthetic process	8.13
response to karrikin	4.02
secondary metabolic process	2.89
cellular lipid metabolic process	2.17
defense response	1.86
response to oxygen-containing compound	1.73
response to hormone	1.69
biological regulation	1.31
gene expression	0.41
amide biosynthetic process	0.11

[truncated: 20 more sheets: Cluster 11, Cluster 12, Cluster 13, Cluster 14, Cluster 15, Cluster 16, Cluster 17, Cluster 18, Cluster 19, Cluster 20, Cluster 21, Cluster 22, Cluster 23, Cluster 24, Cluster 25, Cluster 26, Cluster 27, Cluster 28, Cluster 29, Cluster 30]
