# Supplementary material for: De novo Sequencing and Analysis of Salvia hispanica Tissue-Specific Transcriptome and Identification of Genes Involved in Terpenoid Biosynthesis
Source: Plants (Basel). 2020 Mar 24;9(3):405. doi: 10.3390/plants9030405 (PMC7154873; doi:10.3390/plants9030405)
Supplement: Supplementary file 1 [file plants-09-00405-s001.zip › plants-741972/Supplemental_files/Supplemental table 4.xlsx]

## Sheet: cluster30_annotation
Query	Uniprot subject	GO	TaxId	Percent Identity	Alignment Length	Number of mismatches	Gap open	Query start	Query end	Subject start	Subject end	E-value	Bit score	Master	KO	Tomato subject	Arabidopsis subject
Sh_contig_2565	A0A2G3CAH9	GO:0016301; GO:0016773	80379	77.9	104	23	0	2	313	225	328	3e-38	166.8	A0A2G3CAH9|A0A2G3CAH9_CAPCH Fructokinase-2 OS=Capsicum chinense OX=80379 GN=BC332_16964 PE=3 SV=1	NA	Solyc06g073190.3.1	AT3G59480.1
Sh_contig_2753	A0A2G9H986	GO:0004591; GO:0030976; GO:0006099	429701	89.3	270	26	2	238	1041	1	269	9.8e-138	498.8	A0A2G9H986|A0A2G9H986_9LAMI 2-oxoglutarate dehydrogenase, E1 subunit OS=Handroanthus impetiginosus OX=429701 GN=CDL12_13311 PE=4 SV=1	NA	Solyc04g011350.3.1	AT3G55410.1
Sh_contig_3305	A0A022RKG1	GO:0004190	4155	82.6	460	57	2	1703	393	37	496	1.4e-214	755	A0A022RKG1|A0A022RKG1_ERYGU Uncharacterized protein OS=Erythranthe guttata OX=4155 GN=MIMGU_mgv1a005122mg PE=3 SV=1	NA	Solyc00g005000.3.1	AT3G20015.1
Sh_contig_4644	A0A2G9HB36	GO:0005524; GO:0004674	429701	87.7	359	38	3	1259	186	1	354	1.1e-165	592	A0A2G9HB36|A0A2G9HB36_9LAMI Serine/threonine protein kinase OS=Handroanthus impetiginosus OX=429701 GN=CDL12_12615 PE=3 SV=1	NA	Solyc01g103940.3.1	AT1G60940.1
Sh_contig_5106	A0A2G9I1E2	GO:0102406	429701	85.4	432	63	0	46	1341	1	432	9.3e-217	761.9	A0A2G9I1E2|A0A2G9I1E2_9LAMI Omega-hydroxypalmitate O-feruloyl transferase OS=Handroanthus impetiginosus OX=429701 GN=CDL12_03684 PE=4 SV=1	NA	Solyc03g097500.3.1	AT5G41040.1
Sh_contig_5321	A0A068UYM9	GO:0016021; GO:0015706; GO:0010167	49390	69.2	201	62	0	809	207	1	201	4.4e-73	285	A0A068UYM9|A0A068UYM9_COFCA Uncharacterized protein OS=Coffea canephora OX=49390 GN=GSCOC_T00037307001 PE=4 SV=1	NA	Solyc03g112100.3.1	AT5G50200.3
Sh_contig_5326	A0A2G9HZ66	GO:0005576; GO:0020037; GO:0046872; GO:0004601; GO:0042744; GO:0006979	429701	85.3	306	42	1	1648	740	26	331	1.6e-148	535.4	A0A2G9HZ66|A0A2G9HZ66_9LAMI Peroxidase OS=Handroanthus impetiginosus OX=429701 GN=CDL12_04479 PE=3 SV=1	NA	Solyc02g092580.3.1	AT4G37530.1
Sh_contig_5451	A0A2G9HH85	GO:0016021	429701	70.3	327	91	2	1350	388	4	330	1.2e-127	465.7	A0A2G9HH85|A0A2G9HH85_9LAMI Uncharacterized protein OS=Handroanthus impetiginosus OX=429701 GN=CDL12_10685 PE=4 SV=1	NA	Solyc10g083230.1.1	AT2G36090.1
Sh_contig_5458	A0A2P5E5Y4	GO:0016021; GO:0005375	63057	60.7	140	50	1	1308	904	2	141	1.2e-34	156.8	A0A2P5E5Y4|A0A2P5E5Y4_9ROSA Ctr copper transporter OS=Trema orientalis OX=63057 GN=TorRG33x02_232820 PE=4 SV=1	NA	Solyc09g014870.1.1	AT5G59030.1
Sh_contig_5620	A0A022QRB3	GO:0006952	4155	86.7	75	9	1	68	289	1	75	5.3e-30	140.2	A0A022QRB3|A0A022QRB3_ERYGU Uncharacterized protein OS=Erythranthe guttata OX=4155 GN=MIMGU_mgv1a017438mg PE=3 SV=1	NA	Solyc07g007750.3.1	AT2G02130.1
Sh_contig_5663	Q645Q9	GO:0009269	226208	82.9	164	28	0	737	246	1	164	7.4e-70	273.9	Q645Q9|Q645Q9_SALMI Late embryogenesis-like protein OS=Salvia miltiorrhiza OX=226208 PE=2 SV=2	NA	Solyc01g095150.3.1	AT2G46140.1
Sh_contig_5684	A0A2G9GM99	GO:0016021	429701	83.3	342	57	0	2	1027	433	774	1.6e-170	608.2	A0A2G9GM99|A0A2G9GM99_9LAMI Putative small molecule transporter OS=Handroanthus impetiginosus OX=429701 GN=CDL12_21106 PE=4 SV=1	NA	Solyc09g090360.3.1	AT3G23430.1
Sh_contig_5735	A0A022RXZ5	GO:0016021; GO:0016760; GO:0071555; GO:0030244	4155	85.9	857	105	7	2547	1	1	849	0	1515	A0A022RXZ5|A0A022RXZ5_ERYGU Uncharacterized protein OS=Erythranthe guttata OX=4155 GN=MIMGU_mgv1a000447mg PE=3 SV=1	NA	Solyc03g097050.3.1	AT3G03050.1
Sh_contig_5822	A0A2G9H8Q8		429701	75.9	170	33	3	163	648	7	176	8.3e-70	273.1	A0A2G9H8Q8|A0A2G9H8Q8_9LAMI Uncharacterized protein OS=Handroanthus impetiginosus OX=429701 GN=CDL12_13687 PE=4 SV=1	NA	Solyc03g120600.3.1	AT1G52200.1
Sh_contig_5840	A0A2G9HUG8	GO:0048046	429701	53.3	169	78	1	731	1237	9	176	1.3e-44	189.9	A0A2G9HUG8|A0A2G9HUG8_9LAMI Dirigent protein OS=Handroanthus impetiginosus OX=429701 GN=CDL12_06139 PE=3 SV=1	NA	Solyc07g052170.1.1	AT2G21100.1
Sh_contig_5841	A0A022QHW7	GO:0016747	4155	65.1	453	148	5	1458	124	11	461	1.9e-164	588.2	A0A022QHW7|A0A022QHW7_ERYGU Uncharacterized protein OS=Erythranthe guttata OX=4155 GN=MIMGU_mgv1a006012mg PE=4 SV=1	NA	Solyc10g008680.2.1	AT3G29590.1
Sh_contig_5891	A0A2G9HZF6		429701	89.4	151	15	1	834	385	1	151	2e-73	285.4	A0A2G9HZF6|A0A2G9HZF6_9LAMI Uncharacterized protein OS=Handroanthus impetiginosus OX=429701 GN=CDL12_04397 PE=4 SV=1	NA	Solyc02g076820.3.1	AT2G42610.1
Sh_contig_5904	A0A0H3YB44	GO:0046983	226208	70.3	333	80	7	10	978	1	324	4.8e-101	377.1	A0A0H3YB44|A0A0H3YB44_SALMI Basic helix-loop-helix transcription factor OS=Salvia miltiorrhiza OX=226208 PE=2 SV=1	NA	Solyc06g051550.3.1	AT2G28160.1
Sh_contig_5908	A0A2G9HK90	GO:0005576; GO:0020037; GO:0046872; GO:0004601; GO:0042744; GO:0006979	429701	78.2	252	55	0	272	1027	70	321	7.4e-115	423.3	A0A2G9HK90|A0A2G9HK90_9LAMI Peroxidase OS=Handroanthus impetiginosus OX=429701 GN=CDL12_09394 PE=3 SV=1	NA	Solyc09g007520.3.1	AT2G37130.1
Sh_contig_7010	A0A2G9HQY4	GO:0016021; GO:0009734; GO:0055085	429701	84.8	277	32	3	1152	1955	319	594	8.6e-117	430.3	A0A2G9HQY4|A0A2G9HQY4_9LAMI Auxin efflux carrier component OS=Handroanthus impetiginosus OX=429701 GN=CDL12_07380 PE=3 SV=1	NA	Solyc10g078370.2.1	AT1G73590.1
Sh_contig_8044	A0A200R9X0	GO:0004802; GO:0008152	56857	92.2	283	22	0	2	850	121	403	5.3e-158	565.8	A0A200R9X0|A0A200R9X0_9MAGN Transketolase OS=Macleaya cordata OX=56857 GN=BVC80_9051g10 PE=4 SV=1	NA	Solyc10g018300.2.1	AT2G45290.1
Sh_contig_8262	A0A022QZL1	GO:0004802; GO:0008152	4155	71.1	128	26	5	205	558	2	128	1.1e-31	145.6	A0A022QZL1|A0A022QZL1_ERYGU Uncharacterized protein OS=Erythranthe guttata OX=4155 GN=MIMGU_mgv1a001876mg PE=4 SV=1	NA	Solyc05g050970.3.1	AT3G60750.1
Sh_contig_8359	A0A0B4VSJ4	GO:0020037; GO:0005506; GO:0004497; GO:0016705	226208	92.2	511	37	1	2368	836	1	508	5.8e-274	952.6	A0A0B4VSJ4|A0A0B4VSJ4_SALMI Cytochrome P450 CYP98A77 OS=Salvia miltiorrhiza OX=226208 PE=2 SV=1	NA	Solyc10g078240.2.1	AT2G40890.1
Sh_contig_8390	A0A2G9I7I9	GO:0006950; GO:0009415	429701	48.9	135	59	2	239	613	5	139	2.7e-09	72	A0A2G9I7I9|A0A2G9I7I9_9LAMI Uncharacterized protein OS=Handroanthus impetiginosus OX=429701 GN=CDL12_01517 PE=3 SV=1	NA	Solyc04g082200.2.1	AT1G76180.1
Sh_contig_8753	A0A2G9HN82	GO:0016021	429701	80.7	109	18	1	384	701	465	573	3.6e-47	198	A0A2G9HN82|A0A2G9HN82_9LAMI Uncharacterized protein OS=Handroanthus impetiginosus OX=429701 GN=CDL12_08338 PE=4 SV=1	NA	Solyc05g005100.3.1	AT1G60790.1
Sh_contig_9055	A0A2G9I1D2	GO:0016021; GO:0022857	429701	66.9	362	115	3	1272	187	8	364	8.7e-134	486.1	A0A2G9I1D2|A0A2G9I1D2_9LAMI WAT1-related protein OS=Handroanthus impetiginosus OX=429701 GN=CDL12_03719 PE=3 SV=1	NA	Solyc02g087060.3.1	AT3G28050.1
Sh_contig_9064	A0A2G9H260		429701	63.8	152	44	4	219	656	1	147	5.9e-26	127.5	A0A2G9H260|A0A2G9H260_9LAMI Uncharacterized protein OS=Handroanthus impetiginosus OX=429701 GN=CDL12_16002 PE=4 SV=1	NA	Solyc04g074780.3.1	AT2G14095.1
Sh_contig_9115	A0A1S3UG67	GO:0016021; GO:0005249; GO:0034765	3916	62.3	138	47	4	2	415	718	850	2e-41	178.3	A0A1S3UG67|A0A1S3UG67_VIGRR potassium channel SKOR OS=Vigna radiata var. radiata OX=3916 GN=LOC106765054 PE=4 SV=1	K21867	Solyc11g011500.2.1	AT5G37500.1
Sh_contig_9209	A0A2G9GTQ9	GO:0033943; GO:0005975	429701	62.9	448	153	7	163	1494	1	439	1.4e-163	585.5	A0A2G9GTQ9|A0A2G9GTQ9_9LAMI Galactan 1,3-beta-galactosidase OS=Handroanthus impetiginosus OX=429701 GN=CDL12_18739 PE=3 SV=1	NA	Solyc02g092360.3.1	AT5G67540.2
Sh_contig_9258	A0A2G9GBR9	GO:0016021; GO:0008168	429701	77.3	647	126	5	331	2229	1	640	1.70000000000001e-310	1073.5	A0A2G9GBR9|A0A2G9GBR9_9LAMI Uncharacterized protein OS=Handroanthus impetiginosus OX=429701 GN=CDL12_24725 PE=4 SV=1	NA	Solyc06g035790.3.1	AT2G45750.1
Sh_contig_10056	A0A2G9GWY8		429701	64.8	420	139	4	398	1648	1	414	3e-161	577.8	A0A2G9GWY8|A0A2G9GWY8_9LAMI Uncharacterized protein OS=Handroanthus impetiginosus OX=429701 GN=CDL12_17625 PE=4 SV=1	NA	Solyc07g009410.3.1	AT3G27150.1
Sh_contig_10227	A0A022QSM5		4155	76.2	143	21	2	151	576	1	131	8.3e-46	193	A0A022QSM5|A0A022QSM5_ERYGU Uncharacterized protein OS=Erythranthe guttata OX=4155 GN=MIMGU_mgv1a016181mg PE=4 SV=1	NA	Solyc08g078940.1.1	AT1G12100.1
Sh_contig_10319	R0HYI8	GO:0005524; GO:0046872; GO:0004478; GO:0006730; GO:0006556	81985	70	90	26	1	180	449	2	90	6.7e-27	129.4	R0HYI8|R0HYI8_9BRAS S-adenosylmethionine synthase (Fragment) OS=Capsella rubella OX=81985 GN=CARUB_v10013777mg PE=3 SV=1	K00789	Solyc09g008280.2.1	AT1G02500.1
Sh_contig_11209	A0A2P2Q727	GO:0048046; GO:0016021	61149	72.7	150	38	1	140	580	49	198	2.2e-55	224.9	A0A2P2Q727|A0A2P2Q727_RHIMU Dirigent protein OS=Rhizophora mucronata OX=61149 PE=3 SV=1	NA	Solyc01g021600.3.1	AT1G58170.1
Sh_contig_12502	A0A2G9GTV7	GO:0016021; GO:0005524; GO:0004674	429701	76.3	758	171	5	2406	154	18	773	6.4e-296	1026.5	A0A2G9GTV7|A0A2G9GTV7_9LAMI Serine/threonine protein kinase OS=Handroanthus impetiginosus OX=429701 GN=CDL12_18688 PE=4 SV=1	NA	Solyc09g007750.3.1	AT3G09780.1
Sh_contig_12576	A0A022PP86	GO:0004842	4155	62.2	413	132	6	1876	3042	2	414	2.8e-133	485.7	A0A022PP86|A0A022PP86_ERYGU RING-type E3 ubiquitin transferase OS=Erythranthe guttata OX=4155 GN=MIMGU_mgv1a007124mg PE=4 SV=1	NA	Solyc01g007010.2.1	AT2G35930.1
Sh_contig_12709	A0A2G9HBR6	GO:0016021	429701	87.3	989	113	6	3090	130	18	995	0	1768.4	A0A2G9HBR6|A0A2G9HBR6_9LAMI Uncharacterized protein OS=Handroanthus impetiginosus OX=429701 GN=CDL12_12413 PE=4 SV=1	NA	Solyc08g008020.1.1	AT4G11610.1
Sh_contig_12846	A0A2G9GM99	GO:0016021	429701	69.1	443	113	9	1270	2	1	439	7.9e-145	523.1	A0A2G9GM99|A0A2G9GM99_9LAMI Putative small molecule transporter OS=Handroanthus impetiginosus OX=429701 GN=CDL12_21106 PE=4 SV=1	NA	Solyc09g090360.3.1	AT3G23430.1
Sh_contig_13212	A0A2G9GGT4		429701	30	383	207	9	1463	411	700	1053	8.4e-18	100.9	A0A2G9GGT4|A0A2G9GGT4_9LAMI Uncharacterized protein OS=Handroanthus impetiginosus OX=429701 GN=CDL12_22974 PE=4 SV=1	NA	Solyc02g091890.2.1	AT2G22795.1
Sh_contig_13227	A0A022RD99	GO:0016021	4155	84.4	532	74	2	1956	3524	1	532	4.4e-260	907.1	A0A022RD99|A0A022RD99_ERYGU Uncharacterized protein OS=Erythranthe guttata OX=4155 GN=MIMGU_mgv11b003533mg PE=4 SV=1	NA	Solyc01g111980.3.1	AT1G47670.1
Sh_contig_13434	A0A2G9H4V8	GO:0016021; GO:0005524; GO:0016887	429701	82.6	655	108	3	323	2272	1	654	3.8e-310	1072.8	A0A2G9H4V8|A0A2G9H4V8_9LAMI Transporter, ABC superfamily (Breast cancer resistance protein) OS=Handroanthus impetiginosus OX=429701 GN=CDL12_14841 PE=4 SV=1	NA	Solyc08g075430.3.1	AT1G31770.1
Sh_contig_13800	A0A022Q5T2	GO:0016021; GO:0022857	4155	79.9	358	65	3	218	1276	1	356	6.6e-151	543.1	A0A022Q5T2|A0A022Q5T2_ERYGU WAT1-related protein OS=Erythranthe guttata OX=4155 GN=MIMGU_mgv1a0088041mg PE=3 SV=1	NA	Solyc11g012930.2.1	AT1G21890.1
Sh_contig_13872	A0A022PSX4	GO:0016021; GO:0022857; GO:0006857	4155	71.2	553	131	5	1628	42	1	549	6.4e-219	769.2	A0A022PSX4|A0A022PSX4_ERYGU Uncharacterized protein OS=Erythranthe guttata OX=4155 GN=MIMGU_mgv1a026356mg PE=4 SV=1	NA	Solyc11g072570.2.1	AT3G45650.1
Sh_contig_13967	A0A2G9I6L0	GO:0016021; GO:0005524; GO:0102026; GO:0015623	429701	88.5	286	33	0	1292	2149	1	286	2.7e-142	515	A0A2G9I6L0|A0A2G9I6L0_9LAMI Pleiotropic drug resistance proteins (PDR1-15), ABC superfamily OS=Handroanthus impetiginosus OX=429701 GN=CDL12_01838 PE=3 SV=1	NA	Solyc11g067000.2.1	AT2G36380.1
Sh_contig_14179	A0A022PUM1	GO:0016787; GO:0006629	4155	79.7	546	91	7	1889	3481	1	541	1.7e-240	842	A0A022PUM1|A0A022PUM1_ERYGU Uncharacterized protein OS=Erythranthe guttata OX=4155 GN=MIMGU_mgv1a004169mg PE=4 SV=1	NA	Solyc00g056680.1.1	AT4G16820.1
Sh_contig_15464	A0A2U1L7Y0		35608	76.5	196	35	2	2578	3132	81	276	1.2e-75	294.3	A0A2U1L7Y0|A0A2U1L7Y0_ARTAN Uncharacterized protein OS=Artemisia annua OX=35608 GN=CTI12_AA520640 PE=4 SV=1	NA	Solyc08g079720.3.1	AT2G45430.1
Sh_contig_15465	A0A2G9HDC2	GO:0005634; GO:0003680; GO:0003700; GO:0006351	429701	78.1	210	37	3	866	264	81	290	1.5e-84	322.4	A0A2G9HDC2|A0A2G9HDC2_9LAMI AT-hook motif nuclear-localized protein OS=Handroanthus impetiginosus OX=429701 GN=CDL12_11898 PE=4 SV=1	NA	Solyc01g091470.3.1	AT2G45430.1
Sh_contig_15657	A0S5Z4	GO:0005576; GO:0020037; GO:0046872; GO:0004601; GO:0042744; GO:0006979	4182	86.5	266	36	0	1	798	65	330	4.6e-133	483.4	A0S5Z4|A0S5Z4_SESIN Peroxidase OS=Sesamum indicum OX=4182 PE=2 SV=1	K00430	Solyc02g092580.3.1	AT4G37530.1
Sh_contig_15768	A0A2G9GLN0	GO:0016021	429701	74.2	97	18	1	93	362	27	123	9.7e-29	136.3	A0A2G9GLN0|A0A2G9GLN0_9LAMI Uncharacterized protein OS=Handroanthus impetiginosus OX=429701 GN=CDL12_21255 PE=4 SV=1	NA	Solyc08g006520.1.1	AT4G25760.1
Sh_contig_15967	A0A2G9GSE5	GO:0005524; GO:0004674	429701	59.2	579	198	6	3060	4685	1	578	1.4e-181	646.7	A0A2G9GSE5|A0A2G9GSE5_9LAMI Serine/threonine protein kinase OS=Handroanthus impetiginosus OX=429701 GN=CDL12_19232 PE=4 SV=1	NA	Solyc09g018170.3.1	AT3G51630.1
Sh_contig_16221	A0A2G9GX77	GO:0016021; GO:0022857	429701	77	499	106	6	1757	264	3	493	3.3e-206	728	A0A2G9GX77|A0A2G9GX77_9LAMI Uncharacterized protein OS=Handroanthus impetiginosus OX=429701 GN=CDL12_17518 PE=3 SV=1	NA	Solyc03g032040.3.1	AT4G35300.1
Sh_contig_16254	A0A059PRJ4	GO:0003677	226208	76.1	184	30	5	251	793	42	214	7.4e-56	226.9	A0A059PRJ4|A0A059PRJ4_SALMI MYB-related transcription factor OS=Salvia miltiorrhiza OX=226208 GN=MYB41 PE=2 SV=1	NA	Solyc11g073120.2.1	AT3G46130.1
Sh_contig_16259	A0A2G9I030	GO:0016021; GO:0055114	429701	68.1	357	111	3	216	1283	12	366	3.8e-143	517.3	A0A2G9I030|A0A2G9I030_9LAMI Putative membrane protein OS=Handroanthus impetiginosus OX=429701 GN=CDL12_04158 PE=4 SV=1	NA	Solyc06g082860.3.1	AT3G07570.1
Sh_contig_16261	A0A2G9I030	GO:0016021; GO:0055114	429701	35.1	692	111	4	216	2288	12	366	2.9e-103	385.6	A0A2G9I030|A0A2G9I030_9LAMI Putative membrane protein OS=Handroanthus impetiginosus OX=429701 GN=CDL12_04158 PE=4 SV=1	NA	Solyc06g082860.3.1	AT3G07570.1
Sh_contig_16582	A0A022Q530		4155	84.7	176	26	1	194	718	1	176	1.2e-84	322.4	A0A022Q530|A0A022Q530_ERYGU Uncharacterized protein OS=Erythranthe guttata OX=4155 GN=MIMGU_mgv1a014857mg PE=4 SV=1	NA	Solyc03g116530.3.1	AT1G80160.1
Sh_contig_17196	A0A022RNI7	GO:0004190	4155	63.1	412	140	5	42	1244	7	417	1.9e-144	521.5	A0A022RNI7|A0A022RNI7_ERYGU Uncharacterized protein OS=Erythranthe guttata OX=4155 GN=MIMGU_mgv1a024772mg PE=3 SV=1	NA	Solyc01g080010.2.1	AT1G03220.1
Sh_contig_17429	A0A022R7N8	GO:0016787; GO:0008152	4155	79	328	68	1	1339	2322	9	335	9.9e-155	556.6	A0A022R7N8|A0A022R7N8_ERYGU Uncharacterized protein OS=Erythranthe guttata OX=4155 GN=MIMGU_mgv1a018241mg PE=4 SV=1	NA	Solyc11g071720.2.1	AT5G06570.1
Sh_contig_17857	A0A2G9G977	GO:0016021; GO:0004190	429701	79.9	488	91	2	318	1766	1	486	1.3e-230	809.7	A0A2G9G977|A0A2G9G977_9LAMI Aspartyl protease OS=Handroanthus impetiginosus OX=429701 GN=CDL12_25660 PE=3 SV=1	NA	Solyc04g056590.3.1	AT1G05840.1
Sh_contig_18901	A0A022S172	GO:0016021; GO:0005524; GO:0004674; GO:0007165	4155	63.1	420	138	4	1473	262	10	428	1e-149	539.3	A0A022S172|A0A022S172_ERYGU Non-specific serine/threonine protein kinase OS=Erythranthe guttata OX=4155 GN=MIMGU_mgv1a006057mg PE=3 SV=1	NA	Solyc06g007430.2.1	AT5G58380.1
Sh_contig_18954	A0A2G9HQ49	GO:0016021; GO:0022857	429701	74.5	573	138	3	346	2043	34	605	8.2e-251	875.5	A0A2G9HQ49|A0A2G9HQ49_9LAMI H+/oligopeptide symporter OS=Handroanthus impetiginosus OX=429701 GN=CDL12_07673 PE=4 SV=1	NA	Solyc06g005070.2.1	AT1G68570.1
Sh_contig_19385	A0A2G9IBF4		429701	81	332	59	2	1439	444	1	328	5.7e-125	457.2	A0A2G9IBF4|A0A2G9IBF4_9LAMI Uncharacterized protein OS=Handroanthus impetiginosus OX=429701 GN=CDL12_00140 PE=4 SV=1	NA	Solyc08g079630.3.1	AT4G12080.1
Sh_contig_19663	A0A2G9GW39	GO:0003723	429701	56.7	337	122	12	1162	2145	143	464	1.1e-80	310.5	A0A2G9GW39|A0A2G9GW39_9LAMI RNA-binding protein LARP/SRO9 OS=Handroanthus impetiginosus OX=429701 GN=CDL12_17911 PE=4 SV=1	NA	Solyc02g061980.3.1	AT5G66100.1
Sh_contig_19837	A0A022RIJ0		4155	80.7	290	46	1	2450	1611	76	365	5.9e-135	491.1	A0A022RIJ0|A0A022RIJ0_ERYGU Uncharacterized protein OS=Erythranthe guttata OX=4155 GN=MIMGU_mgv1a008713mg PE=4 SV=1	NA	Solyc03g051920.3.1	AT5G06610.1
Sh_contig_20144	A0A022Q3B0	GO:0016021	4155	71.3	711	197	4	2450	330	1	708	1.1e-283	984.9	A0A022Q3B0|A0A022Q3B0_ERYGU Uncharacterized protein OS=Erythranthe guttata OX=4155 GN=MIMGU_mgv1a026456mg PE=4 SV=1	NA	Solyc08g078760.1.1	AT5G47580.1
Sh_contig_20216	A0A022PZ16	GO:0046872; GO:0016491	4155	74.5	314	79	1	1075	137	1	314	2.2e-134	488.8	A0A022PZ16|A0A022PZ16_ERYGU Uncharacterized protein OS=Erythranthe guttata OX=4155 GN=MIMGU_mgv1a010360mg PE=3 SV=1	NA	Solyc06g067870.3.1	AT1G52800.1
Sh_contig_20602	A0A022R414	GO:0050660; GO:0004499; GO:0050661	4155	65.7	522	155	3	1780	236	5	509	1.3e-209	738.4	A0A022R414|A0A022R414_ERYGU Flavin-containing monooxygenase OS=Erythranthe guttata OX=4155 GN=MIMGU_mgv1a025522mg PE=3 SV=1	NA	Solyc07g007290.1.1	AT1G19250.1
Sh_contig_21518	A0A2G9HZU1		429701	70.6	401	96	5	1614	2753	13	412	9e-120	440.7	A0A2G9HZU1|A0A2G9HZU1_9LAMI Uncharacterized protein OS=Handroanthus impetiginosus OX=429701 GN=CDL12_04251 PE=4 SV=1	NA	Solyc08g066860.2.1	AT3G22810.1
Sh_contig_21749	A0A2G9G4N0		429701	80.6	299	57	1	64	960	168	465	9.5e-143	515.8	A0A2G9G4N0|A0A2G9G4N0_9LAMI Uncharacterized protein OS=Handroanthus impetiginosus OX=429701 GN=CDL12_27216 PE=4 SV=1	NA	Solyc08g066590.3.1	AT3G19430.1
Sh_contig_21763	B9RV37	GO:0016829	3988	84.6	52	8	0	389	544	1	52	9.6e-19	102.8	B9RV37|B9RV37_RICCO Lactoylglutathione lyase, putative OS=Ricinus communis OX=3988 GN=RCOM_0898830 PE=4 SV=1	NA	Solyc03g116530.3.1	AT1G80160.1
Sh_contig_22017	A0A022R8W2	GO:0005737; GO:0016021; GO:0016627; GO:0006629	4155	64.8	330	112	1	1615	638	1	330	3.8e-131	477.6	A0A022R8W2|A0A022R8W2_ERYGU Uncharacterized protein OS=Erythranthe guttata OX=4155 GN=MIMGU_mgv1a009805mg PE=4 SV=1	NA	Solyc02g063390.3.1	AT2G46890.1
Sh_contig_22028	A0A022PTP4	GO:0016702	4155	63.7	300	85	6	1624	773	2	293	4.1e-99	371.3	A0A022PTP4|A0A022PTP4_ERYGU Uncharacterized protein OS=Erythranthe guttata OX=4155 GN=MIMGU_mgv1a010907mg PE=4 SV=1	NA	Solyc02g087740.3.1	AT5G39890.1
Sh_contig_22046	A0A2G9GF66	GO:0016021	429701	64.8	423	137	5	1946	3184	1	421	8.6e-154	553.9	A0A2G9GF66|A0A2G9GF66_9LAMI Uncharacterized protein OS=Handroanthus impetiginosus OX=429701 GN=CDL12_23533 PE=4 SV=1	NA	Solyc01g103170.3.1	AT4G18530.1
Sh_contig_22440	A0A2G9GF32	GO:0005576; GO:0030145; GO:0045735	429701	53.1	213	99	1	773	135	7	218	2.8e-59	238	A0A2G9GF32|A0A2G9GF32_9LAMI Uncharacterized protein OS=Handroanthus impetiginosus OX=429701 GN=CDL12_23856 PE=3 SV=1	NA	Solyc10g078840.1.1	AT3G04190.1
Sh_contig_23000	A0A2G9H3H6	GO:0016021; GO:0020037; GO:0005506; GO:0004497; GO:0016705	429701	63.5	504	167	4	2011	536	32	530	1.4e-181	645.6	A0A2G9H3H6|A0A2G9H3H6_9LAMI Cytochrome P450 CYP4/CYP19/CYP26 subfamily OS=Handroanthus impetiginosus OX=429701 GN=CDL12_15329 PE=3 SV=1	NA	Solyc03g120060.2.1	AT2G26710.1
Sh_contig_23915	A0A022QCZ5	GO:0016021; GO:0016491	4155	78.4	328	68	2	21	1001	367	692	1.5e-140	508.4	A0A022QCZ5|A0A022QCZ5_ERYGU Uncharacterized protein OS=Erythranthe guttata OX=4155 GN=MIMGU_mgv1a025470mg PE=4 SV=1	NA	Solyc00g026160.3.1	AT5G23990.1
Sh_contig_24078	A0A2G9G1Y0	GO:0008773	429701	79.9	412	79	1	1956	733	1	412	1.3e-192	682.2	A0A2G9G1Y0|A0A2G9G1Y0_9LAMI [Protein-PII] uridylyltransferase OS=Handroanthus impetiginosus OX=429701 GN=CDL12_28368 PE=4 SV=1	NA	Solyc09g008350.3.1	AT2G36840.1
Sh_contig_24573	A0A2G9HVB6	GO:0008270	429701	80.6	289	55	1	360	1226	1	288	5.6e-124	455.3	A0A2G9HVB6|A0A2G9HVB6_9LAMI Zn-finger protein OS=Handroanthus impetiginosus OX=429701 GN=CDL12_05835 PE=4 SV=1	NA	Solyc08g067960.3.1	AT5G22920.1
Sh_contig_24596	A0A1Q3B2I0	GO:0005737; GO:0050113; GO:0005506; GO:0019310	3775	76.6	316	61	2	1382	2293	1	315	1.8e-140	509.2	A0A1Q3B2I0|A0A1Q3B2I0_CEPFO DUF706 domain-containing protein OS=Cephalotus follicularis OX=3775 GN=CFOL_v3_05693 PE=4 SV=1	NA	Solyc12g098120.2.1	AT4G26260.2
Sh_contig_24667	I3NVX1	GO:0016021; GO:0009678; GO:0004427; GO:1902600	206448	97.9	234	5	0	1103	402	529	762	2.2e-119	438	I3NVX1|I3NVX1_SALEU Vacuolar H+-pyrophosphatase OS=Salicornia europaea OX=206448 GN=vp2 PE=2 SV=1	NA	Solyc12g009840.2.1	AT1G15690.1
Sh_contig_24685	A0A1S4BL21	GO:0005634; GO:0009734; GO:0006355; GO:0006351	4097	64.7	241	54	6	273	911	3	240	1.2e-74	289.7	A0A1S4BL21|A0A1S4BL21_TOBAC Auxin-responsive protein OS=Nicotiana tabacum OX=4097 GN=LOC107809429 PE=3 SV=1	NA	Solyc06g008590.3.1	AT3G04730.1
Sh_contig_26466	A0A2G9G6D2	GO:0016021; GO:0005524; GO:0004674	429701	78.4	167	33	1	1613	2104	615	781	7.2e-71	277.7	A0A2G9G6D2|A0A2G9G6D2_9LAMI Serine/threonine protein kinase OS=Handroanthus impetiginosus OX=429701 GN=CDL12_26621 PE=3 SV=1	NA	Solyc02g077630.3.1	AT1G28440.1
Sh_contig_26571	A0A2G9H8Q6	GO:0016787; GO:0006629	429701	61.9	658	205	8	2015	168	21	674	1.2e-217	765.4	A0A2G9H8Q6|A0A2G9H8Q6_9LAMI Uncharacterized protein OS=Handroanthus impetiginosus OX=429701 GN=CDL12_13494 PE=4 SV=1	NA	Solyc01g095720.3.1	AT3G61680.1
Sh_contig_26605	A0A022PQU0		4155	70.9	275	75	3	1084	272	1	274	8e-105	390.6	A0A022PQU0|A0A022PQU0_ERYGU Uncharacterized protein OS=Erythranthe guttata OX=4155 GN=MIMGU_mgv1a011664mg PE=4 SV=1	NA	Solyc01g005500.3.1	AT1G52340.1
Sh_contig_26765	A0A022RPM9	GO:0016491	4155	77.6	268	60	0	1011	208	1	268	8.6e-115	423.7	A0A022RPM9|A0A022RPM9_ERYGU Uncharacterized protein OS=Erythranthe guttata OX=4155 GN=MIMGU_mgv1a011856mg PE=4 SV=1	NA	Solyc10g086620.2.1	AT5G06060.1
Sh_contig_27106	A0A022REQ6	GO:0016301; GO:0016773	4155	85.3	320	46	1	1249	290	6	324	1.8e-152	549.7	A0A022REQ6|A0A022REQ6_ERYGU Uncharacterized protein OS=Erythranthe guttata OX=4155 GN=MIMGU_mgv1a010047mg PE=3 SV=1	NA	Solyc06g073190.3.1	AT3G59480.1
Sh_contig_27370	A0A2G9HJ28		429701	69.1	375	115	1	697	1821	147	520	2.1e-145	525.8	A0A2G9HJ28|A0A2G9HJ28_9LAMI Uncharacterized protein OS=Handroanthus impetiginosus OX=429701 GN=CDL12_09825 PE=4 SV=1	NA	Solyc03g098580.1.1	AT4G03210.1
Sh_contig_27572	A0A2I4EBQ8	GO:0003676	51240	51.4	255	96	7	1127	435	6	256	2.6e-54	222.2	A0A2I4EBQ8|A0A2I4EBQ8_9ROSI zinc finger protein 4-like OS=Juglans regia OX=51240 GN=LOC108988151 PE=4 SV=1	NA	Solyc11g011890.2.1	AT1G66140.1
Sh_contig_28308	A0A2G9GIX8	GO:0016021; GO:0008810; GO:0030245	429701	79.5	621	124	3	144	2000	1	620	2.3e-298	1033.5	A0A2G9GIX8|A0A2G9GIX8_9LAMI Endoglucanase OS=Handroanthus impetiginosus OX=429701 GN=CDL12_22217 PE=3 SV=1	NA	Solyc11g008820.2.1	AT1G65610.1
Sh_contig_29226	A0A022RDD5	GO:0020037; GO:0005506; GO:0004497; GO:0016705	4155	75	472	118	0	704	2119	33	504	6e-215	756.5	A0A022RDD5|A0A022RDD5_ERYGU Uncharacterized protein OS=Erythranthe guttata OX=4155 GN=MIMGU_mgv1a004883mg PE=3 SV=1	NA	Solyc05g047530.3.1	AT2G30490.1
Sh_contig_30345	A0A2G9HCU9	GO:0005524	429701	65.4	309	103	2	139	1062	1	306	2.2e-109	404.8	A0A2G9HCU9|A0A2G9HCU9_9LAMI AAA+-type ATPase OS=Handroanthus impetiginosus OX=429701 GN=CDL12_12021 PE=3 SV=1	NA	Solyc05g007470.3.1	AT5G40010.1
Sh_contig_30369	A0A2G9GI41	GO:0008171; GO:0046983	429701	60.7	341	122	5	1279	2274	33	370	5.3e-110	407.9	A0A2G9GI41|A0A2G9GI41_9LAMI Hydroxyindole-O-methyltransferase OS=Handroanthus impetiginosus OX=429701 GN=CDL12_22609 PE=3 SV=1	NA	Solyc12g009110.2.1	AT4G35160.1
Sh_contig_30451	A0A022QF81	GO:0016021	4155	61.9	215	76	4	827	195	1	213	3.1e-64	254.6	A0A022QF81|A0A022QF81_ERYGU Uncharacterized protein OS=Erythranthe guttata OX=4155 GN=MIMGU_mgv1a013680mg PE=4 SV=1	NA	Solyc03g007695.1.1	AT2G46150.1
Sh_contig_31167	A0A2G9GC88	GO:0003676; GO:0004535	429701	77	283	54	5	108	935	1	279	8.3e-120	439.5	A0A2G9GC88|A0A2G9GC88_9LAMI mRNA deadenylase subunit OS=Handroanthus impetiginosus OX=429701 GN=CDL12_24657 PE=4 SV=1	NA	Solyc11g068770.1.1	AT5G22250.1
Sh_contig_31233	A0A1U7ZND8	GO:0016021; GO:0022857	4432	58.5	325	131	1	47	1009	15	339	4e-104	387.5	A0A1U7ZND8|A0A1U7ZND8_NELNU WAT1-related protein OS=Nelumbo nucifera OX=4432 GN=LOC104594610 PE=3 SV=1	NA	Solyc06g031697.1.1	AT2G37460.1
Sh_contig_31675	A0A2G9I4H9	GO:0016020; GO:0004348; GO:0006680	429701	77	840	191	2	3960	1444	14	852	0	1348.6	A0A2G9I4H9|A0A2G9I4H9_9LAMI Non-lysosomal glucosylceramidase OS=Handroanthus impetiginosus OX=429701 GN=CDL12_02614 PE=3 SV=1	NA	Solyc11g042460.2.1	AT5G49900.1
Sh_contig_32569	A0A2G2XJX7		33114	55.6	536	187	17	274	1803	4	514	4.1e-101	378.3	A0A2G2XJX7|A0A2G2XJX7_CAPBA Protein IQ-DOMAIN 31 OS=Capsicum baccatum OX=33114 GN=CQW23_00130 PE=4 SV=1	NA	Solyc08g083240.3.1	AT1G01110.2
Sh_contig_33327	A0A2G9G5T4		429701	73.3	30	8	0	167	256	34	63	9.4e-06	59.7	A0A2G9G5T4|A0A2G9G5T4_9LAMI Uncharacterized protein OS=Handroanthus impetiginosus OX=429701 GN=CDL12_27217 PE=4 SV=1	NA	Solyc08g066590.3.1	NA
Sh_contig_33480	A0A2G9GW66	GO:0016021; GO:0005622; GO:0000155	429701	85.3	694	99	2	3760	1685	24	716	0	1154	A0A2G9GW66|A0A2G9GW66_9LAMI Sensory transduction histidine kinase OS=Handroanthus impetiginosus OX=429701 GN=CDL12_17905 PE=4 SV=1	NA	Solyc02g083670.3.1	AT2G17820.1
Sh_contig_33566	Q9SLW3	GO:0016866	4146	76.1	757	180	1	2677	407	1	756	0	1258.4	Q9SLW3|Q9SLW3_OLEEU Terpene cyclase/mutase family member OS=Olea europaea OX=4146 GN=OEW PE=2 SV=1	NA	Solyc07g042630.3.1	AT2G07050.1
Sh_contig_33567	A0A2G9G8E9	GO:0020037; GO:0005506; GO:0033773	429701	69.3	501	150	2	33	1529	7	505	1.6e-201	711.4	A0A2G9G8E9|A0A2G9G8E9_9LAMI Cytochrome P450 CYP2 subfamily OS=Handroanthus impetiginosus OX=429701 GN=CDL12_25928 PE=3 SV=1	NA	Solyc04g078290.3.1	AT4G37340.1
Sh_contig_33891	A0A022QUE6	GO:0030870; GO:0016887; GO:0006281; GO:0000723	4155	71	1318	380	1	4590	637	1	1316	0	1630.5	A0A022QUE6|A0A022QUE6_ERYGU Uncharacterized protein OS=Erythranthe guttata OX=4155 GN=MIMGU_mgv1a000274mg PE=4 SV=1	NA	Solyc05g053800.3.1	AT2G31970.1
Sh_contig_34049	A0A2G9GBK5	GO:0005794; GO:0016021; GO:0030246; GO:0047220; GO:0006486	429701	80.9	676	110	5	258	2261	1	665	0	1129.4	A0A2G9GBK5|A0A2G9GBK5_9LAMI Galactosyltransferase OS=Handroanthus impetiginosus OX=429701 GN=CDL12_24821 PE=4 SV=1	NA	Solyc03g113490.3.1	AT1G74790.1
Sh_contig_34051	A0A022RAG7	GO:0003824	4155	69.8	354	94	4	541	1584	2	348	3.5e-145	524.2	A0A022RAG7|A0A022RAG7_ERYGU Uncharacterized protein (Fragment) OS=Erythranthe guttata OX=4155 GN=MIMGU_mgv1a022399mg PE=4 SV=1	NA	Solyc03g113490.3.1	AT1G74790.1
Sh_contig_34286	A0A2G9HVG9		429701	79.3	617	119	3	3250	5079	1	615	1.5e-279	972.2	A0A2G9HVG9|A0A2G9HVG9_9LAMI Uncharacterized protein OS=Handroanthus impetiginosus OX=429701 GN=CDL12_05782 PE=4 SV=1	NA	Solyc02g089980.3.1	AT5G66600.4
Sh_contig_34590	A0A2G9GLD0	GO:0005634; GO:0004402; GO:0003712; GO:0008270; GO:0006355	429701	62.4	407	109	5	1440	244	5	375	2.1e-140	508.4	A0A2G9GLD0|A0A2G9GLD0_9LAMI CREB binding protein/P300 OS=Handroanthus impetiginosus OX=429701 GN=CDL12_21333 PE=4 SV=1	NA	Solyc02g092460.3.1	AT5G67480.2
Sh_contig_34618	W8PVU5	GO:0005576; GO:0020037; GO:0046872; GO:0004601; GO:0042744; GO:0006979	3694	79	333	69	1	1190	195	1	333	4.3e-149	537.7	W8PVU5|W8PVU5_POPTR Peroxidase OS=Populus trichocarpa OX=3694 GN=PRX52 PE=2 SV=1	NA	Solyc02g062510.3.1	AT5G66390.1
Sh_contig_35146	H9AY17	GO:0051213; GO:0046872	226208	83.6	317	51	1	295	1245	1	316	2.4e-155	557.8	H9AY17|H9AY17_SALMI 2-oxoglutarate-dependent dioxygenase OS=Salvia miltiorrhiza OX=226208 PE=3 SV=1	NA	Solyc06g067870.3.1	AT1G52800.1
Sh_contig_36255	A0A2G9I3D4	GO:0016021; GO:0005509; GO:0055085	429701	67.3	716	219	5	3933	6065	1	706	3.2e-261	911.8	A0A2G9I3D4|A0A2G9I3D4_9LAMI Calmodulin and related proteins (EF-Hand superfamily) OS=Handroanthus impetiginosus OX=429701 GN=CDL12_02986 PE=3 SV=1	NA	Solyc03g006260.3.1	AT1G53210.1
Sh_contig_36394	A0A2G9I2V2	GO:0008422; GO:0102483; GO:0005975	429701	64.8	586	123	6	1982	234	6	511	6.8e-220	772.7	A0A2G9I2V2|A0A2G9I2V2_9LAMI Beta-glucosidase, lactase phlorizinhydrolase OS=Handroanthus impetiginosus OX=429701 GN=CDL12_03177 PE=3 SV=1	NA	Solyc08g044510.3.1	AT5G44640.1
Sh_contig_36432	A0A022Q092	GO:0016021; GO:0016491	4155	69.2	705	203	8	126	2213	18	717	1.1e-272	948.3	A0A022Q092|A0A022Q092_ERYGU Uncharacterized protein OS=Erythranthe guttata OX=4155 GN=MIMGU_mgv1a002085mg PE=4 SV=1	NA	Solyc01g094910.3.1	AT1G01580.1
Sh_contig_36578	A0A2G9I3H3	GO:0004332; GO:0051287; GO:0004616; GO:0008270; GO:0005975	429701	82	1374	247	1	4546	425	2	1374	0	2201	A0A2G9I3H3|A0A2G9I3H3_9LAMI Putative dehydrogenase OS=Handroanthus impetiginosus OX=429701 GN=CDL12_02964 PE=4 SV=1	NA	Solyc03g118640.3.1	AT1G18270.3
Sh_contig_37604	A0A2G9I952	GO:0016021	429701	78.3	576	119	2	1949	225	1	571	8.2e-270	938.7	A0A2G9I952|A0A2G9I952_9LAMI Uncharacterized protein OS=Handroanthus impetiginosus OX=429701 GN=CDL12_00960 PE=4 SV=1	NA	Solyc08g075340.3.1	AT2G35610.1
Sh_contig_37719	A0A2G9H5Y0		429701	67.7	784	244	6	2612	285	1	783	1.5e-287	999.2	A0A2G9H5Y0|A0A2G9H5Y0_9LAMI Uncharacterized protein OS=Handroanthus impetiginosus OX=429701 GN=CDL12_14451 PE=4 SV=1	NA	Solyc09g007100.3.1	AT2G27090.1
Sh_contig_37787	A0A068U8I9	GO:0016491	49390	73.6	329	86	1	1251	268	1	329	1.8e-134	488.4	A0A068U8I9|A0A068U8I9_COFCA Uncharacterized protein OS=Coffea canephora OX=49390 GN=GSCOC_T00016435001 PE=4 SV=1	NA	Solyc09g059040.3.1	AT4G13010.1
Sh_contig_38661	A0A2R6Q3M7		1590841	65.7	175	60	0	151	675	32	206	1e-55	226.1	A0A2R6Q3M7|A0A2R6Q3M7_ACTCH CASP-like protein OS=Actinidia chinensis var. chinensis OX=1590841 GN=CEY00_Acc22841 PE=3 SV=1	NA	Solyc01g067300.3.1	AT4G15610.1
Sh_contig_39925	A0A2G9HLS1	GO:0048046	429701	75.4	305	51	2	1152	1994	5	309	2e-100	375.9	A0A2G9HLS1|A0A2G9HLS1_9LAMI Dirigent protein OS=Handroanthus impetiginosus OX=429701 GN=CDL12_08877 PE=3 SV=1	NA	Solyc06g075630.3.1	AT1G07730.2
Sh_contig_39978	A0A022QYE6	GO:0048046	4155	54.8	155	67	2	94	552	34	187	1.8e-37	165.2	A0A022QYE6|A0A022QYE6_ERYGU Dirigent protein OS=Erythranthe guttata OX=4155 GN=MIMGU_mgv1a026142mg PE=3 SV=1	NA	Solyc07g042300.1.1	AT1G22900.1
Sh_contig_40449	A0A2G9GGE0	GO:0016021; GO:0005524; GO:0004674	429701	64.7	150	50	2	444	1	595	743	4.2e-41	179.1	A0A2G9GGE0|A0A2G9GGE0_9LAMI Serine/threonine protein kinase OS=Handroanthus impetiginosus OX=429701 GN=CDL12_23191 PE=4 SV=1	NA	Solyc09g061940.2.1	AT5G48940.1
Sh_contig_41431	A0A2G9HTC0	GO:0016021; GO:0009734; GO:0055085	429701	83.1	437	49	6	1	1245	165	598	1.2e-150	542.3	A0A2G9HTC0|A0A2G9HTC0_9LAMI Auxin efflux carrier component OS=Handroanthus impetiginosus OX=429701 GN=CDL12_06758 PE=3 SV=1	NA	Solyc03g118740.3.1	AT1G73590.1
Sh_contig_41521	A0A022Q0L0	GO:0004252	4155	71	176	49	1	2	529	603	776	1.1e-64	255.8	A0A022Q0L0|A0A022Q0L0_ERYGU Uncharacterized protein OS=Erythranthe guttata OX=4155 GN=MIMGU_mgv1a001662mg PE=4 SV=1	NA	Solyc06g062950.1.1	AT3G14067.1
Sh_contig_41926	A0A2G9GNW1	GO:0016021; GO:0005249; GO:0034765	429701	77.8	841	170	7	2681	192	1	835	0	1222.2	A0A2G9GNW1|A0A2G9GNW1_9LAMI K+-channel ERG OS=Handroanthus impetiginosus OX=429701 GN=CDL12_20498 PE=4 SV=1	NA	Solyc11g011500.2.1	AT3G02850.1
Sh_contig_42864	A0A022RDG8	GO:0004190	4155	76.6	436	96	3	1552	263	2	437	1e-184	655.6	A0A022RDG8|A0A022RDG8_ERYGU Uncharacterized protein OS=Erythranthe guttata OX=4155 GN=MIMGU_mgv1a006610mg PE=3 SV=1	NA	Solyc01g096450.3.1	AT5G07030.1
Sh_contig_43103	V9VKN5	GO:0004097; GO:0046872; GO:0046148	226208	84.9	590	71	3	2	1720	1	589	1.1e-288	1001.1	V9VKN5|V9VKN5_SALMI PPO OS=Salvia miltiorrhiza OX=226208 PE=2 SV=1	NA	Solyc02g078650.3.1	NA
Sh_contig_43335	A0A2P5ELC8	GO:0016459; GO:0003779; GO:0005524; GO:0008017; GO:0003777; GO:0007015; GO:0007018	63057	90.5	931	88	0	3326	534	1	931	0	1496.1	A0A2P5ELC8|A0A2P5ELC8_9ROSA Myosin OS=Trema orientalis OX=63057 GN=TorRG33x02_178190 PE=3 SV=1	NA	Solyc09g064200.3.1	AT2G31900.1
Sh_contig_43437	A0A2G9GGT4		429701	29.7	1061	489	27	1656	4277	1810	2800	2.5e-52	217.2	A0A2G9GGT4|A0A2G9GGT4_9LAMI Uncharacterized protein OS=Handroanthus impetiginosus OX=429701 GN=CDL12_22974 PE=4 SV=1	NA	Solyc02g086460.3.1	AT5G40450.1
Sh_contig_43438	A0A2G9GGT4		429701	24.9	835	524	25	39	2459	1826	2585	7.5e-11	78.6	A0A2G9GGT4|A0A2G9GGT4_9LAMI Uncharacterized protein OS=Handroanthus impetiginosus OX=429701 GN=CDL12_22974 PE=4 SV=1	NA	Solyc02g062270.3.1	AT2G22795.1
Sh_contig_43439	A0A2G9GGT4		429701	29.5	1073	510	26	1656	4379	1810	2800	8.7e-53	218.8	A0A2G9GGT4|A0A2G9GGT4_9LAMI Uncharacterized protein OS=Handroanthus impetiginosus OX=429701 GN=CDL12_22974 PE=4 SV=1	NA	Solyc02g086460.3.1	AT5G40450.1
Sh_contig_43521	A0A022R5H7	GO:0005737; GO:0003991; GO:0006526	4155	79.4	349	63	5	1247	210	1	343	2.1e-140	508.1	A0A022R5H7|A0A022R5H7_ERYGU Uncharacterized protein OS=Erythranthe guttata OX=4155 GN=MIMGU_mgv1a009391mg PE=3 SV=1	NA	Solyc11g005620.1.1	AT3G57560.1
Sh_contig_43586	A0A068VDR8	GO:0005737; GO:0004801; GO:0005975; GO:0006098	49390	81.8	444	80	1	1680	352	1	444	5.5e-196	693.3	A0A068VDR8|A0A068VDR8_COFCA Uncharacterized protein OS=Coffea canephora OX=49390 GN=GSCOC_T00001037001 PE=3 SV=1	NA	Solyc00g006800.3.1	AT5G13420.1
Sh_contig_44356	A0A068VD00	GO:0016021; GO:0005249	49390	75.5	613	149	1	2339	504	17	629	1.3e-273	951.4	A0A068VD00|A0A068VD00_COFCA Uncharacterized protein OS=Coffea canephora OX=49390 GN=GSCOC_T00007257001 PE=4 SV=1	NA	Solyc01g010080.3.1	AT4G32650.1
Sh_contig_44717	A0A2G9GGT4		429701	28.2	400	210	8	1096	8	131	490	9.2e-17	97.1	A0A2G9GGT4|A0A2G9GGT4_9LAMI Uncharacterized protein OS=Handroanthus impetiginosus OX=429701 GN=CDL12_22974 PE=4 SV=1	NA	NA	AT5G40450.1
Sh_contig_44938	A0A2G9HWN2		429701	90	431	39	2	1821	3101	1049	1479	7e-210	740.3	A0A2G9HWN2|A0A2G9HWN2_9LAMI Formin-like protein OS=Handroanthus impetiginosus OX=429701 GN=CDL12_05384 PE=3 SV=1	NA	Solyc03g115680.3.1	AT5G07740.1
Sh_contig_45173	A0A022QII5	GO:0005507; GO:0016491	4155	82.1	532	95	0	2663	4258	19	550	5.8e-276	960.3	A0A022QII5|A0A022QII5_ERYGU Uncharacterized protein OS=Erythranthe guttata OX=4155 GN=MIMGU_mgv1a003982mg PE=4 SV=1	NA	Solyc02g080670.3.1	AT4G22010.1
Sh_contig_45646	A0A2G9GC79	GO:0016021; GO:0005524; GO:0004674; GO:0048544	429701	72.9	865	213	13	2733	172	1	855	0	1265.4	A0A2G9GC79|A0A2G9GC79_9LAMI Serine/threonine protein kinase OS=Handroanthus impetiginosus OX=429701 GN=CDL12_24897 PE=4 SV=1	NA	Solyc03g006770.3.1	AT4G21380.1
Sh_contig_45841	A0A103XG54	GO:0005634; GO:0003680; GO:0003700; GO:0006351	59895	64	278	79	8	1520	2296	17	292	8.5e-80	308.1	A0A103XG54|A0A103XG54_CYNCS AT-hook motif nuclear-localized protein OS=Cynara cardunculus var. scolymus OX=59895 GN=Ccrd_007963 PE=4 SV=1	NA	Solyc08g079720.3.1	AT4G22810.1
Sh_contig_46018	A0A2G9HK83	GO:0004252	429701	78.4	756	160	3	2465	4729	9	762	0	1164.8	A0A2G9HK83|A0A2G9HK83_9LAMI Tripeptidyl-peptidase II OS=Handroanthus impetiginosus OX=429701 GN=CDL12_09400 PE=4 SV=1	NA	Solyc01g087740.1.1	AT5G67090.1
Sh_contig_46554	A0A2G9I647	GO:0004806; GO:0006629	429701	68.9	472	142	3	2131	728	5	475	4e-197	697.2	A0A2G9I647|A0A2G9I647_9LAMI Putative lipase OS=Handroanthus impetiginosus OX=429701 GN=CDL12_02030 PE=4 SV=1	NA	Solyc02g090930.3.1	AT5G42930.1
Sh_contig_47521	A0A2G9G693	GO:0005634; GO:0003700; GO:0043565; GO:0006351	429701	61.1	633	180	21	1989	3767	1	607	8.7e-150	540.8	A0A2G9G693|A0A2G9G693_9LAMI Uncharacterized protein OS=Handroanthus impetiginosus OX=429701 GN=CDL12_26776 PE=4 SV=1	NA	Solyc06g070990.3.1	AT5G15130.1
Sh_contig_47725	A0A2G9HMY4	GO:0008146	429701	76.8	306	69	2	1095	181	13	317	1.1e-143	519.6	A0A2G9HMY4|A0A2G9HMY4_9LAMI Sulfotransferase OS=Handroanthus impetiginosus OX=429701 GN=CDL12_08440 PE=3 SV=1	NA	Solyc03g093620.1.1	AT3G45070.1
Sh_contig_48352	A0A2G9GD35	GO:0004564; GO:0033926; GO:0008152	429701	91.7	337	24	1	1008	2006	1	337	3.8e-178	634	A0A2G9GD35|A0A2G9GD35_9LAMI Beta-fructofuranosidase OS=Handroanthus impetiginosus OX=429701 GN=CDL12_24356 PE=4 SV=1	NA	Solyc11g020610.3.1	AT4G09510.1
Sh_contig_48455	A0A1B0VRP1	GO:0020037; GO:0005506; GO:0004497; GO:0016705	41228	65.2	488	168	1	1900	437	6	491	5.5e-187	663.3	A0A1B0VRP1|A0A1B0VRP1_9LAMI Cytochrome P450 CYP76AH8 OS=Plectranthus barbatus OX=41228 PE=2 SV=1	NA	Solyc06g066270.1.1	AT3G61040.1
Sh_contig_48664	A0A022PTH7	GO:0050660; GO:0016614	4155	60.8	546	197	7	1880	3475	1	543	4.5e-185	657.9	A0A022PTH7|A0A022PTH7_ERYGU Uncharacterized protein OS=Erythranthe guttata OX=4155 GN=MIMGU_mgv1a004131mg PE=3 SV=1	NA	Solyc06g065060.1.1	AT4G20820.1
Sh_contig_49003	A0A251TEY5	GO:0005524; GO:0008017; GO:0003777; GO:0007018	4232	70	330	94	3	360	1346	4	329	9.2e-124	454.1	A0A251TEY5|A0A251TEY5_HELAN Putative kinesin motor domain-containing protein OS=Helianthus annuus OX=4232 GN=HannXRQ_Chr11g0349601 PE=3 SV=1	NA	Solyc09g007030.3.1	AT3G45850.1
Sh_contig_49396	A0A2G9GHS7	GO:0004364	429701	63.6	217	79	0	936	1586	1	217	2e-77	299.3	A0A2G9GHS7|A0A2G9GHS7_9LAMI Glutathione S-transferase OS=Handroanthus impetiginosus OX=429701 GN=CDL12_22715 PE=3 SV=1	NA	Solyc10g084960.2.1	AT3G09270.1
Sh_contig_50173	A0A2G9FWU7		429701	56.9	1015	380	12	9705	6757	53	1042	1.5e-270	943.3	A0A2G9FWU7|A0A2G9FWU7_9LAMI Uncharacterized protein OS=Handroanthus impetiginosus OX=429701 GN=CDL12_30006 PE=4 SV=1	NA	Solyc02g093160.3.1	AT2G23360.1
Sh_contig_50734	A0A2G9G4X9	GO:0008253	429701	68.9	312	94	1	13	948	2	310	3.6e-118	434.5	A0A2G9G4X9|A0A2G9G4X9_9LAMI 5'-nucleotidase OS=Handroanthus impetiginosus OX=429701 GN=CDL12_27134 PE=3 SV=1	NA	Solyc09g075990.3.1	AT4G14930.1
Sh_contig_50899	A0A022RCK4	GO:0016021; GO:0050660; GO:0004506	4155	74.3	502	78	2	3600	2095	31	481	1.2e-208	736.5	A0A022RCK4|A0A022RCK4_ERYGU Uncharacterized protein OS=Erythranthe guttata OX=4155 GN=MIMGU_mgv1a005510mg PE=4 SV=1	NA	Solyc02g063542.1.1	AT1G58440.1
Sh_contig_52161	A0A2G9GRC3	GO:0016021; GO:0022857	429701	81.1	597	82	4	2121	346	1	571	1.5e-275	958.7	A0A2G9GRC3|A0A2G9GRC3_9LAMI H+/oligopeptide symporter OS=Handroanthus impetiginosus OX=429701 GN=CDL12_19666 PE=4 SV=1	NA	Solyc08g077170.3.1	AT1G32450.1
Sh_contig_52163	A0A2G9GRC3	GO:0016021; GO:0022857	429701	82.5	573	72	3	2058	346	25	571	5.9e-272	946	A0A2G9GRC3|A0A2G9GRC3_9LAMI H+/oligopeptide symporter OS=Handroanthus impetiginosus OX=429701 GN=CDL12_19666 PE=4 SV=1	NA	Solyc08g077170.3.1	AT1G32450.1
Sh_contig_53274	A0A2R6PQK4		1590841	53	249	106	5	2043	1324	3	249	2.5e-67	266.2	A0A2R6PQK4|A0A2R6PQK4_ACTCH E3 ubiquitin-protein like OS=Actinidia chinensis var. chinensis OX=1590841 GN=CEY00_Acc26082 PE=4 SV=1	NA	Solyc07g054080.2.1	AT4G03510.1
Sh_contig_53280	A0A2G9H414	GO:0046983	429701	69.7	346	57	13	674	1609	1	332	6.2e-90	340.9	A0A2G9H414|A0A2G9H414_9LAMI Uncharacterized protein OS=Handroanthus impetiginosus OX=429701 GN=CDL12_15148 PE=4 SV=1	NA	Solyc07g020960.3.1	AT4G29100.1
Sh_contig_54100	A0A2G9HDZ5	GO:0005524; GO:0004674	429701	70.8	1452	423	1	4500	145	1	1451	0	2050	A0A2G9HDZ5|A0A2G9HDZ5_9LAMI Non-specific serine/threonine protein kinase OS=Handroanthus impetiginosus OX=429701 GN=CDL12_11843 PE=3 SV=1	NA	Solyc03g112950.3.1	AT3G48190.1
Sh_contig_54689	A0A022RFD4		4155	87.3	597	73	2	1851	70	1	597	7.8e-305	1055.8	A0A022RFD4|A0A022RFD4_ERYGU Uncharacterized protein OS=Erythranthe guttata OX=4155 GN=MIMGU_mgv1a003251mg PE=4 SV=1	NA	Solyc02g092820.3.1	AT2G14960.1
Sh_contig_54725	A0A2G9GDH0	GO:0016021; GO:0005524; GO:0030247; GO:0004674	429701	64.7	706	218	13	2417	351	4	695	8.4e-242	846.7	A0A2G9GDH0|A0A2G9GDH0_9LAMI Serine/threonine protein kinase OS=Handroanthus impetiginosus OX=429701 GN=CDL12_24146 PE=4 SV=1	NA	Solyc02g086270.3.1	AT1G66880.1
Sh_contig_54932	A0A022PVI7	GO:0016021	4155	81.9	480	87	0	1672	3111	1	480	2.9e-228	801.2	A0A022PVI7|A0A022PVI7_ERYGU Uncharacterized protein OS=Erythranthe guttata OX=4155 GN=MIMGU_mgv1a018639mg PE=4 SV=1	NA	Solyc04g077050.3.1	AT1G10010.1
Sh_contig_54980	A0A022PY93	GO:0008168	4155	76.3	262	56	1	160	945	6	261	3.8e-115	424.1	A0A022PY93|A0A022PY93_ERYGU Uncharacterized protein OS=Erythranthe guttata OX=4155 GN=MIMGU_mgv1a012010mg PE=4 SV=1	NA	Solyc04g040180.3.1	AT2G41380.1
Sh_contig_55547	A0A2G9G650	GO:0004364	429701	72.9	207	56	0	445	1065	3	209	2.9e-83	318.2	A0A2G9G650|A0A2G9G650_9LAMI Glutathione S-transferase OS=Handroanthus impetiginosus OX=429701 GN=CDL12_26708 PE=3 SV=1	NA	Solyc06g009020.2.1	AT1G02920.1
Sh_contig_55548	A0A022S370		4155	72.2	209	58	0	984	358	1	209	2.9e-84	322	A0A022S370|A0A022S370_ERYGU Uncharacterized protein OS=Erythranthe guttata OX=4155 GN=MIMGU_mgv1a013633mg PE=3 SV=1	NA	Solyc06g009020.2.1	AT1G02920.1
Sh_contig_55550	A0A022PZR8	GO:0006952; GO:0009607	4155	71.4	161	43	2	153	635	1	158	6.1e-55	223.4	A0A022PZR8|A0A022PZR8_ERYGU Uncharacterized protein OS=Erythranthe guttata OX=4155 GN=MIMGU_mgv1a015414mg PE=4 SV=1	NA	Solyc06g007860.1.1	NA
Sh_contig_57747	A0A022PW20	GO:0030246; GO:0004553; GO:0005975	4155	67.7	969	240	18	3050	183	1	909	0	1256.9	A0A022PW20|A0A022PW20_ERYGU Uncharacterized protein OS=Erythranthe guttata OX=4155 GN=MIMGU_mgv1a001027mg PE=3 SV=1	NA	Solyc04g049070.3.1	AT5G63840.1
Sh_contig_58300	A0A022QRS6	GO:0016021; GO:0005524; GO:0004674	4155	66.2	680	213	9	1343	3349	407	1080	6e-118	434.9	A0A022QRS6|A0A022QRS6_ERYGU Uncharacterized protein OS=Erythranthe guttata OX=4155 GN=MIMGU_mgv1a000542mg PE=3 SV=1	NA	Solyc12g008400.2.1	AT3G47570.1
Sh_contig_58891	A0A022R5Q6	GO:0008270	4155	56.3	1245	394	15	4066	377	1	1110	0	1348.6	A0A022R5Q6|A0A022R5Q6_ERYGU Uncharacterized protein OS=Erythranthe guttata OX=4155 GN=MIMGU_mgv1a000503mg PE=4 SV=1	NA	Solyc03g113350.3.1	AT1G74770.1
Sh_contig_59974	A0A2G9FZI2	GO:0006952; GO:0009607	429701	84.2	158	25	0	675	202	1	158	6.2e-70	273.1	A0A2G9FZI2|A0A2G9FZI2_9LAMI Uncharacterized protein OS=Handroanthus impetiginosus OX=429701 GN=CDL12_29036 PE=4 SV=1	NA	Solyc09g090980.3.1	AT1G24020.1
Sh_contig_59975	A0A2G9FZI2	GO:0006952; GO:0009607	429701	83.5	158	26	0	749	276	1	158	2.9e-69	271.6	A0A2G9FZI2|A0A2G9FZI2_9LAMI Uncharacterized protein OS=Handroanthus impetiginosus OX=429701 GN=CDL12_29036 PE=4 SV=1	NA	Solyc09g090980.3.1	AT1G24020.1
Sh_contig_60333	A0A2G9HRY0	GO:0016021; GO:0020037; GO:0005506; GO:0004497; GO:0016705	429701	79.7	498	98	3	588	2081	1	495	4.4e-234	820.1	A0A2G9HRY0|A0A2G9HRY0_9LAMI Cytochrome P450 CYP4/CYP19/CYP26 subfamily OS=Handroanthus impetiginosus OX=429701 GN=CDL12_07039 PE=3 SV=1	NA	Solyc02g070580.1.1	AT2G34500.1
Sh_contig_60416	A0A2G9IB01	GO:0030732; GO:0030170; GO:0009058	429701	81.5	1076	194	2	3544	317	11	1081	0	1776.5	A0A2G9IB01|A0A2G9IB01_9LAMI Methionine S-methyltransferase OS=Handroanthus impetiginosus OX=429701 GN=CDL12_00311 PE=3 SV=1	NA	Solyc01g102940.3.1	AT5G49810.1
Sh_contig_60876	A0A2G9I817	GO:0070204; GO:0070205; GO:0030976; GO:0009063; GO:0009234	429701	76.9	1698	368	6	10633	5603	18	1712	0	2595.1	A0A2G9I817|A0A2G9I817_9LAMI Isochorismate synthase OS=Handroanthus impetiginosus OX=429701 GN=CDL12_01317 PE=3 SV=1	NA	Solyc04g005200.3.1	AT1G68890.1
Sh_contig_61157	A0A2G9GNN8	GO:0008270; GO:0006355	429701	71.8	646	163	6	4566	2680	7	650	2.3e-271	944.9	A0A2G9GNN8|A0A2G9GNN8_9LAMI Uncharacterized protein OS=Handroanthus impetiginosus OX=429701 GN=CDL12_20573 PE=4 SV=1	NA	Solyc06g068200.1.1	AT1G52520.1
Sh_contig_61417	A0A2G9HVB0	GO:0016021; GO:0005524; GO:0005388	429701	63.6	646	217	8	2297	405	63	705	3.7e-215	758.4	A0A2G9HVB0|A0A2G9HVB0_9LAMI Calcium-transporting ATPase OS=Handroanthus impetiginosus OX=429701 GN=CDL12_05839 PE=3 SV=1	NA	Solyc07g008320.3.1	AT3G63380.1
Sh_contig_61829	A0A2G9I5K4	GO:0016021; GO:0022857	429701	51.5	476	192	4	1681	293	1	450	6.1e-125	457.2	A0A2G9I5K4|A0A2G9I5K4_9LAMI H+/oligopeptide symporter OS=Handroanthus impetiginosus OX=429701 GN=CDL12_02229 PE=4 SV=1	NA	Solyc06g065020.3.1	AT2G38100.1
Sh_contig_62330	A0A0G2SJN6	GO:0003824; GO:0008152	226208	85.2	687	86	3	298	2358	1	671	0	1186.8	A0A0G2SJN6|A0A0G2SJN6_SALMI Long-Chain Acyl-CoA Synthetase OS=Salvia miltiorrhiza OX=226208 GN=LACS3 PE=2 SV=1	NA	Solyc01g099100.3.1	AT3G05970.1
Sh_contig_62646	A0A2G9HJ85	GO:0016021; GO:0005509; GO:0016174; GO:0004601	429701	81.2	558	101	3	545	2215	226	780	2.5e-268	933.7	A0A2G9HJ85|A0A2G9HJ85_9LAMI Ferric reductase, NADH/NADPH oxidase OS=Handroanthus impetiginosus OX=429701 GN=CDL12_09744 PE=4 SV=1	NA	Solyc03g117980.3.1	AT5G51060.1
Sh_contig_62760	A0A2G9HIG3	GO:0016021; GO:0005524; GO:0004674	429701	74.3	460	79	6	1676	303	671	1093	2.4e-173	618.6	A0A2G9HIG3|A0A2G9HIG3_9LAMI Serine/threonine protein kinase OS=Handroanthus impetiginosus OX=429701 GN=CDL12_10018 PE=3 SV=1	NA	Solyc07g065860.3.1	AT5G56040.2
Sh_contig_63553	A0A2G9GND7	GO:0016021; GO:0005524; GO:0008559	429701	82.6	1507	248	6	62	4570	4	1500	0	2449.1	A0A2G9GND7|A0A2G9GND7_9LAMI Multidrug resistance-associated protein/mitoxantrone resistance protein, ABC superfamily OS=Handroanthus impetiginosus OX=429701 GN=CDL12_20631 PE=4 SV=1	NA	Solyc10g024420.2.1	AT3G60160.1
Sh_contig_63694	A0A2G9H7S4	GO:0016021; GO:0005524; GO:0015419; GO:0102025	429701	86.1	1444	188	3	193	4488	1	1444	0	2416.3	A0A2G9H7S4|A0A2G9H7S4_9LAMI Pleiotropic drug resistance proteins (PDR1-15), ABC superfamily OS=Handroanthus impetiginosus OX=429701 GN=CDL12_13806 PE=3 SV=1	NA	Solyc08g067620.2.1	AT1G15520.1
Sh_contig_63749	A0A2G9GGE9	GO:0016021; GO:0005524; GO:0015419; GO:0102025	429701	80.6	1449	278	2	4576	233	1	1447	0	2387.5	A0A2G9GGE9|A0A2G9GGE9_9LAMI Pleiotropic drug resistance proteins (PDR1-15), ABC superfamily OS=Handroanthus impetiginosus OX=429701 GN=CDL12_23375 PE=3 SV=1	NA	Solyc09g091660.3.1	AT1G15520.1
Sh_contig_63976	A0A022RDG8	GO:0004190	4155	78.3	253	55	0	2	760	73	325	6.3e-111	410.2	A0A022RDG8|A0A022RDG8_ERYGU Uncharacterized protein OS=Erythranthe guttata OX=4155 GN=MIMGU_mgv1a006610mg PE=3 SV=1	NA	Solyc01g096450.3.1	AT3G54400.1
Sh_contig_64131	A0A2G9GND7	GO:0016021; GO:0005524; GO:0008559	429701	83.2	1507	239	6	5019	511	4	1500	0	2476.4	A0A2G9GND7|A0A2G9GND7_9LAMI Multidrug resistance-associated protein/mitoxantrone resistance protein, ABC superfamily OS=Handroanthus impetiginosus OX=429701 GN=CDL12_20631 PE=4 SV=1	NA	Solyc10g024420.2.1	AT3G60160.1
Sh_contig_64866	A0A022QWY4	GO:0000148; GO:0016021; GO:0003843; GO:0006075	4155	83.6	1283	192	5	4679	861	145	1418	0	2148.6	A0A022QWY4|A0A022QWY4_ERYGU Uncharacterized protein OS=Erythranthe guttata OX=4155 GN=MIMGU_mgv1a024191mg PE=4 SV=1	NA	Solyc07g056260.3.1	AT1G06490.1
Sh_contig_65269	A0A022Q7A0	GO:0043531	4155	60	290	113	3	2315	1455	191	480	8.9e-91	344	A0A022Q7A0|A0A022Q7A0_ERYGU Uncharacterized protein OS=Erythranthe guttata OX=4155 GN=MIMGU_mgv1a020452mg PE=4 SV=1	NA	Solyc08g074250.2.1	AT3G46530.1
Sh_contig_65539	A0A2G3CB09	GO:0016021; GO:0015267	80379	89.3	84	9	0	252	1	1	84	9.7e-31	141.7	A0A2G3CB09|A0A2G3CB09_CAPCH Aquaporin TIP1-2 OS=Capsicum chinense OX=80379 GN=BC332_17122 PE=3 SV=1	NA	Solyc06g075650.3.1	AT4G01470.1
Sh_contig_65551	Q5DVT3	GO:0016021; GO:0015267	76306	89.6	96	10	0	2	289	157	252	9.9e-43	182.2	Q5DVT3|Q5DVT3_MIMPU Tonoplast intrinsic protein 1;2 OS=Mimosa pudica OX=76306 GN=tip1;2 PE=2 SV=1	NA	Solyc06g075650.3.1	AT3G26520.1
Sh_contig_65708	A0A2G9GGH3		429701	64.2	137	43	1	670	278	145	281	9.3e-41	176.4	A0A2G9GGH3|A0A2G9GGH3_9LAMI Uncharacterized protein OS=Handroanthus impetiginosus OX=429701 GN=CDL12_23071 PE=4 SV=1	NA	Solyc02g078040.3.1	AT2G34700.1
Sh_contig_66077	A0A022RSF1	GO:0004591; GO:0030976; GO:0006099	4155	94.1	271	16	0	813	1	570	840	5.1e-150	539.3	A0A022RSF1|A0A022RSF1_ERYGU Uncharacterized protein OS=Erythranthe guttata OX=4155 GN=MIMGU_mgv1a000687mg PE=4 SV=1	NA	Solyc05g054640.3.1	AT5G65750.1
Sh_contig_66142	A0A022RSF1	GO:0004591; GO:0030976; GO:0006099	4155	95.7	209	9	0	1	627	262	470	2.3e-113	417.2	A0A022RSF1|A0A022RSF1_ERYGU Uncharacterized protein OS=Erythranthe guttata OX=4155 GN=MIMGU_mgv1a000687mg PE=4 SV=1	NA	Solyc04g011350.3.1	AT3G55410.1
Sh_contig_68754	A0A2G9HMD2	GO:0003676	429701	57.2	194	46	12	746	261	26	214	3.1e-37	164.9	A0A2G9HMD2|A0A2G9HMD2_9LAMI Uncharacterized protein OS=Handroanthus impetiginosus OX=429701 GN=CDL12_08652 PE=4 SV=1	NA	Solyc03g117070.1.1	AT1G80730.1
Sh_contig_69790	A0A068V539	GO:0016021; GO:0019829; GO:0046872; GO:0000166; GO:0030001	49390	68.4	38	11	1	343	230	1066	1102	2.4e-05	58.5	A0A068V539|A0A068V539_COFCA Uncharacterized protein OS=Coffea canephora OX=49390 GN=GSCOC_T00015560001 PE=3 SV=1	NA	Solyc07g009130.3.1	NA
Sh_contig_70267	A0A103XZE9	GO:0016021	59895	75	36	9	0	551	444	256	291	0.00013	56.6	A0A103XZE9|A0A103XZE9_CYNCS Uncharacterized protein OS=Cynara cardunculus var. scolymus OX=59895 GN=Ccrd_022034 PE=4 SV=1	NA	Solyc04g074905.1.1	NA
Sh_contig_70269	A0A1U7XGF1	GO:0046872; GO:0030001	4096	66.9	136	36	1	87	494	2	128	1.2e-34	156	A0A1U7XGF1|A0A1U7XGF1_NICSY putative late blight resistance protein homolog R1B-19 OS=Nicotiana sylvestris OX=4096 GN=LOC104238485 PE=4 SV=1	NA	Solyc05g049990.3.1	AT1G01490.1

## Sheet: cluster29_annotation
Query	Uniprot subject	GO	TaxId	Percent Identity	Alignment Length	Number of mismatches	Gap open	Query start	Query end	Subject start	Subject end	E-value	Bit score	Master	KO	Tomato subject	Arabidopsis subject	Arabidopsis
Sh_contig_2720	comp12810_c0_seq1	A0A022RZQ4	GO:0005576; GO:0020037; GO:0046872; GO:0004601; GO:0042744; GO:0006979	4155	83.7	300	49	0	124	1023	33	332	7.5e-141	509.6	A0A022RZQ4|A0A022RZQ4_ERYGU Peroxidase OS=Erythranthe guttata OX=4155 GN=MIMGU_mgv1a009759mg PE=3 SV=1	NA	Solyc05g052280.3.1	AT5G05340.1
Sh_contig_3431	comp15998_c0_seq1	M5WRS7	GO:0009506; GO:0010286; GO:0009751	3760	71.6	95	26	1	55	339	1	94	3.8e-36	160.6	M5WRS7|M5WRS7_PRUPE Uncharacterized protein OS=Prunus persica OX=3760 GN=PRUPE_3G161500 PE=4 SV=1	NA	Solyc11g011210.2.1	AT3G02885.1
Sh_contig_5286	comp22958_c0_seq2	A0A2G9HWU9	GO:0003723	429701	86.8	258	25	4	1168	407	17	269	1.1e-79	306.2	A0A2G9HWU9|A0A2G9HWU9_9LAMI Putative RNA-binding protein SEB4 (RRM superfamily) OS=Handroanthus impetiginosus OX=429701 GN=CDL12_05488 PE=4 SV=1	NA	Solyc04g049920.3.1	AT3G54770.1
Sh_contig_5726	comp23880_c0_seq1	A0A2G9GV42	GO:0016021; GO:0005524; GO:0005509; GO:0030247; GO:0004674	429701	64.5	733	237	12	2468	300	55	774	3.3e-264	920.2	A0A2G9GV42|A0A2G9GV42_9LAMI Serine/threonine protein kinase OS=Handroanthus impetiginosus OX=429701 GN=CDL12_18556 PE=4 SV=1	NA	Solyc11g072140.2.1	AT1G21270.1
Sh_contig_5729	comp23881_c0_seq2	A0A0B4VSQ3	GO:0020037; GO:0005506; GO:0004497; GO:0016705	226208	79.4	515	97	3	255	1781	1	512	8.4e-231	808.9	A0A0B4VSQ3|A0A0B4VSQ3_SALMI Cytochrome P450 CYP76A36 OS=Salvia miltiorrhiza OX=226208 PE=2 SV=1	NA	Solyc10g085500.2.1	AT3G52970.2
Sh_contig_6257	comp25311_c0_seq1	A0A161ZPR8		79200	71.4	378	107	1	29	1162	2	378	2.1e-159	571.2	A0A161ZPR8|A0A161ZPR8_DAUCA Uncharacterized protein OS=Daucus carota subsp. sativus OX=79200 GN=DCAR_025475 PE=4 SV=1	NA	Solyc03g120040.3.1	AT5G11420.1
Sh_contig_8104	comp31481_c0_seq1	A0A2G9HKH6	GO:0102805; GO:0046872; GO:0102803	429701	80.1	361	67	2	1266	199	1	361	9.8e-170	605.5	A0A2G9HKH6|A0A2G9HKH6_9LAMI Iron/ascorbate family oxidoreductase OS=Handroanthus impetiginosus OX=429701 GN=CDL12_09312 PE=3 SV=1	NA	Solyc01g067620.3.1	AT3G21420.1
Sh_contig_8321	comp31882_c0_seq1	Q6VMV7	GO:0008171; GO:0046983	34256	61.9	365	128	4	47	1120	1	361	5.8e-125	456.8	Q6VMV7|Q6VMV7_MENPI O-methyltransferase OS=Mentha piperita OX=34256 GN=OMT5 PE=2 SV=1	NA	Solyc03g097700.3.1	AT4G35160.1
Sh_contig_10180	comp35618_c0_seq2	A0A2G9I6C2	GO:0006355; GO:0006351	429701	65.5	617	184	12	1870	3651	11	621	4.3e-210	741.1	A0A2G9I6C2|A0A2G9I6C2_9LAMI Uncharacterized protein OS=Handroanthus impetiginosus OX=429701 GN=CDL12_01946 PE=3 SV=1	NA	Solyc06g082530.2.1	AT1G07530.1
Sh_contig_11244	comp37767_c0_seq1	A0A2G9HDX9	GO:0016758; GO:0008152	429701	75.4	459	110	2	704	2080	1	456	4.1e-205	723.8	A0A2G9HDX9|A0A2G9HDX9_9LAMI Glycosyltransferase OS=Handroanthus impetiginosus OX=429701 GN=CDL12_11622 PE=3 SV=1	NA	Solyc04g079030.2.1	AT5G54060.1
Sh_contig_12030	comp38924_c0_seq1	A0A022S5D3	GO:0016747	4155	55.8	480	181	9	204	1574	2	473	6.7e-132	480.3	A0A022S5D3|A0A022S5D3_ERYGU Uncharacterized protein OS=Erythranthe guttata OX=4155 GN=MIMGU_mgv1a005681mg PE=4 SV=1	NA	Solyc01g107080.3.1	AT5G67150.1
Sh_contig_13049	comp40340_c0_seq1	A0A2G9HI35	GO:0016021	429701	82	471	80	1	352	1749	1	471	9.3e-233	815.5	A0A2G9HI35|A0A2G9HI35_9LAMI Amino acid transporter OS=Handroanthus impetiginosus OX=429701 GN=CDL12_10168 PE=4 SV=1	NA	Solyc10g076790.2.1	AT5G01240.1
Sh_contig_13134	comp40470_c0_seq1	A0A022QN22	GO:0016021; GO:0005524; GO:0004674; GO:0048544	4155	69.4	851	229	7	55	2589	9	834	0	1219.9	A0A022QN22|A0A022QN22_ERYGU Uncharacterized protein OS=Erythranthe guttata OX=4155 GN=MIMGU_mgv1a001357mg PE=4 SV=1	NA	Solyc04g058110.3.1	AT1G11330.2
Sh_contig_13206	comp40559_c0_seq3	A0A0H3YBQ3	GO:0046983	226208	76.2	323	47	13	1580	2506	1	307	6.3e-113	417.9	A0A0H3YBQ3|A0A0H3YBQ3_SALMI Basic helix-loop-helix transcription factor OS=Salvia miltiorrhiza OX=226208 PE=2 SV=1	NA	Solyc01g106460.3.1	AT4G37850.1
Sh_contig_13226	comp40589_c0_seq1	A0A022RD99	GO:0016021	4155	84.4	532	74	2	1851	283	1	532	4.4e-260	907.1	A0A022RD99|A0A022RD99_ERYGU Uncharacterized protein OS=Erythranthe guttata OX=4155 GN=MIMGU_mgv11b003533mg PE=4 SV=1	NA	Solyc01g111980.3.1	AT1G47670.1
Sh_contig_18874	comp46657_c0_seq3	A0A2G9FWT4	GO:0045439	429701	81	431	82	0	1637	345	11	441	1.6e-206	728	A0A2G9FWT4|A0A2G9FWT4_9LAMI Cysteine desulfurase NFS1 OS=Handroanthus impetiginosus OX=429701 GN=CDL12_30139 PE=4 SV=1	NA	Solyc05g007590.3.1	AT5G26600.2
Sh_contig_19017	comp46763_c0_seq1	A0A022PY52		4155	78.6	373	75	2	2518	1415	1	373	7.3e-171	610.1	A0A022PY52|A0A022PY52_ERYGU Uncharacterized protein OS=Erythranthe guttata OX=4155 GN=MIMGU_mgv1a008437mg PE=4 SV=1	NA	Solyc04g015610.3.1	AT2G41810.1
Sh_contig_20267	comp47784_c0_seq2	A0A2G9GC89	GO:0016021; GO:0022857	429701	66.9	378	110	4	1387	293	1	376	1.5e-135	492.3	A0A2G9GC89|A0A2G9GC89_9LAMI WAT1-related protein OS=Handroanthus impetiginosus OX=429701 GN=CDL12_24884 PE=3 SV=1	NA	Solyc07g006290.2.1	AT4G30420.1
Sh_contig_21155	comp48480_c0_seq5	A0A2G9GJQ1	GO:0005509	429701	80.8	219	42	0	531	1187	1	219	4e-95	358.2	A0A2G9GJQ1|A0A2G9GJQ1_9LAMI Ca2+/calmodulin-dependent protein phosphatase (Calcineurin subunit B), EF-Hand superfamily protein OS=Handroanthus impetiginosus OX=429701 GN=CDL12_22026 PE=4 SV=1	NA	Solyc12g055920.2.1	AT1G64480.1
Sh_contig_24904	comp50904_c0_seq2	D6MWR7	GO:0006952; GO:0009607	226208	77	152	35	0	73	528	1	152	3e-62	247.7	D6MWR7|D6MWR7_SALMI Putative major latex-like protein OS=Salvia miltiorrhiza OX=226208 GN=MLP PE=4 SV=1	NA	Solyc00g322635.1.1	AT1G70830.1
Sh_contig_27592	comp52281_c0_seq1	K4C5J4	GO:0016021	4081	57	172	73	1	262	777	39	209	4.3e-46	194.5	K4C5J4|K4C5J4_SOLLC Uncharacterized protein OS=Solanum lycopersicum OX=4081 GN=101258963 PE=4 SV=1	K14496	Solyc06g050500.2.1	AT2G38310.1
Sh_contig_28899	comp52915_c1_seq6	A0A0B4VRN9	GO:0020037; GO:0005506; GO:0004497; GO:0016705	226208	82.6	459	68	2	1	1344	19	476	1.7e-225	791.2	A0A0B4VRN9|A0A0B4VRN9_SALMI Cytochrome P450 CYP716C12 OS=Salvia miltiorrhiza OX=226208 PE=2 SV=1	NA	Solyc02g069600.3.1	AT5G36110.1
Sh_contig_31351	comp53971_c1_seq21	A0A2G9H4P8		429701	82.6	322	51	2	336	1292	1	320	3.7e-148	534.3	A0A2G9H4P8|A0A2G9H4P8_9LAMI Phosphatidylinositol transfer protein SEC14 OS=Handroanthus impetiginosus OX=429701 GN=CDL12_15118 PE=4 SV=1	NA	Solyc11g012790.2.1	AT5G47730.1
Sh_contig_36661	comp55858_c0_seq2	A0A022QE07	GO:0016021; GO:0022857	4155	87.7	350	41	1	1316	267	16	363	3.1e-167	597.8	A0A022QE07|A0A022QE07_ERYGU WAT1-related protein OS=Erythranthe guttata OX=4155 GN=MIMGU_mgv1a007458mg PE=3 SV=1	NA	Solyc10g078270.2.1	AT5G07050.1
Sh_contig_39979	comp56813_c0_seq2	A0A022QYE6	GO:0048046	4155	54.8	155	67	2	172	630	34	187	1.5e-36	163.3	A0A022QYE6|A0A022QYE6_ERYGU Dirigent protein OS=Erythranthe guttata OX=4155 GN=MIMGU_mgv1a026142mg PE=3 SV=1	NA	Solyc07g042300.1.1	AT1G22900.1
Sh_contig_43311	comp57683_c0_seq6	A0A0H3YBR5	GO:0046983	226208	56.2	436	67	9	1180	239	1	434	2.5e-77	298.5	A0A0H3YBR5|A0A0H3YBR5_SALMI Basic helix-loop-helix transcription factor OS=Salvia miltiorrhiza OX=226208 PE=2 SV=1	NA	Solyc09g097870.3.1	AT3G07340.1
Sh_contig_45601	comp58200_c0_seq4	H6VLG2	GO:0008661; GO:0016114	226208	90.3	713	69	0	2030	4168	1	713	0	1296.6	H6VLG2|H6VLG2_SALMI Putative 1-deoxy-D-xylulose 5-phosphate synthase of OS=Salvia miltiorrhiza OX=226208 GN=DXS3 PE=3 SV=1	NA	Solyc11g010850.2.1	AT4G15560.1
Sh_contig_46551	comp58417_c0_seq30	A0A2G9I634	GO:0004806; GO:0006629	429701	63.2	530	132	4	1814	237	5	475	1e-193	685.6	A0A2G9I634|A0A2G9I634_9LAMI Putative lipase OS=Handroanthus impetiginosus OX=429701 GN=CDL12_02029 PE=4 SV=1	NA	Solyc02g090940.3.1	AT5G42930.1
Sh_contig_51619	comp59545_c0_seq1	A0A022RZG3	GO:0005618; GO:0016021; GO:0045330; GO:0004857; GO:0030599; GO:0042545; GO:0045490	4155	62.1	575	210	4	1457	3172	1	570	1.5e-198	702.6	A0A022RZG3|A0A022RZG3_ERYGU Pectinesterase OS=Erythranthe guttata OX=4155 GN=MIMGU_mgv1a003666mg PE=3 SV=1	NA	Solyc03g123620.4.1	AT1G53840.1
Sh_contig_51626	comp59545_c0_seq18	A0A2G9FYF4	GO:0005618; GO:0045330; GO:0004857; GO:0030599; GO:0042545; GO:0045490	429701	58.7	368	140	5	123	1208	1	362	7.9e-107	396.4	A0A2G9FYF4|A0A2G9FYF4_9LAMI Pectinesterase OS=Handroanthus impetiginosus OX=429701 GN=CDL12_29416 PE=3 SV=1	NA	Solyc06g009190.3.1	AT4G02320.1
Sh_contig_53335	comp59920_c0_seq3	A0A0B4VS41	GO:0020037; GO:0005506; GO:0004497; GO:0016705	226208	84.5	504	78	0	1792	3303	1	504	4.9e-253	883.6	A0A0B4VS41|A0A0B4VS41_SALMI Cytochrome P450 CYP721A38 OS=Salvia miltiorrhiza OX=226208 PE=2 SV=1	NA	Solyc07g025370.3.1	AT1G75130.1
Sh_contig_54108	comp60069_c0_seq1	A0A2G9HBZ3	GO:0047180	429701	62.2	479	144	7	69	1472	1	453	2.6e-162	581.3	A0A2G9HBZ3|A0A2G9HBZ3_9LAMI Salutaridinol 7-O-acetyltransferase OS=Handroanthus impetiginosus OX=429701 GN=CDL12_12324 PE=4 SV=1	NA	Solyc04g082350.1.1	AT3G26040.1
Sh_contig_56077	comp60461_c0_seq67	A0A2G9GI67	GO:0003677; GO:0003899; GO:0006351	429701	81.4	1342	237	7	213	4229	7	1339	0	2196.4	A0A2G9GI67|A0A2G9GI67_9LAMI DNA-directed RNA polymerase subunit OS=Handroanthus impetiginosus OX=429701 GN=CDL12_22476 PE=3 SV=1	NA	Solyc01g096390.3.1	AT2G40030.1
Sh_contig_56127	comp60467_c1_seq6	A0A2G9HQR1	GO:0016021; GO:0005524; GO:0005509; GO:0030247; GO:0004674	429701	69.3	801	205	9	1	2340	8	788	1.6e-306	1060.8	A0A2G9HQR1|A0A2G9HQR1_9LAMI Serine/threonine protein kinase OS=Handroanthus impetiginosus OX=429701 GN=CDL12_07445 PE=4 SV=1	NA	Solyc11g072140.2.1	AT1G21230.1
Sh_contig_56693	comp60569_c0_seq1	A0A2G9GI06	GO:0046872; GO:0045486	429701	75.9	349	84	0	60	1106	9	357	1.6e-156	561.6	A0A2G9GI06|A0A2G9GI06_9LAMI Iron/ascorbate family oxidoreductase OS=Handroanthus impetiginosus OX=429701 GN=CDL12_22544 PE=3 SV=1	NA	Solyc01g105660.3.1	AT2G44800.1
Sh_contig_56935	comp60615_c0_seq1	M1A2Y4	GO:0005576; GO:0020037; GO:0046872; GO:0004601; GO:0042744; GO:0006979	4113	79.2	318	65	1	1201	251	10	327	4.8e-143	516.9	M1A2Y4|M1A2Y4_SOLTU Peroxidase OS=Solanum tuberosum OX=4113 GN=102590030 PE=3 SV=1	K00430	Solyc05g046020.3.1	AT1G05260.1
Sh_contig_62762	comp61802_c0_seq5	A0A1P8SF01	GO:0016021; GO:0005524; GO:0004672	4100	69.1	948	290	3	3046	206	3	948	0	1099	A0A1P8SF01|A0A1P8SF01_NICBE Leucine-rich repeat receptor-like protein kinase 1 (Fragment) OS=Nicotiana benthamiana OX=4100 GN=RLK1 PE=2 SV=1	NA	Solyc01g102700.3.1	AT5G49760.1
Sh_contig_62857	comp61828_c0_seq22	A0A022QXF5	GO:0005086; GO:0032012	4155	81.9	1789	296	7	5545	263	1	1789	0	2828.5	A0A022QXF5|A0A022QXF5_ERYGU Uncharacterized protein OS=Erythranthe guttata OX=4155 GN=MIMGU_mgv1a000101mg PE=4 SV=1	NA	Solyc01g091460.3.1	AT3G60860.1
Sh_contig_63753	comp62014_c0_seq26	A0A2G9GNR2	GO:0016021; GO:0005524; GO:0015407	429701	82.6	694	120	1	4284	2203	1	693	0	1143.3	A0A2G9GNR2|A0A2G9GNR2_9LAMI Pleiotropic drug resistance proteins (PDR1-15), ABC superfamily OS=Handroanthus impetiginosus OX=429701 GN=CDL12_20589 PE=3 SV=1	NA	Solyc05g053610.2.1	AT1G15520.1
Sh_contig_65576	comp62666_c0_seq1	G7L5L2		3880	83.9	62	10	0	2	187	56	117	4.6e-23	116.7	G7L5L2|G7L5L2_MEDTR Lipid transfer protein OS=Medicago truncatula OX=3880 GN=11416539 PE=2 SV=2	NA	Solyc03g079880.3.1	AT3G53980.1
Sh_contig_65661	comp62961_c0_seq1	A0A219KUW4	GO:0030246	39350	63.8	69	22	1	3	209	199	264	5e-15	89.7	A0A219KUW4|A0A219KUW4_OCIBA Lectin 1 OS=Ocimum basilicum OX=39350 GN=Lec1 PE=2 SV=1	NA	NA	NA
Sh_contig_65932	comp63874_c0_seq1	A0A2G9GQ56	GO:0048046; GO:0005618; GO:0004553; GO:0016762; GO:0042546; GO:0071555; GO:0010411	429701	85	287	41	2	1230	2084	7	293	4.5e-146	527.7	A0A2G9GQ56|A0A2G9GQ56_9LAMI Xyloglucan endotransglucosylase/hydrolase OS=Handroanthus impetiginosus OX=429701 GN=CDL12_20295 PE=3 SV=1	NA	Solyc09g008320.3.1	AT2G36870.1

## Sheet: cluster28_annotation
Query	Uniprot subject	GO	TaxId	Percent Identity	Alignment Length	Number of mismatches	Gap open	Query start	Query end	Subject start	Subject end	E-value	Bit score	Master	KO	Tomato subject	Arabidopsis subject	Arabidopsis
Sh_contig_3598	comp16748_c0_seq1	A0A1S3ZLP7	GO:0051213; GO:0046872	4097	58.5	340	132	4	1191	196	1	339	3.2e-115	425.2	A0A1S3ZLP7|A0A1S3ZLP7_TOBAC hyoscyamine 6-dioxygenase-like isoform X1 OS=Nicotiana tabacum OX=4097 GN=LOC107788300 PE=3 SV=1	NA	Solyc11g010410.2.1	AT5G24530.1
Sh_contig_3704	comp17241_c0_seq1	A0A2G9GQJ1	GO:0004674	429701	51.4	525	217	11	70	1620	4	498	6.7e-129	470.3	A0A2G9GQJ1|A0A2G9GQJ1_9LAMI Non-specific serine/threonine protein kinase OS=Handroanthus impetiginosus OX=429701 GN=CDL12_19937 PE=4 SV=1	NA	Solyc11g072930.2.1	AT4G29990.1
Sh_contig_3784	comp17609_c0_seq1	A0A2G9I0L3	GO:0016021; GO:0005509	429701	55.3	684	286	6	2404	404	5	685	5.9e-192	680.2	A0A2G9I0L3|A0A2G9I0L3_9LAMI Ca2+ sensor (EF-Hand superfamily) OS=Handroanthus impetiginosus OX=429701 GN=CDL12_03964 PE=4 SV=1	NA	Solyc03g006260.3.1	AT1G53210.1
Sh_contig_3981	comp18515_c0_seq1	A0A2G9GNC5		429701	53.6	293	105	4	128	928	1	288	3.3e-78	301.2	A0A2G9GNC5|A0A2G9GNC5_9LAMI Uncharacterized protein OS=Handroanthus impetiginosus OX=429701 GN=CDL12_20691 PE=4 SV=1	NA	Solyc01g109500.3.1	AT1G49320.1
Sh_contig_5389	comp23163_c0_seq2	A0A2G9HX04	GO:0009815; GO:0046872	429701	78	314	62	2	1159	2082	1	313	1.9e-139	505.8	A0A2G9HX04|A0A2G9HX04_9LAMI Iron/ascorbate family oxidoreductase OS=Handroanthus impetiginosus OX=429701 GN=CDL12_05275 PE=3 SV=1	NA	Solyc06g060070.3.1	AT1G77330.1
Sh_contig_5427	comp23217_c0_seq1	A0A2G9GTI7	GO:0016021; GO:0005886; GO:0005524; GO:0046872; GO:0008553; GO:0120029	429701	93.8	533	33	0	2	1600	56	588	1.2e-288	1000.7	A0A2G9GTI7|A0A2G9GTI7_9LAMI Plasma membrane ATPase OS=Handroanthus impetiginosus OX=429701 GN=CDL12_18814 PE=3 SV=1	NA	Solyc07g017780.3.1	AT5G57350.1
Sh_contig_5429	comp23218_c0_seq2	A0A022Q7S1	GO:0016021; GO:0020037; GO:0005506; GO:0004497; GO:0016705	4155	69.8	513	152	3	101	1630	1	513	4.6e-204	719.9	A0A022Q7S1|A0A022Q7S1_ERYGU Uncharacterized protein OS=Erythranthe guttata OX=4155 GN=MIMGU_mgv1a004725mg PE=3 SV=1	NA	Solyc05g011940.3.1	AT2G26710.1
Sh_contig_5449	comp23256_c0_seq2	A0A219KUW4	GO:0030246	39350	48	275	130	8	65	886	1	263	1.4e-49	206.1	A0A219KUW4|A0A219KUW4_OCIBA Lectin 1 OS=Ocimum basilicum OX=39350 GN=Lec1 PE=2 SV=1	NA	Solyc01g106160.2.1	AT4G02410.1
Sh_contig_5552	comp23475_c1_seq1	A0A022RCP6	GO:0005524; GO:0004674	4155	75.9	436	96	3	82	1368	3	436	9.8e-190	672.2	A0A022RCP6|A0A022RCP6_ERYGU Uncharacterized protein OS=Erythranthe guttata OX=4155 GN=MIMGU_mgv1a006653mg PE=3 SV=1	NA	Solyc08g074980.3.1	AT1G61590.1
Sh_contig_5593	comp23581_c0_seq1	A0A2G9HI87	GO:0005576; GO:0019953	429701	69.1	272	82	1	72	881	1	272	3.3e-107	397.5	A0A2G9HI87|A0A2G9HI87_9LAMI Uncharacterized protein OS=Handroanthus impetiginosus OX=429701 GN=CDL12_10127 PE=3 SV=1	NA	Solyc01g090810.4.1	AT1G65680.1
Sh_contig_5651	comp23707_c0_seq2	A0A2G9H484	GO:0004185	429701	70.6	487	122	7	1810	362	1	470	1.9e-200	708	A0A2G9H484|A0A2G9H484_9LAMI Carboxypeptidase OS=Handroanthus impetiginosus OX=429701 GN=CDL12_15063 PE=3 SV=1	NA	Solyc01g108450.3.1	AT3G63470.1
Sh_contig_5883	comp24144_c0_seq2	A0A022RIM7	GO:0016788; GO:0008152	4155	78.8	518	100	3	209	1732	1	518	5.7e-248	865.9	A0A022RIM7|A0A022RIM7_ERYGU Uncharacterized protein OS=Erythranthe guttata OX=4155 GN=MIMGU_mgv1a004614mg PE=4 SV=1	NA	Solyc01g008790.3.1	AT3G03520.1
Sh_contig_8469	comp32269_c0_seq1	A0A2G9HLP2	GO:0009055	429701	63.2	117	43	0	99	449	1	117	9e-37	163.3	A0A2G9HLP2|A0A2G9HLP2_9LAMI Uncharacterized protein OS=Handroanthus impetiginosus OX=429701 GN=CDL12_08972 PE=4 SV=1	NA	Solyc01g090120.3.1	AT5G07475.1
Sh_contig_8590	comp32547_c1_seq1	A0A2G9H4Y5	GO:0020037; GO:0046872; GO:0019825; GO:0005344	429701	85	153	23	0	45	503	11	163	4.9e-68	266.9	A0A2G9H4Y5|A0A2G9H4Y5_9LAMI Uncharacterized protein OS=Handroanthus impetiginosus OX=429701 GN=CDL12_15023 PE=3 SV=1	NA	Solyc07g008240.3.1	AT2G16060.1
Sh_contig_8646	comp32698_c0_seq2	A0A022QHH3	GO:0016810; GO:0006807	4155	69.7	340	102	1	21	1040	1	339	2.5e-137	497.7	A0A022QHH3|A0A022QHH3_ERYGU Uncharacterized protein OS=Erythranthe guttata OX=4155 GN=MIMGU_mgv1a009205mg PE=4 SV=1	NA	Solyc11g068730.2.1	AT5G22300.1
Sh_contig_9509	comp34346_c0_seq4	A0A068UDX8	GO:0005524; GO:0008716; GO:0046872	49390	75.4	908	203	3	226	2892	49	955	0	1360.9	A0A068UDX8|A0A068UDX8_COFCA Uncharacterized protein OS=Coffea canephora OX=49390 GN=GSCOC_T00023252001 PE=4 SV=1	NA	Solyc10g085400.2.1	AT3G08840.2
Sh_contig_10277	comp35818_c0_seq1	G4Y3P2	GO:0046872	226208	93.6	47	3	0	237	377	1	47	4e-08	67.8	G4Y3P2|G4Y3P2_SALMI Metallothionein OS=Salvia miltiorrhiza OX=226208 PE=2 SV=1	NA	NA	NA
Sh_contig_10615	comp36523_c0_seq2	A0A2G9GJC1		429701	71.2	132	32	2	792	397	3	128	5.7e-44	188	A0A2G9GJC1|A0A2G9GJC1_9LAMI Uncharacterized protein OS=Handroanthus impetiginosus OX=429701 GN=CDL12_22072 PE=4 SV=1	NA	Solyc08g078910.1.1	AT4G12510.1
Sh_contig_11071	comp37475_c0_seq1	A0A022RVK4	GO:0006952; GO:0009607	4155	75	140	34	1	497	913	1	140	5e-53	217.2	A0A022RVK4|A0A022RVK4_ERYGU Uncharacterized protein OS=Erythranthe guttata OX=4155 GN=MIMGU_mgv1a015249mg PE=4 SV=1	NA	Solyc09g090980.3.1	AT1G24020.1
Sh_contig_11438	comp38054_c0_seq2	A0A2G9GWI3	GO:0046872; GO:0016491	429701	76	317	73	3	1326	2270	1	316	3.4e-141	511.5	A0A2G9GWI3|A0A2G9GWI3_9LAMI Iron/ascorbate family oxidoreductase OS=Handroanthus impetiginosus OX=429701 GN=CDL12_06178 PE=3 SV=1	NA	Solyc06g067860.3.1	AT1G52800.1
Sh_contig_11776	comp38543_c0_seq2	A0A2R6RKU0	GO:0016301	1590841	62.6	937	337	10	324	3116	1	930	0	1069.7	A0A2R6RKU0|A0A2R6RKU0_ACTCH Nodulation receptor kinase OS=Actinidia chinensis var. chinensis OX=1590841 GN=CEY00_Acc05918 PE=4 SV=1	NA	Solyc02g091590.3.1	AT2G37050.3
Sh_contig_12072	comp38979_c0_seq2	A0A2G9HTF9	GO:0016021; GO:0005524; GO:0102026; GO:0015623	429701	83.5	948	146	2	2929	5748	1	946	0	1598.9	A0A2G9HTF9|A0A2G9HTF9_9LAMI Pleiotropic drug resistance proteins (PDR1-15), ABC superfamily OS=Handroanthus impetiginosus OX=429701 GN=CDL12_06503 PE=3 SV=1	NA	Solyc11g067000.2.1	AT1G66950.1
Sh_contig_12341	comp39371_c0_seq12	A0A2G9I774	GO:0000287; GO:0004737; GO:0030976	429701	91.3	573	50	0	2418	4136	15	587	0	1084.3	A0A2G9I774|A0A2G9I774_9LAMI Thiamine pyrophosphate-requiring enzyme OS=Handroanthus impetiginosus OX=429701 GN=CDL12_01672 PE=3 SV=1	NA	Solyc02g077240.3.1	AT5G54960.1
Sh_contig_12345	comp39371_c0_seq6	A0A2G9HQQ1	GO:0000287; GO:0004737; GO:0030976	429701	86.4	631	60	2	2047	3939	1	605	0	1118.6	A0A2G9HQQ1|A0A2G9HQQ1_9LAMI Thiamine pyrophosphate-requiring enzyme OS=Handroanthus impetiginosus OX=429701 GN=CDL12_07439 PE=3 SV=1	NA	Solyc02g077240.3.1	AT5G54960.1
Sh_contig_12542	comp39663_c0_seq1	A0A022QQS4		4155	82.2	146	21	2	832	1254	1	146	5.2e-44	188	A0A022QQS4|A0A022QQS4_ERYGU Uncharacterized protein OS=Erythranthe guttata OX=4155 GN=MIMGU_mgv1a015783mg PE=4 SV=1	NA	Solyc08g078900.1.1	AT1G12090.1
Sh_contig_13489	comp40951_c0_seq1	A0A1S4A6G0	GO:0016021	4097	50.9	548	266	2	36	1676	2	547	1.3e-156	562.4	A0A1S4A6G0|A0A1S4A6G0_TOBAC putative UPF0481 protein At3g02645 OS=Nicotiana tabacum OX=4097 GN=LOC107794271 PE=4 SV=1	NA	Solyc06g068340.2.1	AT3G02645.1
Sh_contig_13618	comp41129_c0_seq2	A0A022RQU5	GO:0016021; GO:0015297; GO:0015238	4155	86.4	486	64	1	1914	3365	1	486	8e-230	806.6	A0A022RQU5|A0A022RQU5_ERYGU Protein DETOXIFICATION OS=Erythranthe guttata OX=4155 GN=MIMGU_mgv1a005366mg PE=3 SV=1	NA	Solyc07g006730.3.1	AT5G52450.1
Sh_contig_13770	comp41304_c0_seq2	A0A022RDY4	GO:0048046	4155	54.9	182	80	2	952	1497	187	366	2.9e-44	189.1	A0A022RDY4|A0A022RDY4_ERYGU Dirigent protein (Fragment) OS=Erythranthe guttata OX=4155 GN=MIMGU_mgv1a022110mg PE=3 SV=1	NA	Solyc07g042300.1.1	AT1G22900.1
Sh_contig_15416	comp43281_c0_seq1	A0A022QAB9	GO:0016747	4155	76.8	452	99	4	1441	2778	1	452	3.7e-201	711.1	A0A022QAB9|A0A022QAB9_ERYGU Uncharacterized protein OS=Erythranthe guttata OX=4155 GN=MIMGU_mgv1a006215mg PE=4 SV=1	NA	Solyc07g015960.1.1	AT2G19070.1
Sh_contig_15675	comp43599_c0_seq1	A0A022R1T3		4155	72.4	286	76	2	1155	301	28	311	1.4e-123	453	A0A022R1T3|A0A022R1T3_ERYGU Uncharacterized protein OS=Erythranthe guttata OX=4155 GN=MIMGU_mgv1a010282mg PE=4 SV=1	NA	Solyc02g078930.2.1	AT5G54370.1
Sh_contig_15685	comp43614_c0_seq1	A0A2G9FYW8	GO:0006952; GO:0009607	429701	65.5	148	51	0	591	1034	1	148	7.6e-49	203.8	A0A2G9FYW8|A0A2G9FYW8_9LAMI Uncharacterized protein OS=Handroanthus impetiginosus OX=429701 GN=CDL12_29264 PE=4 SV=1	NA	Solyc04g007780.3.1	AT1G70850.1
Sh_contig_16258	comp44241_c0_seq1	A0A2R6R6V3		1590841	55.1	185	81	2	732	1286	4	186	1.7e-47	199.5	A0A2R6R6V3|A0A2R6R6V3_ACTCH Dirigent protein OS=Actinidia chinensis var. chinensis OX=1590841 GN=CEY00_Acc10782 PE=3 SV=1	NA	Solyc10g008900.3.1	AT1G65870.1
Sh_contig_16380	comp44374_c0_seq1	A0A1S3X9M8	GO:0005576; GO:0020037; GO:0046872; GO:0004601; GO:0042744; GO:0006979	4097	75	268	65	1	1009	212	79	346	8.1e-113	416	A0A1S3X9M8|A0A1S3X9M8_TOBAC Peroxidase OS=Nicotiana tabacum OX=4097 GN=LOC107762615 PE=3 SV=1	K00430	Solyc12g017870.2.1	AT1G05240.1
Sh_contig_17435	comp45364_c0_seq1	A0A022Q0N7	GO:0046872; GO:0016491	4155	63	308	109	4	1270	2184	9	314	1.7e-111	412.9	A0A022Q0N7|A0A022Q0N7_ERYGU Uncharacterized protein OS=Erythranthe guttata OX=4155 GN=MIMGU_mgv1a010326mg PE=3 SV=1	NA	Solyc12g042980.2.1	AT1G52790.1
Sh_contig_17539	comp45452_c0_seq4	A0A2G9GN94	GO:0048046; GO:0005507; GO:0052716; GO:0046274	429701	79.2	365	76	0	1095	1	1	365	2.7e-177	631.3	A0A2G9GN94|A0A2G9GN94_9LAMI Laccase OS=Handroanthus impetiginosus OX=429701 GN=CDL12_20669 PE=3 SV=1	NA	Solyc04g072280.3.1	AT5G09360.1
Sh_contig_17544	comp45458_c0_seq1	B9SC09	GO:0005576; GO:0009405	3988	35.6	466	275	8	1680	3017	5	465	4.6e-69	272.3	B9SC09|B9SC09_RICCO Uncharacterized protein OS=Ricinus communis OX=3988 GN=RCOM_0701460 PE=4 SV=1	NA	NA	NA
Sh_contig_18070	comp45926_c0_seq1	A0A2G9GWJ0	GO:0046872; GO:0016491	429701	77.4	310	70	0	1172	243	1	310	2.1e-143	518.8	A0A2G9GWJ0|A0A2G9GWJ0_9LAMI Iron/ascorbate family oxidoreductase OS=Handroanthus impetiginosus OX=429701 GN=CDL12_17780 PE=3 SV=1	NA	Solyc06g066830.3.1	AT1G52820.1
Sh_contig_18101	comp45955_c0_seq2	A0A2P2IPK6		61149	35.3	119	58	4	803	471	6	113	5.5e-06	60.8	A0A2P2IPK6|A0A2P2IPK6_RHIMU Organ-specific protein P4-like isoform X2 OS=Rhizophora mucronata OX=61149 PE=4 SV=1	NA	Solyc10g009150.3.1	NA
Sh_contig_18102	comp45955_c0_seq4	A0A2P2IPK6		61149	29.3	116	57	3	728	447	6	118	0.00021	55.5	A0A2P2IPK6|A0A2P2IPK6_RHIMU Organ-specific protein P4-like isoform X2 OS=Rhizophora mucronata OX=61149 PE=4 SV=1	NA	Solyc10g009150.3.1	NA
Sh_contig_19627	comp47299_c0_seq6	A0A022RP11	GO:0016021; GO:0055085	4155	78.1	524	106	3	668	2236	1	516	5e-230	806.6	A0A022RP11|A0A022RP11_ERYGU Uncharacterized protein OS=Erythranthe guttata OX=4155 GN=MIMGU_mgv1a004654mg PE=3 SV=1	NA	Solyc06g009130.3.1	AT2G47600.1
Sh_contig_19634	comp47302_c0_seq3	A0A2G9HTZ9	GO:0005576; GO:0020037; GO:0046872; GO:0004601; GO:0042744; GO:0006979	429701	80.9	320	61	0	1920	961	5	324	4.4e-148	534.3	A0A2G9HTZ9|A0A2G9HTZ9_9LAMI Peroxidase OS=Handroanthus impetiginosus OX=429701 GN=CDL12_06548 PE=3 SV=1	NA	Solyc02g094180.3.1	AT4G37530.1
Sh_contig_21857	comp48947_c1_seq1	D6MWR7	GO:0006952; GO:0009607	226208	75.2	153	37	1	758	1216	1	152	8.7e-61	243.8	D6MWR7|D6MWR7_SALMI Putative major latex-like protein OS=Salvia miltiorrhiza OX=226208 GN=MLP PE=4 SV=1	NA	Solyc00g322635.1.1	AT1G70830.1
Sh_contig_21858	comp48947_c1_seq10	A0A022PQR4	GO:0006952; GO:0009607	4155	78.4	148	32	0	731	288	1	148	5.1e-63	251.1	A0A022PQR4|A0A022PQR4_ERYGU Uncharacterized protein OS=Erythranthe guttata OX=4155 GN=MIMGU_mgv1a015637mg PE=4 SV=1	NA	Solyc00g322635.1.1	AT1G70890.1
Sh_contig_21861	comp48947_c1_seq16	A0A022PQR4	GO:0006952; GO:0009607	4155	77.7	148	33	0	893	1336	1	148	7.2e-63	250.8	A0A022PQR4|A0A022PQR4_ERYGU Uncharacterized protein OS=Erythranthe guttata OX=4155 GN=MIMGU_mgv1a015637mg PE=4 SV=1	NA	Solyc00g322635.1.1	AT1G70890.1
Sh_contig_21862	comp48947_c1_seq7	A0A022PQR4	GO:0006952; GO:0009607	4155	77.7	148	33	0	758	1201	1	148	6.6e-63	250.8	A0A022PQR4|A0A022PQR4_ERYGU Uncharacterized protein OS=Erythranthe guttata OX=4155 GN=MIMGU_mgv1a015637mg PE=4 SV=1	NA	Solyc00g322635.1.1	AT1G70890.1
Sh_contig_23214	comp49842_c0_seq2	A0A2N9HWV4	GO:0004474; GO:0006097; GO:0006099	28930	77.4	549	121	2	171	1814	1	547	9.8e-259	901.7	A0A2N9HWV4|A0A2N9HWV4_FAGSY Malate synthase OS=Fagus sylvatica OX=28930 GN=FSB_LOCUS44457 PE=3 SV=1	NA	Solyc03g111140.3.1	AT5G03860.1
Sh_contig_24366	comp50569_c0_seq2	A0A219KUW4	GO:0030246	39350	51.5	262	113	5	1105	323	1	249	4.7e-61	244.2	A0A219KUW4|A0A219KUW4_OCIBA Lectin 1 OS=Ocimum basilicum OX=39350 GN=Lec1 PE=2 SV=1	NA	Solyc10g047810.2.1	AT3G53380.1
Sh_contig_24374	comp50574_c0_seq1	A0A1U7ZVF4		4432	63.3	349	127	1	1390	347	12	360	1.1e-38	170.2	A0A1U7ZVF4|A0A1U7ZVF4_NELNU leucine-rich repeat extensin-like protein 6 OS=Nelumbo nucifera OX=4432 GN=LOC104596598 PE=4 SV=1	NA	Solyc09g082530.2.1	AT3G22800.1
Sh_contig_24553	comp50683_c1_seq1	A0A022RVK4	GO:0006952; GO:0009607	4155	53.5	159	71	2	61	534	1	157	2.2e-41	178.3	A0A022RVK4|A0A022RVK4_ERYGU Uncharacterized protein OS=Erythranthe guttata OX=4155 GN=MIMGU_mgv1a015249mg PE=4 SV=1	NA	Solyc09g090980.3.1	AT1G24020.1
Sh_contig_24698	comp50786_c0_seq8	A0A022Q9T2	GO:0016021	4155	66.4	803	244	9	2552	204	1	797	2.2e-283	984.9	A0A022Q9T2|A0A022Q9T2_ERYGU Uncharacterized protein OS=Erythranthe guttata OX=4155 GN=MIMGU_mgv1a001533mg PE=4 SV=1	NA	Solyc06g075970.3.1	AT2G28780.1
Sh_contig_24719	comp50798_c0_seq3	A0A2G9I8M9	GO:0008171	429701	84.3	236	37	0	962	1669	1	236	8.1e-111	410.2	A0A2G9I8M9|A0A2G9I8M9_9LAMI O-methyltransferase OS=Handroanthus impetiginosus OX=429701 GN=CDL12_01150 PE=4 SV=1	NA	Solyc09g082660.3.1	AT1G67980.1
Sh_contig_26654	comp51817_c0_seq2	A0A022RKJ7	GO:0048046	4155	86.8	235	31	0	958	254	21	255	7.9e-105	389.4	A0A022RKJ7|A0A022RKJ7_ERYGU Dirigent protein OS=Erythranthe guttata OX=4155 GN=MIMGU_mgv1a026440mg PE=3 SV=1	NA	Solyc12g097095.1.1	AT3G24020.1
Sh_contig_27075	comp52015_c1_seq2	A0A022RC67	GO:0005576; GO:0020037; GO:0046872; GO:0004601; GO:0042744; GO:0006979	4155	80.2	328	56	2	1220	2176	3	330	8.1e-148	533.5	A0A022RC67|A0A022RC67_ERYGU Peroxidase OS=Erythranthe guttata OX=4155 GN=MIMGU_mgv1a009838mg PE=3 SV=1	NA	Solyc07g017880.3.1	AT4G30170.1
Sh_contig_28098	comp52545_c1_seq1	A0A2G9GN94	GO:0048046; GO:0005507; GO:0052716; GO:0046274	429701	81.7	208	37	1	944	324	359	566	1.5e-100	375.2	A0A2G9GN94|A0A2G9GN94_9LAMI Laccase OS=Handroanthus impetiginosus OX=429701 GN=CDL12_20669 PE=3 SV=1	NA	Solyc04g072280.3.1	AT5G09360.1
Sh_contig_28204	comp52588_c0_seq5	A0A1U8ESB3	GO:0005199; GO:0009664	4072	79.3	135	28	0	130	534	383	517	7e-59	236.5	A0A1U8ESB3|A0A1U8ESB3_CAPAN extensin-2-like OS=Capsicum annuum OX=4072 GN=LOC107850122 PE=4 SV=1	NA	Solyc12g098753.1.1	NA
Sh_contig_28206	comp52593_c0_seq2	A0A2G9H2E1	GO:0006952; GO:0009607	429701	68.2	151	47	1	699	250	1	151	1.2e-56	229.9	A0A2G9H2E1|A0A2G9H2E1_9LAMI Uncharacterized protein OS=Handroanthus impetiginosus OX=429701 GN=CDL12_15715 PE=4 SV=1	NA	Solyc09g014580.3.1	AT1G70850.1
Sh_contig_28388	comp52684_c0_seq1	A0A2G9HX04	GO:0009815; GO:0046872	429701	78.2	238	49	2	97	810	1	235	2.1e-103	384.4	A0A2G9HX04|A0A2G9HX04_9LAMI Iron/ascorbate family oxidoreductase OS=Handroanthus impetiginosus OX=429701 GN=CDL12_05275 PE=3 SV=1	NA	Solyc06g060070.3.1	AT1G77330.1
Sh_contig_28898	comp52915_c1_seq2	A0A0B4VRN9	GO:0020037; GO:0005506; GO:0004497; GO:0016705	226208	85.2	479	67	1	1878	442	2	476	1.3e-243	852.4	A0A0B4VRN9|A0A0B4VRN9_SALMI Cytochrome P450 CYP716C12 OS=Salvia miltiorrhiza OX=226208 PE=2 SV=1	NA	Solyc02g069600.3.1	AT5G36110.1
Sh_contig_29295	comp53105_c0_seq2	A0A022R5S1	GO:0016021; GO:0005524; GO:0042626	4155	72.4	1224	333	3	378	4046	11	1230	0	1733	A0A022R5S1|A0A022R5S1_ERYGU Uncharacterized protein OS=Erythranthe guttata OX=4155 GN=MIMGU_mgv1a026620mg PE=4 SV=1	NA	Solyc06g009290.3.1	AT2G47000.1
Sh_contig_29752	comp53290_c0_seq2	A0A2G9GSI7	GO:0030749	429701	58	350	132	6	1377	358	14	358	1.3e-109	406	A0A2G9GSI7|A0A2G9GSI7_9LAMI Loganate O-methyltransferase OS=Handroanthus impetiginosus OX=429701 GN=CDL12_19168 PE=4 SV=1	NA	Solyc02g091140.3.1	AT1G15125.1
Sh_contig_29755	comp53292_c0_seq4	A0A2G2VJ36		33114	77.8	135	30	0	662	258	383	517	2.6e-57	231.5	A0A2G2VJ36|A0A2G2VJ36_CAPBA Uncharacterized protein OS=Capsicum baccatum OX=33114 GN=CQW23_29320 PE=4 SV=1	NA	Solyc12g098753.1.1	NA
Sh_contig_31802	comp54179_c0_seq44	A0A022QDJ2	GO:0046872; GO:0016491	4155	64.7	363	120	3	2110	1034	11	369	2.7e-137	498.4	A0A022QDJ2|A0A022QDJ2_ERYGU Uncharacterized protein OS=Erythranthe guttata OX=4155 GN=MIMGU_mgv1a008542mg PE=3 SV=1	NA	Solyc09g089790.3.1	AT1G06620.1
Sh_contig_32186	comp54328_c0_seq2	A0A219KUW4	GO:0030246	39350	61.4	267	96	3	1030	1818	1	264	8.7e-82	313.9	A0A219KUW4|A0A219KUW4_OCIBA Lectin 1 OS=Ocimum basilicum OX=39350 GN=Lec1 PE=2 SV=1	NA	Solyc10g047810.2.1	AT3G53380.1
Sh_contig_32487	comp54449_c0_seq1	A0A022QE60	GO:0004097; GO:0046872; GO:0046148	4155	69.2	546	151	7	1910	315	38	580	4.2e-214	753.4	A0A022QE60|A0A022QE60_ERYGU Uncharacterized protein OS=Erythranthe guttata OX=4155 GN=MIMGU_mgv1a027162mg PE=4 SV=1	NA	Solyc02g078650.3.1	NA
Sh_contig_33706	comp54856_c0_seq1	A0A2G9I8K6	GO:0006952; GO:0009607	429701	73.8	145	38	0	600	166	6	150	5.2e-60	240.7	A0A2G9I8K6|A0A2G9I8K6_9LAMI Uncharacterized protein OS=Handroanthus impetiginosus OX=429701 GN=CDL12_01249 PE=4 SV=1	NA	Solyc00g322635.1.1	AT1G70830.1
Sh_contig_33954	comp54954_c0_seq1	A0A2G9I6D2	GO:0048046; GO:0005507; GO:0052716; GO:0046274	429701	79.1	575	111	3	1903	3603	1	574	2.5e-279	971.1	A0A2G9I6D2|A0A2G9I6D2_9LAMI Laccase OS=Handroanthus impetiginosus OX=429701 GN=CDL12_01956 PE=3 SV=1	NA	Solyc06g076330.3.1	AT5G60020.1
Sh_contig_35102	comp55357_c0_seq1	A0A1B0VTE5	GO:0016747	41228	52.8	430	189	7	52	1317	17	440	1.6e-117	432.2	A0A1B0VTE5|A0A1B0VTE5_9LAMI Acyltransferase ACT2 OS=Plectranthus barbatus OX=41228 PE=2 SV=1	NA	Solyc07g006670.1.1	AT1G24430.1
Sh_contig_35144	comp55377_c2_seq15	H9AY17	GO:0051213; GO:0046872	226208	85.8	317	44	1	1171	2121	1	316	3.8e-158	567.8	H9AY17|H9AY17_SALMI 2-oxoglutarate-dependent dioxygenase OS=Salvia miltiorrhiza OX=226208 PE=3 SV=1	NA	Solyc06g067870.3.1	AT1G52800.1
Sh_contig_36256	comp55730_c0_seq8	A0A022QKE7	GO:0016021; GO:0005509	4155	62.8	508	189	0	1692	169	54	561	6.2e-165	590.9	A0A022QKE7|A0A022QKE7_ERYGU Uncharacterized protein OS=Erythranthe guttata OX=4155 GN=MIMGU_mgv1a003825mg PE=4 SV=1	NA	Solyc12g014110.2.1	AT1G53210.1
Sh_contig_36583	comp55824_c0_seq8	A0A2G9I3H3	GO:0004332; GO:0051287; GO:0004616; GO:0008270; GO:0005975	429701	82	1374	247	1	4546	425	2	1374	0	2201	A0A2G9I3H3|A0A2G9I3H3_9LAMI Putative dehydrogenase OS=Handroanthus impetiginosus OX=429701 GN=CDL12_02964 PE=4 SV=1	NA	Solyc03g118640.3.1	AT1G18270.3
Sh_contig_36662	comp55858_c0_seq3	A0A022QE07	GO:0016021; GO:0022857	4155	82.7	388	46	4	1314	208	12	397	1.8e-168	601.3	A0A022QE07|A0A022QE07_ERYGU WAT1-related protein OS=Erythranthe guttata OX=4155 GN=MIMGU_mgv1a007458mg PE=3 SV=1	NA	Solyc10g078270.2.1	AT5G07050.1
Sh_contig_36663	comp55858_c0_seq7	A0A022QE07	GO:0016021; GO:0022857	4155	86.7	354	45	1	1328	267	12	363	4.2e-166	594.3	A0A022QE07|A0A022QE07_ERYGU WAT1-related protein OS=Erythranthe guttata OX=4155 GN=MIMGU_mgv1a007458mg PE=3 SV=1	NA	Solyc10g078270.2.1	AT5G07050.1
Sh_contig_37049	comp55989_c0_seq9	A0A2G9I008	GO:0043531	429701	55.8	892	362	11	340	2943	1	884	6.7e-270	939.5	A0A2G9I008|A0A2G9I008_9LAMI Apoptotic ATPase OS=Handroanthus impetiginosus OX=429701 GN=CDL12_04212 PE=3 SV=1	NA	Solyc05g009630.3.1	AT3G46730.1
Sh_contig_39926	comp56792_c1_seq23	A0A022RKR7	GO:0048046	4155	79.7	227	41	1	720	1385	123	349	8.2e-96	360.1	A0A022RKR7|A0A022RKR7_ERYGU Dirigent protein (Fragment) OS=Erythranthe guttata OX=4155 GN=MIMGU_mgv1a021006mg PE=3 SV=1	NA	Solyc05g054780.2.1	AT3G55230.1
Sh_contig_39980	comp56813_c0_seq3	A0A022QYE6	GO:0048046	4155	56.3	151	63	2	201	647	38	187	1.7e-36	162.2	A0A022QYE6|A0A022QYE6_ERYGU Dirigent protein OS=Erythranthe guttata OX=4155 GN=MIMGU_mgv1a026142mg PE=3 SV=1	NA	Solyc07g042300.1.1	AT1G65870.1
Sh_contig_40217	comp56880_c1_seq1	A0A2G9I6L0	GO:0016021; GO:0005524; GO:0102026; GO:0015623	429701	86.7	513	67	1	2	1540	930	1441	7.4e-246	859	A0A2G9I6L0|A0A2G9I6L0_9LAMI Pleiotropic drug resistance proteins (PDR1-15), ABC superfamily OS=Handroanthus impetiginosus OX=429701 GN=CDL12_01838 PE=3 SV=1	NA	Solyc11g067000.2.1	AT2G36380.1
Sh_contig_40508	comp56937_c0_seq3	A0A1S4B6X6		4097	69.2	289	70	6	1567	2382	93	379	2.2e-90	342.8	A0A1S4B6X6|A0A1S4B6X6_TOBAC AT-hook motif nuclear-localized protein 20-like OS=Nicotiana tabacum OX=4097 GN=LOC107805120 PE=4 SV=1	NA	Solyc09g089620.1.1	AT4G14465.1
Sh_contig_41582	comp57230_c0_seq2	A0A022QYE6	GO:0048046	4155	55.1	185	78	2	888	334	8	187	1.4e-46	196.8	A0A022QYE6|A0A022QYE6_ERYGU Dirigent protein OS=Erythranthe guttata OX=4155 GN=MIMGU_mgv1a026142mg PE=3 SV=1	NA	Solyc10g055200.1.1	AT1G22900.1
Sh_contig_42689	comp57497_c0_seq2	A0A2G9HVU9	GO:0043531	429701	50.5	182	88	2	1001	1543	803	983	9.8e-34	154.1	A0A2G9HVU9|A0A2G9HVU9_9LAMI Apoptotic ATPase OS=Handroanthus impetiginosus OX=429701 GN=CDL12_05644 PE=3 SV=1	NA	Solyc12g096920.1.1	AT5G43470.1
Sh_contig_42970	comp57586_c1_seq30	A0A022RQ32	GO:0043531	4155	43.6	440	227	7	1917	646	432	866	8.3e-58	234.2	A0A022RQ32|A0A022RQ32_ERYGU Uncharacterized protein OS=Erythranthe guttata OX=4155 GN=MIMGU_mgv1a018451mg PE=3 SV=1	NA	Solyc12g096920.1.1	AT5G35450.1
Sh_contig_43476	comp57725_c1_seq12	A0A022R8J6	GO:0016021; GO:0005886	4155	84.1	201	28	2	858	1457	9	206	6.2e-65	258.1	A0A022R8J6|A0A022R8J6_ERYGU CASP-like protein OS=Erythranthe guttata OX=4155 GN=MIMGU_mgv1a013904mg PE=3 SV=1	NA	Solyc06g074230.3.1	AT5G06200.1
Sh_contig_43830	comp57828_c1_seq1	A0A022QUF0	GO:0006952; GO:0009607	4155	58.3	151	63	0	68	520	1	151	1.2e-50	209.1	A0A022QUF0|A0A022QUF0_ERYGU Uncharacterized protein OS=Erythranthe guttata OX=4155 GN=MIMGU_mgv1a015629mg PE=4 SV=1	NA	Solyc05g046145.1.1	AT1G70840.1
Sh_contig_46016	comp58286_c0_seq1	A0A2G9GZE7	GO:0016021; GO:0015743	429701	65.3	447	152	1	25	1356	7	453	2.4e-162	581.3	A0A2G9GZE7|A0A2G9GZE7_9LAMI Putative membrane protein OS=Handroanthus impetiginosus OX=429701 GN=CDL12_16770 PE=4 SV=1	NA	Solyc11g068970.1.1	AT1G08440.1
Sh_contig_46385	comp58381_c0_seq1	A0A022Q114	GO:0043531	4155	49.2	415	191	10	1224	19	189	596	8.3e-96	359.8	A0A022Q114|A0A022Q114_ERYGU Uncharacterized protein OS=Erythranthe guttata OX=4155 GN=MIMGU_mgv1a002671mg PE=4 SV=1	NA	Solyc05g009630.3.1	AT1G53350.1
Sh_contig_46982	comp58510_c0_seq2	A0A2G9G9K2	GO:0048046; GO:0005618; GO:0004553; GO:0016762; GO:0042546; GO:0071555; GO:0010411	429701	72.7	278	68	4	51	869	22	296	2.7e-119	437.6	A0A2G9G9K2|A0A2G9G9K2_9LAMI Xyloglucan endotransglucosylase/hydrolase OS=Handroanthus impetiginosus OX=429701 GN=CDL12_25522 PE=3 SV=1	NA	Solyc07g055990.3.1	AT4G30270.1
Sh_contig_47682	comp58678_c2_seq1	A0A173DWR8	GO:0016491; GO:0008270	41396	72.6	340	93	0	1503	2522	12	351	1.4e-141	513.1	A0A173DWR8|A0A173DWR8_TECGR Cinnamyl alcohol dehydrogenase 1 OS=Tectona grandis OX=41396 GN=CAD1 PE=2 SV=1	NA	Solyc01g107590.3.1	AT3G19450.1
Sh_contig_47721	comp58686_c2_seq2	A0A2G9I019	GO:0050590; GO:0046872	429701	63.2	364	130	2	130	1209	8	371	3.4e-134	488.4	A0A2G9I019|A0A2G9I019_9LAMI Iron/ascorbate family oxidoreductase OS=Handroanthus impetiginosus OX=429701 GN=CDL12_04177 PE=3 SV=1	NA	Solyc09g089800.2.1	AT1G06620.1
Sh_contig_50624	comp59338_c0_seq1	A0A2G9HWM0	GO:0046872; GO:0016491	429701	74.1	320	80	2	992	1945	1	319	2.5e-140	508.4	A0A2G9HWM0|A0A2G9HWM0_9LAMI Iron/ascorbate family oxidoreductase OS=Handroanthus impetiginosus OX=429701 GN=CDL12_05365 PE=3 SV=1	NA	Solyc01g090630.3.1	AT1G52800.1
Sh_contig_51861	comp59608_c1_seq9	A0A022QU99	GO:0005576; GO:0020037; GO:0046872; GO:0004601; GO:0042744; GO:0006979	4155	75.9	270	65	0	1298	489	51	320	4.3e-114	421.4	A0A022QU99|A0A022QU99_ERYGU Peroxidase OS=Erythranthe guttata OX=4155 GN=MIMGU_mgv1a021792mg PE=3 SV=1	NA	Solyc11g018800.2.1	AT1G14550.1
Sh_contig_52581	comp59762_c0_seq18	A0A022PS52	GO:0016021; GO:0005315; GO:0006817	4155	85.7	517	70	2	1744	200	1	515	3.3e-257	897.5	A0A022PS52|A0A022PS52_ERYGU Uncharacterized protein OS=Erythranthe guttata OX=4155 GN=MIMGU_mgv1a018422mg PE=4 SV=1	NA	Solyc03g005530.1.1	AT3G54700.1
Sh_contig_53330	comp59919_c1_seq1	A0A2G9I008	GO:0043531	429701	50.3	886	424	9	3332	711	1	882	8.8e-228	799.7	A0A2G9I008|A0A2G9I008_9LAMI Apoptotic ATPase OS=Handroanthus impetiginosus OX=429701 GN=CDL12_04212 PE=3 SV=1	NA	Solyc05g009630.3.1	AT5G35450.1
Sh_contig_53331	comp59919_c1_seq4	A0A2G9I008	GO:0043531	429701	49.9	889	422	11	3329	711	1	882	3.9e-228	801.2	A0A2G9I008|A0A2G9I008_9LAMI Apoptotic ATPase OS=Handroanthus impetiginosus OX=429701 GN=CDL12_04212 PE=3 SV=1	NA	Solyc05g009630.3.1	AT5G35450.1
Sh_contig_53671	comp59965_c0_seq3	A0A022QV16	GO:0016813; GO:0008152	4155	88.5	226	26	0	843	166	239	464	1.1e-104	390.6	A0A022QV16|A0A022QV16_ERYGU Uncharacterized protein OS=Erythranthe guttata OX=4155 GN=MIMGU_mgv1a005924mg PE=4 SV=1	NA	Solyc09g083410.3.1	AT5G43600.1
Sh_contig_54686	comp60183_c0_seq2	A0A2G9GN94	GO:0048046; GO:0005507; GO:0052716; GO:0046274	429701	65.5	563	185	6	2174	507	6	566	6.2e-227	796.2	A0A2G9GN94|A0A2G9GN94_9LAMI Laccase OS=Handroanthus impetiginosus OX=429701 GN=CDL12_20669 PE=3 SV=1	NA	Solyc04g072280.3.1	AT5G09360.1
Sh_contig_54813	comp60216_c2_seq9	A0A2G3DAA4	GO:0016491; GO:0008270	80379	81.1	380	72	0	1310	171	10	389	1.3e-184	656	A0A2G3DAA4|A0A2G3DAA4_CAPCH Alcohol dehydrogenase-like 3 OS=Capsicum chinense OX=80379 GN=BC332_00022 PE=3 SV=1	NA	Solyc08g083280.3.1	AT1G32780.1
Sh_contig_57261	comp60696_c0_seq5	A0A2G9I9N6	GO:0043531	429701	47.3	91	45	1	12	275	792	882	1.7e-13	85.5	A0A2G9I9N6|A0A2G9I9N6_9LAMI Apoptotic ATPase OS=Handroanthus impetiginosus OX=429701 GN=CDL12_00872 PE=4 SV=1	NA	Solyc05g009630.3.1	NA
Sh_contig_57419	comp60737_c2_seq2	B9SC09	GO:0005576; GO:0009405	3988	37.8	471	261	11	699	2048	5	464	1e-57	234.2	B9SC09|B9SC09_RICCO Uncharacterized protein OS=Ricinus communis OX=3988 GN=RCOM_0701460 PE=4 SV=1	NA	NA	NA
Sh_contig_58595	comp60953_c0_seq4	A0A2G9H4V6	GO:0005576; GO:0020037; GO:0046872; GO:0004601; GO:0042744; GO:0006979	429701	69.7	294	89	0	1024	143	21	314	6.1e-116	427.6	A0A2G9H4V6|A0A2G9H4V6_9LAMI Peroxidase OS=Handroanthus impetiginosus OX=429701 GN=CDL12_14822 PE=3 SV=1	NA	Solyc00g072400.3.1	AT5G05340.1
Sh_contig_62552	comp61750_c0_seq5	B9SC09	GO:0005576; GO:0009405	3988	38.3	418	234	8	1340	135	55	464	3e-70	275	B9SC09|B9SC09_RICCO Uncharacterized protein OS=Ricinus communis OX=3988 GN=RCOM_0701460 PE=4 SV=1	NA	NA	NA
Sh_contig_62799	comp61813_c0_seq1	A0A2G9HLB0	GO:0020037; GO:0046872; GO:0004601; GO:0042744; GO:0006979	429701	76.7	322	75	0	1282	317	1	322	2.4e-139	505.4	A0A2G9HLB0|A0A2G9HLB0_9LAMI Peroxidase OS=Handroanthus impetiginosus OX=429701 GN=CDL12_08986 PE=3 SV=1	NA	Solyc08g075830.3.1	AT3G01190.1
Sh_contig_63190	comp61900_c0_seq8	A0A022Q3N0	GO:0043531	4155	37.3	976	454	22	525	3185	1	907	4.2e-156	561.6	A0A022Q3N0|A0A022Q3N0_ERYGU Uncharacterized protein OS=Erythranthe guttata OX=4155 GN=MIMGU_mgv1a021133mg PE=3 SV=1	NA	Solyc06g062440.3.1	AT1G50180.1
Sh_contig_64724	comp62217_c1_seq3	A0A022Q3N0	GO:0043531	4155	38.5	946	457	23	2983	413	1	910	2.3e-156	562.4	A0A022Q3N0|A0A022Q3N0_ERYGU Uncharacterized protein OS=Erythranthe guttata OX=4155 GN=MIMGU_mgv1a021133mg PE=3 SV=1	NA	Solyc11g069020.2.1	AT3G46530.1
Sh_contig_65528	comp62476_c0_seq1	A0A0D3BY86		109376	68.7	115	35	1	35	379	1	114	3.4e-38	167.2	A0A0D3BY86|A0A0D3BY86_BRAOL Uncharacterized protein OS=Brassica oleracea var. oleracea OX=109376 GN=106339730 PE=4 SV=1	NA	Solyc03g079880.3.1	AT3G53980.1
Sh_contig_65583	comp62706_c0_seq1	A0A022R1L2	GO:0004097; GO:0046872; GO:0046148	4155	66.5	200	61	3	602	3	175	368	1.2e-74	288.5	A0A022R1L2|A0A022R1L2_ERYGU Uncharacterized protein OS=Erythranthe guttata OX=4155 GN=MIMGU_mgv1a003495mg PE=4 SV=1	NA	Solyc08g074620.3.1	NA
Sh_contig_65588	comp62715_c0_seq1	A0A2I0I752		22663	75.5	106	20	1	52	369	1	100	4.2e-27	129.8	A0A2I0I752|A0A2I0I752_PUNGR Uncharacterized protein OS=Punica granatum OX=22663 GN=CRG98_039870 PE=4 SV=1	NA	Solyc08g078870.2.1	AT1G12090.1
Sh_contig_65597	comp62740_c0_seq1	A0A2G9H9F0	GO:0004097; GO:0046872	429701	56.3	213	93	0	1	639	299	511	1.1e-67	265.8	A0A2G9H9F0|A0A2G9H9F0_9LAMI Catechol oxidase OS=Handroanthus impetiginosus OX=429701 GN=CDL12_13225 PE=4 SV=1	NA	Solyc08g074690.3.1	NA
Sh_contig_65610	comp62792_c0_seq1	A0A0N9LXU7	GO:0004097; GO:0046872; GO:0046148	4146	53.6	183	67	6	519	1	2	176	5.3e-37	164.1	A0A0N9LXU7|A0A0N9LXU7_OLEEU Putative polyphenol oxidase OS=Olea europaea OX=4146 GN=PPO PE=2 SV=1	NA	Solyc08g074620.3.1	NA
Sh_contig_65644	comp62912_c0_seq1	A0A2G9FYW8	GO:0006952; GO:0009607	429701	52.7	148	70	0	46	489	1	148	2.3e-35	158.3	A0A2G9FYW8|A0A2G9FYW8_9LAMI Uncharacterized protein OS=Handroanthus impetiginosus OX=429701 GN=CDL12_29264 PE=4 SV=1	NA	Solyc04g007825.1.1	AT5G28000.1
Sh_contig_65646	comp62924_c0_seq1	A0A022RBW5		4155	70.5	95	21	2	541	266	1	91	4.3e-25	124	A0A022RBW5|A0A022RBW5_ERYGU Uncharacterized protein OS=Erythranthe guttata OX=4155 GN=MIMGU_mgv1a017142mg PE=4 SV=1	NA	Solyc01g109900.3.1	NA
Sh_contig_65732	comp63182_c0_seq1	A0A2G9GMW3	GO:0005507; GO:0008447	429701	81	538	97	2	167	1777	1	534	2.4e-265	923.7	A0A2G9GMW3|A0A2G9GMW3_9LAMI Multicopper oxidase OS=Handroanthus impetiginosus OX=429701 GN=CDL12_20840 PE=4 SV=1	NA	Solyc02g065170.3.1	AT4G37160.1
Sh_contig_65839	comp63552_c0_seq1	A0A2G9H9S7		429701	77.1	301	66	1	1480	2382	76	373	3.1e-140	508.4	A0A2G9H9S7|A0A2G9H9S7_9LAMI Uncharacterized protein OS=Handroanthus impetiginosus OX=429701 GN=CDL12_13320 PE=4 SV=1	NA	Solyc11g069280.2.1	AT5G60520.1
Sh_contig_65845	comp63568_c0_seq1	A0A2G9GTI7	GO:0016021; GO:0005886; GO:0005524; GO:0046872; GO:0008553; GO:0120029	429701	86.4	236	30	1	2	709	699	932	1.1e-111	411.8	A0A2G9GTI7|A0A2G9GTI7_9LAMI Plasma membrane ATPase OS=Handroanthus impetiginosus OX=429701 GN=CDL12_18814 PE=3 SV=1	NA	Solyc07g017780.3.1	AT4G30190.2
Sh_contig_65850	comp63591_c0_seq1	A0A2G9FY34	GO:0005509	429701	33.3	222	133	4	86	745	2	210	7.9e-20	107.5	A0A2G9FY34|A0A2G9FY34_9LAMI Ca2+ sensor (EF-Hand superfamily) OS=Handroanthus impetiginosus OX=429701 GN=CDL12_29560 PE=4 SV=1	NA	NA	NA
Sh_contig_65972	comp63978_c0_seq1	A0A022Q3N4	GO:0016021; GO:0020037; GO:0005506; GO:0004497; GO:0016705	4155	73	512	126	3	88	1608	7	511	3.6e-217	763.5	A0A022Q3N4|A0A022Q3N4_ERYGU Uncharacterized protein OS=Erythranthe guttata OX=4155 GN=MIMGU_mgv1a004757mg PE=3 SV=1	NA	Solyc05g011970.3.1	AT2G26710.1

## Sheet: cluster27_annotation
Query	Uniprot subject	GO	TaxId	Percent Identity	Alignment Length	Number of mismatches	Gap open	Query start	Query end	Subject start	Subject end	E-value	Bit score	Master	KO	Tomato subject	Arabidopsis subject	Arabidopsis
Sh_contig_21	comp10008_c0_seq1	A0A1U8ABI5	GO:0048046; GO:0005507; GO:0052716; GO:0046274	4432	69.6	115	35	0	6	350	114	228	6.8e-43	182.2	A0A1U8ABI5|A0A1U8ABI5_NELNU Laccase OS=Nelumbo nucifera OX=4432 GN=LOC104601165 PE=3 SV=1	K05909	Solyc05g043360.2.1	AT3G09220.1
Sh_contig_385	comp10249_c0_seq2	A0A1B0VRQ4	GO:0016747	41228	65.5	339	96	4	21	1025	106	427	1.6e-114	421.8	A0A1B0VRQ4|A0A1B0VRQ4_9LAMI Acyltransferase ACT4 OS=Plectranthus barbatus OX=41228 PE=2 SV=1	NA	Solyc06g051320.3.1	AT1G24420.1
Sh_contig_727	comp10497_c0_seq1	A0A2N9GAP0		28930	75.9	87	20	1	418	158	209	294	3.9e-29	136.7	A0A2N9GAP0|A0A2N9GAP0_FAGSY Uncharacterized protein OS=Fagus sylvatica OX=28930 GN=FSB_LOCUS24096 PE=4 SV=1	NA	Solyc10g085380.2.1	AT3G51680.1
Sh_contig_744	comp1051_c0_seq1	A0A1U7XPW2		4096	28.8	160	105	5	7	477	112	265	9.4e-08	66.6	A0A1U7XPW2|A0A1U7XPW2_NICSY uncharacterized protein LOC104240911 isoform X1 OS=Nicotiana sylvestris OX=4096 GN=LOC104240911 PE=4 SV=1	NA	NA	NA
Sh_contig_1090	comp10757_c0_seq1	A0A022RSK1	GO:0005622; GO:0000160	4155	65.9	41	10	2	364	254	137	177	0.00029	53.9	A0A022RSK1|A0A022RSK1_ERYGU Uncharacterized protein OS=Erythranthe guttata OX=4155 GN=MIMGU_mgv1a018237mg PE=4 SV=1	NA	NA	NA
Sh_contig_1200	comp10848_c0_seq2	A0A2G9GTF6	GO:0005576; GO:0020037; GO:0046872; GO:0004601; GO:0042744; GO:0006979	429701	63.3	90	32	1	270	1	1	89	1.3e-20	108.6	A0A2G9GTF6|A0A2G9GTF6_9LAMI Peroxidase OS=Handroanthus impetiginosus OX=429701 GN=CDL12_18844 PE=3 SV=1	NA	Solyc02g080530.3.1	AT4G21960.1
Sh_contig_1227	comp10867_c0_seq1	A0A2G9H9K6	GO:0016021	429701	66.8	271	81	4	971	177	15	282	1.2e-95	359	A0A2G9H9K6|A0A2G9H9K6_9LAMI Uncharacterized protein OS=Handroanthus impetiginosus OX=429701 GN=CDL12_13195 PE=4 SV=1	NA	Solyc10g083230.1.1	AT2G36090.1
Sh_contig_1625	comp11156_c0_seq1	A0A2K1YL79	GO:0050660; GO:0016614	3694	64.1	92	33	0	578	303	442	533	1.1e-29	139	A0A2K1YL79|A0A2K1YL79_POPTR Uncharacterized protein OS=Populus trichocarpa OX=3694 GN=POPTR_011G163000v3 PE=3 SV=1	NA	Solyc02g070170.1.1	AT5G44390.1
Sh_contig_1755	comp11263_c0_seq1	A0A022RBN6	GO:0016021; GO:0020037; GO:0005506; GO:0004497; GO:0016705	4155	70.7	58	15	1	2	169	473	530	2.3e-15	90.9	A0A022RBN6|A0A022RBN6_ERYGU Uncharacterized protein OS=Erythranthe guttata OX=4155 GN=MIMGU_mgv1a004314mg PE=3 SV=1	NA	Solyc02g090300.3.1	AT2G45580.1
Sh_contig_1880	comp11356_c0_seq1	F6I2X7	GO:0005634; GO:0003677; GO:0006355; GO:0006351	29760	35.8	148	62	8	2	349	236	382	2.6e-07	64.7	F6I2X7|F6I2X7_VITVI Uncharacterized protein OS=Vitis vinifera OX=29760 GN=VIT_15s0048g02660 PE=4 SV=1	NA	NA	NA
Sh_contig_2044	comp11478_c0_seq1	A0A067FCM6	GO:0016021	2711	83.7	43	7	0	357	485	1	43	4.6e-13	83.6	A0A067FCM6|A0A067FCM6_CITSI Uncharacterized protein OS=Citrus sinensis OX=2711 GN=CISIN_1g007654mg PE=4 SV=1	NA	Solyc03g019650.3.1	AT5G14120.1
Sh_contig_2126	comp11531_c0_seq1	A0A2G9GZS8	GO:0004089; GO:0008270	429701	69	142	44	0	2	427	129	270	1.5e-54	221.5	A0A2G9GZS8|A0A2G9GZS8_9LAMI Carbonic anhydrase OS=Handroanthus impetiginosus OX=429701 GN=CDL12_16625 PE=4 SV=1	NA	Solyc11g069640.2.1	AT1G08080.1
Sh_contig_2212	comp11595_c0_seq1	A0A022RTJ1	GO:0008033	4155	71.8	110	30	1	329	3	95	204	7.1e-34	152.1	A0A022RTJ1|A0A022RTJ1_ERYGU Uncharacterized protein OS=Erythranthe guttata OX=4155 GN=MIMGU_mgv1a020459mg PE=4 SV=1	NA	Solyc01g080150.3.1	AT3G63110.1
Sh_contig_2401	comp1184_c0_seq1	A0A2G9HHA2	GO:0016021	429701	43.9	472	244	7	170	1531	10	478	9.6e-100	373.2	A0A2G9HHA2|A0A2G9HHA2_9LAMI Uncharacterized protein OS=Handroanthus impetiginosus OX=429701 GN=CDL12_10409 PE=4 SV=1	NA	Solyc10g079230.3.1	AT3G50170.1
Sh_contig_2417	comp11876_c0_seq1	A0A022QVZ3	GO:0004565; GO:0030246; GO:0005975	4155	89.8	177	18	0	534	4	121	297	5.6e-97	362.5	A0A022QVZ3|A0A022QVZ3_ERYGU Beta-galactosidase OS=Erythranthe guttata OX=4155 GN=MIMGU_mgv1a001295mg PE=3 SV=1	NA	Solyc04g080840.2.1	AT4G36360.1
Sh_contig_2481	comp12076_c0_seq1	A0A251SG67	GO:0003677	4232	83.2	95	13	1	473	198	53	147	3.1e-38	167.2	A0A251SG67|A0A251SG67_HELAN Putative homeodomain-like protein OS=Helianthus annuus OX=4232 GN=HannXRQ_Chr14g0439131 PE=4 SV=1	NA	Solyc10g005240.3.1	AT3G12720.1
Sh_contig_2496	comp12118_c0_seq1	A0A022PS94	GO:0043531	4155	35.8	246	110	5	2	739	371	568	5.9e-28	133.7	A0A022PS94|A0A022PS94_ERYGU Uncharacterized protein OS=Erythranthe guttata OX=4155 GN=MIMGU_mgv1a001245mg PE=3 SV=1	NA	Solyc04g007070.3.1	NA
Sh_contig_2511	comp12163_c0_seq1	A0A022RXZ5	GO:0016021; GO:0016760; GO:0071555; GO:0030244	4155	83.1	384	61	3	2	1150	101	481	1.2e-189	671.4	A0A022RXZ5|A0A022RXZ5_ERYGU Uncharacterized protein OS=Erythranthe guttata OX=4155 GN=MIMGU_mgv1a000447mg PE=3 SV=1	NA	Solyc03g097050.3.1	AT5G16910.1
Sh_contig_2515	comp12185_c0_seq2	A0A2G9GG87		429701	47.1	140	52	2	420	4	27	145	3.6e-30	140.2	A0A2G9GG87|A0A2G9GG87_9LAMI Uncharacterized protein OS=Handroanthus impetiginosus OX=429701 GN=CDL12_23239 PE=4 SV=1	NA	Solyc09g015350.3.1	AT2G38320.1
Sh_contig_2572	comp12334_c0_seq2	A0A2G9H6X7	GO:0048046	429701	73.2	183	46	2	758	210	1	180	6.6e-70	273.1	A0A2G9H6X7|A0A2G9H6X7_9LAMI Dirigent protein OS=Handroanthus impetiginosus OX=429701 GN=CDL12_14098 PE=3 SV=1	NA	Solyc08g081780.1.1	AT1G64160.1
Sh_contig_2573	comp12337_c0_seq2	A0A022QB69		4155	54.2	212	97	0	225	860	7	218	3e-60	241.1	A0A022QB69|A0A022QB69_ERYGU Uncharacterized protein OS=Erythranthe guttata OX=4155 GN=MIMGU_mgv1a011805mg PE=4 SV=1	NA	Solyc02g079990.3.1	AT4G38830.1
Sh_contig_2583	comp12360_c0_seq1	A0A2G9G9R8	GO:0048046; GO:0005507; GO:0052716; GO:0046274	429701	74.9	327	80	1	2	982	232	556	4.1e-141	510.4	A0A2G9G9R8|A0A2G9G9R8_9LAMI Laccase OS=Handroanthus impetiginosus OX=429701 GN=CDL12_25459 PE=3 SV=1	NA	Solyc10g076830.2.1	AT2G38080.1
Sh_contig_2654	comp12569_c0_seq1	A0A059PRU0	GO:0003677	226208	49	155	47	7	21	416	121	266	1.4e-22	115.5	A0A059PRU0|A0A059PRU0_SALMI MYB-related transcription factor OS=Salvia miltiorrhiza OX=226208 GN=MYB87 PE=2 SV=1	NA	NA	AT1G34670.1
Sh_contig_2712	comp12779_c0_seq1	A0A022Q3N0	GO:0043531	4155	40.1	454	209	6	1091	2263	1	454	2.1e-84	322.8	A0A022Q3N0|A0A022Q3N0_ERYGU Uncharacterized protein OS=Erythranthe guttata OX=4155 GN=MIMGU_mgv1a021133mg PE=3 SV=1	NA	Solyc11g069020.2.1	AT1G50180.1
Sh_contig_2721	comp12810_c0_seq2	A0A022RZQ4	GO:0005576; GO:0020037; GO:0046872; GO:0004601; GO:0042744; GO:0006979	4155	68	244	58	3	124	825	33	266	1.1e-77	300.1	A0A022RZQ4|A0A022RZQ4_ERYGU Peroxidase OS=Erythranthe guttata OX=4155 GN=MIMGU_mgv1a009759mg PE=3 SV=1	NA	Solyc05g052280.3.1	AT5G58390.1
Sh_contig_2732	comp12849_c0_seq1	A0A022QMK0		4155	78.3	115	23	1	346	2	57	169	3.8e-46	193	A0A022QMK0|A0A022QMK0_ERYGU Uncharacterized protein OS=Erythranthe guttata OX=4155 GN=MIMGU_mgv1a012076mg PE=4 SV=1	NA	Solyc03g118150.3.1	AT1G01630.1
Sh_contig_2751	comp12928_c0_seq1	A0A2G9FZA4		429701	60.4	134	36	4	673	317	1	132	3.8e-30	141	A0A2G9FZA4|A0A2G9FZA4_9LAMI Uncharacterized protein OS=Handroanthus impetiginosus OX=429701 GN=CDL12_29301 PE=4 SV=1	NA	NA	AT2G42140.1
Sh_contig_2754	comp12933_c0_seq1	A0A1S3X0R5	GO:0048046	4097	57.8	90	38	0	3	272	104	193	4.3e-24	120.2	A0A1S3X0R5|A0A1S3X0R5_TOBAC Dirigent protein OS=Nicotiana tabacum OX=4097 GN=LOC107759922 PE=3 SV=1	NA	Solyc07g042300.1.1	AT3G13662.1
Sh_contig_2755	comp12942_c0_seq1	M1ASL3	GO:0005634; GO:0003677; GO:0006355; GO:0006351	4113	92.6	135	9	1	57	461	4	137	4.3e-69	269.6	M1ASL3|M1ASL3_SOLTU Uncharacterized protein OS=Solanum tuberosum OX=4113 GN=102584189 PE=4 SV=1	NA	Solyc10g005010.3.1	AT2G46770.1
Sh_contig_2809	comp13169_c0_seq1	Q6TXD1	GO:0016747	180675	66.7	138	46	0	1	414	321	458	5.8e-47	196.4	Q6TXD1|Q6TXD1_SALSN Putative acyltransferase OS=Salvia splendens OX=180675 PE=2 SV=1	NA	Solyc10g008680.2.1	AT3G29590.1
Sh_contig_2817	comp13202_c0_seq2	F6M9V4	GO:0000287; GO:0004737; GO:0030976	424422	93.3	150	10	0	450	1	198	347	1.7e-75	290.8	F6M9V4|F6M9V4_SALMI Pyruvate decarboxylase OS=Salvia miltiorrhiza f. alba OX=424422 GN=PDC PE=2 SV=1	NA	Solyc10g076510.2.1	AT4G33070.1
Sh_contig_2822	comp13233_c0_seq1	A0A2G9GLT3	GO:0043531	429701	44.2	138	73	2	5	406	739	876	1.1e-20	108.6	A0A2G9GLT3|A0A2G9GLT3_9LAMI Apoptotic ATPase OS=Handroanthus impetiginosus OX=429701 GN=CDL12_21280 PE=3 SV=1	NA	Solyc04g009290.1.1	AT1G59620.1
Sh_contig_2827	comp13243_c0_seq1	D7SHE6		29760	57.7	97	36	4	288	1	204	296	3.6e-16	93.2	D7SHE6|D7SHE6_VITVI Uncharacterized protein OS=Vitis vinifera OX=29760 GN=VIT_17s0000g09730 PE=4 SV=1	NA	Solyc04g005030.3.1	AT1G24130.1
Sh_contig_2841	comp13299_c0_seq1	D5LG62	GO:0016787; GO:0008152	3818	62	92	32	1	473	207	244	335	4.6e-26	126.7	D5LG62|D5LG62_ARAHY HSR203J protein OS=Arachis hypogaea OX=3818 GN=hsr203J PE=4 SV=1	NA	Solyc02g069800.1.1	NA
Sh_contig_2869	comp13409_c0_seq1	A0A2G9G0B8	GO:0016021; GO:0005506; GO:0016491; GO:0008610	429701	57.6	224	94	1	29	697	32	255	2.1e-68	268.5	A0A2G9G0B8|A0A2G9G0B8_9LAMI Ubiquitin-conjugating enzyme OS=Handroanthus impetiginosus OX=429701 GN=CDL12_28743 PE=3 SV=1	NA	Solyc07g064410.1.1	AT4G27030.1
Sh_contig_2881	comp13454_c0_seq1	A0A022PTH7	GO:0050660; GO:0016614	4155	79.5	112	23	0	336	1	127	238	1.1e-45	191.4	A0A022PTH7|A0A022PTH7_ERYGU Uncharacterized protein OS=Erythranthe guttata OX=4155 GN=MIMGU_mgv1a004131mg PE=3 SV=1	NA	Solyc06g065060.1.1	AT4G20840.1
Sh_contig_2887	comp13497_c0_seq1	A0A2G9H5H7	GO:0009733	429701	49.7	187	63	2	762	244	1	170	8.7e-38	166.4	A0A2G9H5H7|A0A2G9H5H7_9LAMI Uncharacterized protein OS=Handroanthus impetiginosus OX=429701 GN=CDL12_14615 PE=4 SV=1	NA	Solyc05g046320.1.1	AT5G10990.1
Sh_contig_2898	comp13589_c0_seq2	A0A1U7YDZ0	GO:0016021; GO:0022857	4096	40.3	268	146	3	425	1189	80	346	1.9e-43	186	A0A1U7YDZ0|A0A1U7YDZ0_NICSY WAT1-related protein OS=Nicotiana sylvestris OX=4096 GN=LOC104243889 PE=3 SV=1	NA	Solyc05g005850.3.1	AT3G28050.1
Sh_contig_2902	comp13606_c0_seq1	A0A022PTH7	GO:0050660; GO:0016614	4155	71.2	118	34	0	357	4	110	227	1.8e-46	194.1	A0A022PTH7|A0A022PTH7_ERYGU Uncharacterized protein OS=Erythranthe guttata OX=4155 GN=MIMGU_mgv1a004131mg PE=3 SV=1	NA	Solyc06g065060.1.1	AT4G20820.1
Sh_contig_2923	comp13694_c0_seq1	A0A022RKX0	GO:0043531	4155	37.2	912	493	18	2828	210	1	871	1.7e-144	522.7	A0A022RKX0|A0A022RKX0_ERYGU Uncharacterized protein OS=Erythranthe guttata OX=4155 GN=MIMGU_mgv1a001106mg PE=3 SV=1	NA	Solyc05g009630.3.1	AT1G58400.1
Sh_contig_2924	comp13695_c0_seq1	A0A2G9GY09	GO:0102983; GO:0006486	429701	76.1	380	91	0	1316	177	1	380	1.2e-182	648.7	A0A2G9GY09|A0A2G9GY09_9LAMI Acetylglucosaminyltransferase EXT1/exostosin 1 OS=Handroanthus impetiginosus OX=429701 GN=CDL12_17515 PE=4 SV=1	NA	Solyc10g085730.2.1	AT5G03795.1
Sh_contig_2940	comp13781_c0_seq1	A0A022RQM4	GO:0046872; GO:0030001	4155	72.2	234	49	4	42	707	1	230	3.2e-74	287.3	A0A022RQM4|A0A022RQM4_ERYGU Uncharacterized protein OS=Erythranthe guttata OX=4155 GN=MIMGU_mgv1a020080mg PE=4 SV=1	NA	Solyc10g039390.1.1	AT1G29000.1
Sh_contig_2987	comp13980_c0_seq1	Q6TXD1	GO:0016747	180675	63.1	160	54	3	471	4	167	325	2.1e-47	197.6	Q6TXD1|Q6TXD1_SALSN Putative acyltransferase OS=Salvia splendens OX=180675 PE=2 SV=1	NA	Solyc10g008680.2.1	AT3G29680.1
Sh_contig_2992	comp14008_c0_seq2	A0A2G9GI63	GO:0005622; GO:0000160	429701	74.5	98	21	1	300	7	23	116	1.2e-29	138.7	A0A2G9GI63|A0A2G9GI63_9LAMI Uncharacterized protein OS=Handroanthus impetiginosus OX=429701 GN=CDL12_22478 PE=4 SV=1	NA	Solyc10g079600.2.1	AT3G57040.1
Sh_contig_3009	comp14111_c0_seq1	A0A1S4D8G7		4097	39.8	108	31	3	365	144	108	215	2.1e-10	75.5	A0A1S4D8G7|A0A1S4D8G7_TOBAC uncharacterized protein LOC107826969 isoform X1 OS=Nicotiana tabacum OX=4097 GN=LOC107826969 PE=4 SV=1	NA	Solyc09g015450.3.1	NA
Sh_contig_3023	comp14171_c0_seq2	A0A022QW83	GO:0020037; GO:0005506; GO:0004497; GO:0016705	4155	72.4	486	127	3	1999	560	1	485	1.2e-206	728.8	A0A022QW83|A0A022QW83_ERYGU Uncharacterized protein OS=Erythranthe guttata OX=4155 GN=MIMGU_mgv1a020910mg PE=3 SV=1	NA	Solyc07g055970.1.1	AT2G42850.1
Sh_contig_3026	comp14179_c0_seq1	A0A2G9G9A1		429701	70.9	79	14	2	130	339	1	79	1.1e-18	101.7	A0A2G9G9A1|A0A2G9G9A1_9LAMI Uncharacterized protein OS=Handroanthus impetiginosus OX=429701 GN=CDL12_25626 PE=4 SV=1	NA	NA	NA
Sh_contig_3027	comp14179_c0_seq2	A0A2G9G9A1		429701	70.9	79	14	2	233	442	1	79	1.9e-18	101.3	A0A2G9G9A1|A0A2G9G9A1_9LAMI Uncharacterized protein OS=Handroanthus impetiginosus OX=429701 GN=CDL12_25626 PE=4 SV=1	NA	NA	NA
Sh_contig_3073	comp14419_c0_seq1	A0A2G9I1F8	GO:0009507; GO:0016790; GO:0006633	429701	67.3	382	96	6	1259	171	1	372	9.6e-138	499.2	A0A2G9I1F8|A0A2G9I1F8_9LAMI Acyl-[acyl-carrier-protein] hydrolase OS=Handroanthus impetiginosus OX=429701 GN=CDL12_03691 PE=3 SV=1	NA	Solyc03g097390.3.1	AT1G08510.1
Sh_contig_3081	comp14463_c0_seq2	A0A2G9GCX7	GO:0033883	429701	79.4	160	29	1	1040	561	65	220	2.6e-66	261.5	A0A2G9GCX7|A0A2G9GCX7_9LAMI Haloacid dehalogenase-like hydrolase OS=Handroanthus impetiginosus OX=429701 GN=CDL12_24442 PE=4 SV=1	NA	Solyc09g010940.3.1	AT5G02230.1
Sh_contig_3098	comp14517_c0_seq1	A0A2G9HXX2		429701	54.1	148	51	4	539	147	7	154	3.4e-34	154.1	A0A2G9HXX2|A0A2G9HXX2_9LAMI Anaphase-promoting complex (APC), subunit 11 OS=Handroanthus impetiginosus OX=429701 GN=CDL12_04911 PE=4 SV=1	NA	Solyc01g100095.1.1	AT4G38140.1
Sh_contig_3100	comp14528_c0_seq1	A0A2G9I030	GO:0016021; GO:0055114	429701	77.8	45	10	0	135	1	194	238	6.2e-14	87.8	A0A2G9I030|A0A2G9I030_9LAMI Putative membrane protein OS=Handroanthus impetiginosus OX=429701 GN=CDL12_04158 PE=4 SV=1	NA	Solyc06g082860.3.1	AT3G07570.1
Sh_contig_3106	comp14543_c0_seq1	A0A2G9GG60	GO:0016021; GO:0015743	429701	51.4	179	73	4	696	199	292	469	1e-37	166	A0A2G9GG60|A0A2G9GG60_9LAMI Uncharacterized protein OS=Handroanthus impetiginosus OX=429701 GN=CDL12_23467 PE=4 SV=1	NA	Solyc10g081890.2.1	AT3G11680.1
Sh_contig_3108	comp14549_c0_seq1	A0A2G9GN06	GO:0005507; GO:0008447	429701	71.2	420	112	4	155	1393	5	422	4.6e-175	623.2	A0A2G9GN06|A0A2G9GN06_9LAMI Multicopper oxidase OS=Handroanthus impetiginosus OX=429701 GN=CDL12_20839 PE=4 SV=1	NA	Solyc02g065170.3.1	AT5G66920.1
Sh_contig_3121	comp14641_c0_seq1	A0A2G9HDJ7	GO:0006355; GO:0006351	429701	53.6	545	207	6	1646	141	12	553	1.9e-149	538.5	A0A2G9HDJ7|A0A2G9HDJ7_9LAMI Uncharacterized protein OS=Handroanthus impetiginosus OX=429701 GN=CDL12_11749 PE=3 SV=1	NA	Solyc01g079370.3.1	AT3G03450.1
Sh_contig_3138	comp14736_c0_seq1	A0A022Q5G4		4155	60.8	148	57	1	803	363	1	148	3.3e-43	184.5	A0A022Q5G4|A0A022Q5G4_ERYGU Uncharacterized protein (Fragment) OS=Erythranthe guttata OX=4155 GN=MIMGU_mgv1a024503mg PE=4 SV=1	NA	Solyc11g013250.1.1	AT1G09070.1
Sh_contig_3197	comp15007_c0_seq1	F6HA19	GO:0046872	29760	84.8	138	21	0	2	415	512	649	2.8e-64	253.4	F6HA19|F6HA19_VITVI Uncharacterized protein OS=Vitis vinifera OX=29760 GN=VIT_06s0009g03550 PE=4 SV=1	NA	Solyc12g099740.2.1	AT5G19420.2
Sh_contig_3215	comp15069_c0_seq2	A0A022RH63	GO:0043531	4155	43.4	122	63	3	12	368	679	797	2.9e-12	80.5	A0A022RH63|A0A022RH63_ERYGU Uncharacterized protein OS=Erythranthe guttata OX=4155 GN=MIMGU_mgv1a023055mg PE=3 SV=1	NA	Solyc04g009150.1.1	NA
Sh_contig_3232	comp15141_c0_seq1	S8DAF6	GO:0005199	192259	52.3	88	38	2	695	432	1	84	1.9e-16	95.5	S8DAF6|S8DAF6_9LAMI Uncharacterized protein (Fragment) OS=Genlisea aurea OX=192259 GN=M569_15127 PE=4 SV=1	NA	Solyc02g078100.3.1	AT2G34700.1
Sh_contig_3291	comp15406_c0_seq1	A0A2G9GKM2	GO:0004252	429701	67.1	526	163	6	1647	85	244	764	1.9e-196	694.5	A0A2G9GKM2|A0A2G9GKM2_9LAMI Tripeptidyl-peptidase II OS=Handroanthus impetiginosus OX=429701 GN=CDL12_21876 PE=4 SV=1	NA	Solyc07g056170.3.1	AT4G26330.1
Sh_contig_3296	comp15427_c0_seq1	A0A2G9GEA1		429701	74.3	70	18	0	210	1	10	79	1.2e-21	111.7	A0A2G9GEA1|A0A2G9GEA1_9LAMI Uncharacterized protein OS=Handroanthus impetiginosus OX=429701 GN=CDL12_23947 PE=4 SV=1	NA	Solyc01g111330.3.1	AT4G38660.1
Sh_contig_3320	comp15550_c0_seq1	A0A059BQQ3		71139	64.1	39	14	0	328	212	41	79	3.7e-06	60.8	A0A059BQQ3|A0A059BQQ3_EUCGR Uncharacterized protein OS=Eucalyptus grandis OX=71139 GN=EUGRSUZ_F02027 PE=4 SV=1	NA	Solyc07g045200.1.1	AT3G13227.1
Sh_contig_3323	comp15553_c0_seq2	A0A0B4VRK8	GO:0020037; GO:0005506; GO:0004497; GO:0016705	226208	84.7	137	20	1	2	412	237	372	1.2e-54	221.5	A0A0B4VRK8|A0A0B4VRK8_SALMI Cytochrome P450 CYP92A73 OS=Salvia miltiorrhiza OX=226208 PE=2 SV=1	NA	Solyc03g122360.3.1	AT5G06900.1
Sh_contig_3334	comp15608_c0_seq2	A0A068UU68	GO:0016021	49390	44.1	220	117	3	36	695	3	216	3e-39	172.6	A0A068UU68|A0A068UU68_COFCA Uncharacterized protein OS=Coffea canephora OX=49390 GN=GSCOC_T00035469001 PE=4 SV=1	NA	Solyc01g095170.2.1	AT2G46150.1
Sh_contig_3370	comp15747_c0_seq1	A0A067K8S0	GO:0008725; GO:0006284	180498	81	58	11	0	2	175	192	249	1.1e-21	112.1	A0A067K8S0|A0A067K8S0_JATCU Uncharacterized protein OS=Jatropha curcas OX=180498 GN=JCGZ_11789 PE=4 SV=1	NA	Solyc05g010800.3.1	AT1G13635.1
Sh_contig_3383	comp15778_c0_seq1	A0A022R8Q7	GO:0016747	4155	61	59	23	0	305	129	388	446	4.4e-14	86.3	A0A022R8Q7|A0A022R8Q7_ERYGU Uncharacterized protein OS=Erythranthe guttata OX=4155 GN=MIMGU_mgv1a006328mg PE=4 SV=1	NA	Solyc10g008680.2.1	AT5G39050.1
Sh_contig_3434	comp16006_c0_seq1	A0A022RJ70	GO:0008237; GO:0008270	4155	87.5	152	19	0	1	456	263	414	3.6e-76	293.1	A0A022RJ70|A0A022RJ70_ERYGU Uncharacterized protein OS=Erythranthe guttata OX=4155 GN=MIMGU_mgv1a003035mg PE=4 SV=1	NA	Solyc04g049720.3.1	AT5G13520.1
Sh_contig_3474	comp16209_c0_seq1	A0A022S5R5	GO:0005618; GO:0045330; GO:0004857; GO:0030599; GO:0042545; GO:0045490	4155	80	160	32	0	2	481	420	579	1.4e-72	281.6	A0A022S5R5|A0A022S5R5_ERYGU Pectinesterase OS=Erythranthe guttata OX=4155 GN=MIMGU_mgv1a003524mg PE=3 SV=1	NA	Solyc09g075330.3.1	AT1G02810.1
Sh_contig_3486	comp16262_c0_seq1	A0A022RY76		4155	62.2	74	27	1	29	250	1	73	6.7e-17	96.3	A0A022RY76|A0A022RY76_ERYGU Uncharacterized protein OS=Erythranthe guttata OX=4155 GN=MIMGU_mgv1a017783mg PE=4 SV=1	NA	NA	AT2G31081.1
Sh_contig_3534	comp16448_c0_seq1	W9RNM7	GO:0004097; GO:0046872; GO:0046148	981085	43.7	126	39	6	330	1	20	129	2.8e-09	70.5	W9RNM7|W9RNM7_9ROSA Polyphenol oxidase OS=Morus notabilis OX=981085 GN=L484_012124 PE=4 SV=1	NA	NA	NA
Sh_contig_3549	comp16497_c0_seq2	A0A2G9GQJ1	GO:0004674	429701	53.6	481	193	5	1556	2983	43	498	6.3e-140	507.7	A0A2G9GQJ1|A0A2G9GQJ1_9LAMI Non-specific serine/threonine protein kinase OS=Handroanthus impetiginosus OX=429701 GN=CDL12_19937 PE=4 SV=1	NA	Solyc11g072930.2.1	AT4G29990.1
Sh_contig_3568	comp16605_c0_seq1	A0A2P6S370	GO:0020037; GO:0005506; GO:0016705	74649	78.2	156	34	0	119	586	17	172	1.5e-71	278.1	A0A2P6S370|A0A2P6S370_ROSCH Putative cytochrome P450 OS=Rosa chinensis OX=74649 GN=RchiOBHm_Chr2g0162891 PE=4 SV=1	NA	Solyc02g085880.2.1	AT5G38450.1
Sh_contig_3587	comp16701_c0_seq1	A0A059PRT6	GO:0003677	226208	60.6	188	53	6	3	548	105	277	1.6e-48	201.8	A0A059PRT6|A0A059PRT6_SALMI MYB-related transcription factor OS=Salvia miltiorrhiza OX=226208 GN=MYB60 PE=2 SV=1	NA	NA	NA
Sh_contig_3600	comp1675_c0_seq2	A0A2G9I5S5	GO:0005509	429701	75.1	229	57	0	123	809	1	229	1.9e-93	351.7	A0A2G9I5S5|A0A2G9I5S5_9LAMI Calmodulin and related proteins (EF-Hand superfamily) OS=Handroanthus impetiginosus OX=429701 GN=CDL12_02138 PE=4 SV=1	NA	Solyc10g005750.3.1	AT4G26470.1
Sh_contig_3609	comp16810_c0_seq1	A0A2G9HDJ1	GO:0016021	429701	61.3	137	48	2	2	412	55	186	5e-37	162.9	A0A2G9HDJ1|A0A2G9HDJ1_9LAMI Uncharacterized protein OS=Handroanthus impetiginosus OX=429701 GN=CDL12_11750 PE=4 SV=1	NA	Solyc01g079370.3.1	AT2G47360.1
Sh_contig_3660	comp17055_c0_seq2	A0A2G9H4X9	GO:0016021; GO:0005524; GO:0030246; GO:0004674	429701	54	174	63	4	3	500	88	252	2e-40	174.5	A0A2G9H4X9|A0A2G9H4X9_9LAMI Serine/threonine protein kinase OS=Handroanthus impetiginosus OX=429701 GN=CDL12_14831 PE=4 SV=1	NA	Solyc02g068300.3.1	AT4G29050.1
Sh_contig_3670	comp17114_c0_seq1	A0A022REN1	GO:0016021; GO:0020037; GO:0005506; GO:0004497; GO:0016705	4155	69.9	163	45	1	688	212	333	495	2.3e-58	234.6	A0A022REN1|A0A022REN1_ERYGU Uncharacterized protein OS=Erythranthe guttata OX=4155 GN=MIMGU_mgv1a005129mg PE=3 SV=1	NA	Solyc07g055530.3.1	AT3G14680.1
Sh_contig_3732	comp17378_c0_seq1	A0A2G9GZZ0		429701	50	90	37	2	674	405	1	82	4.4e-10	75.1	A0A2G9GZZ0|A0A2G9GZZ0_9LAMI Uncharacterized protein OS=Handroanthus impetiginosus OX=429701 GN=CDL12_16554 PE=4 SV=1	NA	Solyc03g116510.1.1	AT1G15385.1
Sh_contig_3746	comp17452_c0_seq1	A0A022Q0R4	GO:0016021	4155	73.5	83	22	0	250	2	10	92	1.4e-27	131.7	A0A022Q0R4|A0A022Q0R4_ERYGU Uncharacterized protein (Fragment) OS=Erythranthe guttata OX=4155 GN=MIMGU_mgv1a020558mg PE=4 SV=1	NA	Solyc08g078780.2.1	AT5G47580.1
Sh_contig_3808	comp17727_c0_seq1	W9QKK6	GO:0016021	981085	85.6	118	17	0	57	410	1	118	2.7e-51	210.3	W9QKK6|W9QKK6_9ROSA Uncharacterized protein OS=Morus notabilis OX=981085 GN=L484_024980 PE=4 SV=1	NA	Solyc10g055260.2.1	AT2G21050.1
Sh_contig_3815	comp17739_c0_seq1	A0A0H3YC21	GO:0003677; GO:0046983; GO:0006357	226208	47.8	90	36	3	246	1	1	87	3.5e-06	60.1	A0A0H3YC21|A0A0H3YC21_SALMI Basic helix-loop-helix transcription factor OS=Salvia miltiorrhiza OX=226208 PE=2 SV=1	NA	Solyc06g035490.3.1	AT5G51780.1
Sh_contig_3820	comp17776_c0_seq1	A0A2G9H1L6	GO:0005634; GO:0003677; GO:0003700; GO:0006351	429701	72	100	26	1	128	421	1	100	3.3e-30	140.6	A0A2G9H1L6|A0A2G9H1L6_9LAMI Uncharacterized protein OS=Handroanthus impetiginosus OX=429701 GN=CDL12_16017 PE=4 SV=1	NA	Solyc11g012980.1.1	AT1G21910.1
Sh_contig_3824	comp17787_c0_seq1	A0A2G9I167	GO:0016021; GO:0047517; GO:0016760; GO:0071555; GO:0030244	429701	94.6	112	6	0	2	337	585	696	1e-51	211.5	A0A2G9I167|A0A2G9I167_9LAMI 1,4-beta-D-xylan synthase OS=Handroanthus impetiginosus OX=429701 GN=CDL12_03756 PE=3 SV=1	NA	Solyc03g097050.3.1	AT5G16910.1
Sh_contig_3839	comp17864_c0_seq2	A0A2G9GV71		429701	47.5	139	51	5	363	1	10	144	3.8e-25	124.4	A0A2G9GV71|A0A2G9GV71_9LAMI Uncharacterized protein OS=Handroanthus impetiginosus OX=429701 GN=CDL12_18235 PE=4 SV=1	NA	Solyc11g012170.1.1	AT5G47635.1
Sh_contig_3851	comp17905_c0_seq1	A0A2G9HTP4	GO:0005634; GO:0003677; GO:0006355; GO:0048829; GO:0006351	429701	50.6	168	41	9	650	261	162	325	3.4e-27	131	A0A2G9HTP4|A0A2G9HTP4_9LAMI Uncharacterized protein OS=Handroanthus impetiginosus OX=429701 GN=CDL12_06414 PE=4 SV=1	NA	Solyc12g017400.2.1	NA
Sh_contig_3855	comp17912_c0_seq1	A0A2G9G3U8		429701	53.7	149	69	0	604	158	1	149	5.8e-33	150.2	A0A2G9G3U8|A0A2G9G3U8_9LAMI Uncharacterized protein OS=Handroanthus impetiginosus OX=429701 GN=CDL12_27528 PE=4 SV=1	NA	NA	NA
Sh_contig_3880	comp18027_c0_seq1	A0A2R6QWX6		1590841	78.3	184	24	1	2	505	269	452	7.2e-78	298.9	A0A2R6QWX6|A0A2R6QWX6_ACTCH Indole-3-acetic acid-amido synthetase OS=Actinidia chinensis var. chinensis OX=1590841 GN=CEY00_Acc13744 PE=4 SV=1	NA	Solyc12g005310.2.1	AT4G27260.1
Sh_contig_3897	comp18113_c0_seq1	A0A068UIG1	GO:0009733	49390	62.8	148	33	4	779	402	1	148	4.8e-42	180.6	A0A068UIG1|A0A068UIG1_COFCA Uncharacterized protein OS=Coffea canephora OX=49390 GN=GSCOC_T00024679001 PE=4 SV=1	NA	Solyc04g081250.1.1	AT1G75590.1
Sh_contig_3899	comp18127_c0_seq1	A0A2G9GHD5	GO:0004338; GO:0005975	429701	90.1	151	15	0	768	316	1	151	7.1e-73	283.1	A0A2G9GHD5|A0A2G9GHD5_9LAMI Glucan 1,3-beta-glucosidase OS=Handroanthus impetiginosus OX=429701 GN=CDL12_22763 PE=3 SV=1	NA	Solyc06g076780.3.1	AT3G47000.1
Sh_contig_3916	comp18195_c0_seq1	A0A2G9GRK0	GO:0016021	429701	64.2	162	48	2	17	502	3	154	1.2e-25	125.9	A0A2G9GRK0|A0A2G9GRK0_9LAMI Uncharacterized protein OS=Handroanthus impetiginosus OX=429701 GN=CDL12_19503 PE=4 SV=1	NA	NA	NA
Sh_contig_3947	comp18324_c0_seq1	D3YJ40		268906	73.3	206	55	0	749	132	101	306	1e-88	335.5	D3YJ40|D3YJ40_9LAMI Phenylcoumaran benzylic ether reductase-like protein OS=Salvia fruticosa OX=268906 PE=2 SV=1	NA	Solyc04g080550.3.1	AT4G39230.1
Sh_contig_3972	comp18492_c0_seq1	A0A0R5QM66	GO:0009317; GO:0009507; GO:0003989; GO:0006633	226208	79.7	231	35	3	663	4	1	230	8e-67	263.1	A0A0R5QM66|A0A0R5QM66_SALMI Biotin carboxyl carrier protein of acetyl-CoA carboxylase OS=Salvia miltiorrhiza OX=226208 PE=2 SV=1	NA	Solyc06g069530.3.1	AT5G15530.1
Sh_contig_3982	comp18518_c0_seq1	A0A2G9HE28		429701	59.2	103	34	2	102	389	1	102	9.6e-22	112.1	A0A2G9HE28|A0A2G9HE28_9LAMI Uncharacterized protein OS=Handroanthus impetiginosus OX=429701 GN=CDL12_11585 PE=4 SV=1	NA	Solyc02g085005.1.1	AT3G50900.1
Sh_contig_4002	comp18603_c0_seq1	A0A0H3Y8V4	GO:0046983	226208	68	306	57	9	1074	268	1	302	3.8e-71	277.7	A0A0H3Y8V4|A0A0H3Y8V4_SALMI Basic helix-loop-helix transcription factor OS=Salvia miltiorrhiza OX=226208 PE=2 SV=1	NA	Solyc06g051550.3.1	AT2G28160.1
Sh_contig_4043	comp18790_c0_seq1	A0A022RDU8		4155	64.6	189	64	2	35	592	1	189	1.1e-56	228.8	A0A022RDU8|A0A022RDU8_ERYGU Uncharacterized protein OS=Erythranthe guttata OX=4155 GN=MIMGU_mgv1a012755mg PE=4 SV=1	NA	Solyc09g007660.1.1	AT5G60490.1
Sh_contig_4049	comp18813_c0_seq1	A0A2R6PQ76		1590841	48.5	171	72	3	173	649	5	171	1.3e-33	152.5	A0A2R6PQ76|A0A2R6PQ76_ACTCH GPI-anchored protein OS=Actinidia chinensis var. chinensis OX=1590841 GN=CEY00_Acc25998 PE=4 SV=1	NA	Solyc07g066100.3.1	AT5G56170.1
Sh_contig_4069	comp18930_c0_seq1	A0A2G9G899		429701	51.8	85	25	2	471	265	167	251	1.4e-11	78.6	A0A2G9G899|A0A2G9G899_9LAMI Uncharacterized protein OS=Handroanthus impetiginosus OX=429701 GN=CDL12_25964 PE=4 SV=1	NA	NA	NA
Sh_contig_4072	comp18939_c0_seq1	A0A022RM66	GO:0004794; GO:0030170; GO:0009097	4155	74	365	76	3	1046	3	1	363	4.1e-148	533.5	A0A022RM66|A0A022RM66_ERYGU Threonine dehydratase OS=Erythranthe guttata OX=4155 GN=MIMGU_mgv1a003249mg PE=3 SV=1	NA	Solyc10g083760.2.1	AT3G10050.1
Sh_contig_4123	comp19167_c0_seq1	A0A022RJ70	GO:0008237; GO:0008270	4155	82	100	18	0	2	301	459	558	4.6e-40	172.6	A0A022RJ70|A0A022RJ70_ERYGU Uncharacterized protein OS=Erythranthe guttata OX=4155 GN=MIMGU_mgv1a003035mg PE=4 SV=1	NA	Solyc04g049720.3.1	AT5G13520.1
Sh_contig_4141	comp19211_c0_seq1	A0A2G9H1E9	GO:0016021	429701	53.4	148	57	3	63	488	1	142	2.2e-28	134.8	A0A2G9H1E9|A0A2G9H1E9_9LAMI Uncharacterized protein OS=Handroanthus impetiginosus OX=429701 GN=CDL12_16048 PE=4 SV=1	NA	NA	NA
Sh_contig_4145	comp19229_c0_seq1	A0A2G3CVB5	GO:0003676	80379	45.7	151	58	5	523	140	4	153	2.2e-20	109	A0A2G3CVB5|A0A2G3CVB5_CAPCH Transcriptional regulator TAC1 OS=Capsicum chinense OX=80379 GN=BC332_07790 PE=4 SV=1	NA	Solyc09g066250.1.1	AT3G23130.1
Sh_contig_4148	comp19237_c0_seq1	A0A022R595	GO:0043531	4155	38.9	342	166	12	926	6	482	815	2.5e-44	188.3	A0A022R595|A0A022R595_ERYGU Uncharacterized protein OS=Erythranthe guttata OX=4155 GN=MIMGU_mgv1a018989mg PE=3 SV=1	NA	Solyc11g069020.2.1	NA
Sh_contig_4157	comp19255_c0_seq2	A0A022RPU3	GO:0043531	4155	43.1	216	117	3	578	1207	407	622	2.4e-31	145.6	A0A022RPU3|A0A022RPU3_ERYGU Uncharacterized protein OS=Erythranthe guttata OX=4155 GN=MIMGU_mgv1a027109mg PE=3 SV=1	NA	Solyc10g085460.2.1	AT3G14470.1
Sh_contig_4204	comp19430_c0_seq1	A0A2G9GCI0	GO:0005634; GO:0003677; GO:0046983; GO:0006355; GO:0006351	429701	46.3	147	67	1	64	468	1	147	8.8e-25	122.9	A0A2G9GCI0|A0A2G9GCI0_9LAMI MADS box transcription factor OS=Handroanthus impetiginosus OX=429701 GN=CDL12_24805 PE=4 SV=1	NA	Solyc01g060312.1.1	AT1G01530.1
Sh_contig_4210	comp19458_c0_seq1	A0A022RPP9	GO:0016021; GO:0005524; GO:0016887	4155	78	605	111	4	1820	60	45	645	6e-245	855.9	A0A022RPP9|A0A022RPP9_ERYGU Uncharacterized protein OS=Erythranthe guttata OX=4155 GN=MIMGU_mgv1a021822mg PE=4 SV=1	NA	Solyc03g113690.1.1	AT5G19410.1
Sh_contig_4211	comp19460_c0_seq2	A0A0D5YA14	GO:0005634; GO:0003700; GO:0043565; GO:0006351	226208	57.8	116	25	6	563	868	1	106	2.8e-21	111.7	A0A0D5YA14|A0A0D5YA14_SALMI WRKY protein OS=Salvia miltiorrhiza OX=226208 GN=WRKY40 PE=2 SV=1	NA	NA	NA
Sh_contig_4217	comp19469_c0_seq1	A0A068U5Z4	GO:0009733	49390	64.9	111	34	2	28	360	6	111	3.6e-31	143.3	A0A068U5Z4|A0A068U5Z4_COFCA Uncharacterized protein OS=Coffea canephora OX=49390 GN=GSCOC_T00041510001 PE=4 SV=1	NA	Solyc07g042490.1.1	AT5G20820.1
Sh_contig_4227	comp19526_c0_seq1	A0A022R1R6	GO:0005634; GO:0003677	4155	68.2	88	18	1	85	318	13	100	6e-25	123.2	A0A022R1R6|A0A022R1R6_ERYGU Uncharacterized protein OS=Erythranthe guttata OX=4155 GN=MIMGU_mgv1a016932mg PE=4 SV=1	NA	Solyc04g080500.3.1	AT1G19510.1
Sh_contig_4257	comp19617_c0_seq1	K3Y1W8	GO:0048046; GO:0005618; GO:0004553; GO:0016762; GO:0042546; GO:0071555; GO:0010411	4555	68.9	45	14	0	135	1	62	106	5.4e-10	73.6	K3Y1W8|K3Y1W8_SETIT Xyloglucan endotransglucosylase/hydrolase OS=Setaria italica OX=4555 GN=LOC101772149 PE=3 SV=1	NA	Solyc12g007270.2.1	AT4G30270.1
Sh_contig_4261	comp19625_c0_seq1	A0A2G9G899		429701	47.7	264	91	12	939	250	1	251	1.4e-41	180.3	A0A2G9G899|A0A2G9G899_9LAMI Uncharacterized protein OS=Handroanthus impetiginosus OX=429701 GN=CDL12_25964 PE=4 SV=1	NA	Solyc04g081960.1.1	AT1G76070.1
Sh_contig_4266	comp19649_c0_seq1	A0A022Q6Y0	GO:0016021; GO:0022857	4155	77.6	76	17	0	574	347	448	523	3.7e-22	114	A0A022Q6Y0|A0A022Q6Y0_ERYGU Uncharacterized protein OS=Erythranthe guttata OX=4155 GN=MIMGU_mgv1a004461mg PE=4 SV=1	NA	Solyc12g017380.2.1	AT1G73220.1
Sh_contig_4267	comp19652_c0_seq1	A0A022RH55	GO:0005086; GO:0032012	4155	53.8	130	54	1	374	3	148	277	1.1e-25	125.2	A0A022RH55|A0A022RH55_ERYGU Uncharacterized protein OS=Erythranthe guttata OX=4155 GN=MIMGU_mgv1a000192mg PE=4 SV=1	NA	Solyc12g017835.1.1	AT3G43300.1
Sh_contig_4273	comp19676_c0_seq1	A0A022QXC4	GO:0004857	4155	64	100	34	1	2	301	10	107	5.1e-23	115.9	A0A022QXC4|A0A022QXC4_ERYGU Uncharacterized protein (Fragment) OS=Erythranthe guttata OX=4155 GN=MIMGU_mgv1a025026mg PE=4 SV=1	NA	Solyc10g018330.2.1	AT4G00080.1
Sh_contig_4278	comp19700_c0_seq1	A0A0D5Y9Z9	GO:0005634; GO:0003700; GO:0043565; GO:0006351	226208	82.5	137	21	3	1	402	306	442	1.2e-40	174.9	A0A0D5Y9Z9|A0A0D5Y9Z9_SALMI WRKY protein OS=Salvia miltiorrhiza OX=226208 GN=WRKY15 PE=2 SV=1	NA	Solyc06g070990.3.1	NA
Sh_contig_4280	comp19706_c0_seq2	A0A1S4B6I6	GO:0005618; GO:0005576; GO:0016020; GO:0009664	4097	81.2	138	26	0	583	170	128	265	4.7e-65	256.5	A0A1S4B6I6|A0A1S4B6I6_TOBAC Expansin OS=Nicotiana tabacum OX=4097 GN=LOC107805034 PE=3 SV=1	NA	Solyc08g007770.3.1	AT1G62980.1
Sh_contig_4304	comp19778_c0_seq2	A0A2G9I4J0	GO:0046872; GO:0045486	429701	69.6	339	100	2	1239	223	1	336	3.8e-139	503.8	A0A2G9I4J0|A0A2G9I4J0_9LAMI Iron/ascorbate family oxidoreductase OS=Handroanthus impetiginosus OX=429701 GN=CDL12_02601 PE=3 SV=1	NA	Solyc03g080190.3.1	AT5G24530.1
Sh_contig_4307	comp19783_c0_seq1	A0A2G9G430		429701	69.1	94	29	0	693	412	5	98	1.2e-31	146.7	A0A2G9G430|A0A2G9G430_9LAMI Uncharacterized protein OS=Handroanthus impetiginosus OX=429701 GN=CDL12_27418 PE=4 SV=1	NA	Solyc09g061240.1.1	NA
Sh_contig_4325	comp19814_c0_seq1	A0A2G9GP47	GO:0004338; GO:0005975	429701	72.4	279	76	1	837	1	3	280	1.6e-117	431.4	A0A2G9GP47|A0A2G9GP47_9LAMI Glucan 1,3-beta-glucosidase OS=Handroanthus impetiginosus OX=429701 GN=CDL12_20360 PE=4 SV=1	NA	Solyc06g073740.3.1	AT5G20950.1
Sh_contig_4326	comp19815_c0_seq1	A0A022QRS6	GO:0016021; GO:0005524; GO:0004674	4155	61.7	230	85	3	985	1665	702	931	4.1e-69	271.6	A0A022QRS6|A0A022QRS6_ERYGU Uncharacterized protein OS=Erythranthe guttata OX=4155 GN=MIMGU_mgv1a000542mg PE=3 SV=1	NA	Solyc12g008400.2.1	AT3G47570.1
Sh_contig_4338	comp19851_c0_seq1	A0A2G9I8B8		429701	45.4	119	36	3	2	274	105	222	1.6e-11	78.6	A0A2G9I8B8|A0A2G9I8B8_9LAMI Uncharacterized protein OS=Handroanthus impetiginosus OX=429701 GN=CDL12_01275 PE=4 SV=1	NA	Solyc05g008220.3.1	AT5G37840.1
Sh_contig_4339	comp19853_c0_seq1	A0A2R6R5N7		1590841	87.1	201	26	0	2	604	19	219	6.6e-100	373.2	A0A2R6R5N7|A0A2R6R5N7_ACTCH Ammonium transporter OS=Actinidia chinensis var. chinensis OX=1590841 GN=CEY00_Acc10366 PE=3 SV=1	NA	Solyc10g076480.2.1	AT2G38290.1
Sh_contig_4344	comp19874_c0_seq1	B2LVF6	GO:0016021	34256	56.7	97	33	3	267	4	4	100	5.2e-16	93.6	B2LVF6|B2LVF6_MENPI Verticillium wilt resistance-like protein OS=Mentha piperita OX=34256 GN=Ve1 PE=4 SV=1	NA	Solyc09g005080.1.1	AT3G05370.1
Sh_contig_4359	comp19940_c0_seq2	A0A1Q3CI81	GO:0016021; GO:0005886; GO:0005524; GO:0046872; GO:0008553; GO:0120029	3775	73.3	60	16	0	277	456	4	63	1.9e-16	94.7	A0A1Q3CI81|A0A1Q3CI81_CEPFO Plasma membrane ATPase OS=Cephalotus follicularis OX=3775 GN=CFOL_v3_23428 PE=3 SV=1	NA	Solyc07g017780.3.1	AT4G30190.2
Sh_contig_4372	comp19994_c0_seq2	A0A0H3Y8U2	GO:0046983	226208	76.3	114	19	2	3	320	158	271	3e-35	157.5	A0A0H3Y8U2|A0A0H3Y8U2_SALMI Basic helix-loop-helix transcription factor OS=Salvia miltiorrhiza OX=226208 PE=2 SV=1	NA	Solyc11g010340.2.1	AT1G72210.1
Sh_contig_4382	comp20035_c0_seq1	A0A2G9GLT3	GO:0043531	429701	38.5	96	57	1	5	286	786	881	1.3e-05	58.2	A0A2G9GLT3|A0A2G9GLT3_9LAMI Apoptotic ATPase OS=Handroanthus impetiginosus OX=429701 GN=CDL12_21280 PE=3 SV=1	NA	Solyc12g096920.1.1	NA
Sh_contig_4393	comp20089_c0_seq2	A0A2G9HQS5	GO:0016021	429701	40.5	185	96	4	112	636	61	241	2e-21	112.5	A0A2G9HQS5|A0A2G9HQS5_9LAMI Uncharacterized protein OS=Handroanthus impetiginosus OX=429701 GN=CDL12_07428 PE=4 SV=1	NA	Solyc08g062330.3.1	AT3G13950.1
Sh_contig_4400	comp20143_c0_seq1	A0A2G9GK56	GO:0043531	429701	38.3	133	75	4	2	397	578	704	8.2e-08	65.9	A0A2G9GK56|A0A2G9GK56_9LAMI Apoptotic ATPase OS=Handroanthus impetiginosus OX=429701 GN=CDL12_21779 PE=4 SV=1	NA	NA	NA
Sh_contig_4408	comp20169_c0_seq1	M5W7A9	GO:0016758; GO:0008152	3760	59.2	71	29	0	573	361	393	463	5.2e-16	93.6	M5W7A9|M5W7A9_PRUPE Glycosyltransferase OS=Prunus persica OX=3760 GN=PRUPE_8G185900 PE=3 SV=1	K13691	Solyc06g007650.2.1	AT1G05675.1
Sh_contig_4456	comp20366_c0_seq1	A0A2G9HL64	GO:0004180	429701	79.3	111	19	1	321	1	334	444	1.1e-44	188	A0A2G9HL64|A0A2G9HL64_9LAMI Transferrin receptor and related proteins containing the protease-associated (PA) domain OS=Handroanthus impetiginosus OX=429701 GN=CDL12_09072 PE=4 SV=1	NA	Solyc11g045240.2.1	AT3G54720.1
Sh_contig_4468	comp20434_c0_seq2	A0A1R3KSS1	GO:0016021; GO:0005524; GO:0042626	93759	90.8	195	17	1	588	4	1	194	3.8e-92	347.1	A0A1R3KSS1|A0A1R3KSS1_9ROSI Uncharacterized protein OS=Corchorus olitorius OX=93759 GN=COLO4_04791 PE=4 SV=1	NA	Solyc02g087870.3.1	AT3G28860.1
Sh_contig_4471	comp20438_c0_seq1	A0A2G9GEA1		429701	57.2	180	71	1	2	523	288	467	1.7e-48	201.8	A0A2G9GEA1|A0A2G9GEA1_9LAMI Uncharacterized protein OS=Handroanthus impetiginosus OX=429701 GN=CDL12_23947 PE=4 SV=1	NA	Solyc04g081560.3.1	AT4G36000.1
Sh_contig_4481	comp20489_c0_seq1	A0A2G9HGI1	GO:0050590; GO:0046872	429701	64.8	196	69	0	2	589	96	291	9.9e-71	275.4	A0A2G9HGI1|A0A2G9HGI1_9LAMI Iron/ascorbate family oxidoreductase OS=Handroanthus impetiginosus OX=429701 GN=CDL12_10947 PE=3 SV=1	NA	Solyc09g010000.3.1	AT1G06620.1
Sh_contig_4484	comp20496_c0_seq3	A0A022R553	GO:0016788	4155	68.7	386	118	3	1291	137	5	388	1.3e-156	562	A0A022R553|A0A022R553_ERYGU Uncharacterized protein OS=Erythranthe guttata OX=4155 GN=MIMGU_mgv1a008002mg PE=3 SV=1	NA	Solyc05g013690.3.1	AT5G14450.1
Sh_contig_4494	comp20520_c0_seq2	A0A2G9H447		429701	56.1	230	95	4	979	293	66	290	3.3e-61	245	A0A2G9H447|A0A2G9H447_9LAMI Uncharacterized protein OS=Handroanthus impetiginosus OX=429701 GN=CDL12_15119 PE=4 SV=1	NA	Solyc04g015120.3.1	AT5G47740.2
Sh_contig_4497	comp20524_c0_seq1	A0A022Q0L5	GO:0005524; GO:0004672	4155	62.4	165	51	5	745	281	274	437	1.8e-45	191.8	A0A022Q0L5|A0A022Q0L5_ERYGU Uncharacterized protein OS=Erythranthe guttata OX=4155 GN=MIMGU_mgv1a006343mg PE=4 SV=1	NA	Solyc06g062920.3.1	AT1G72540.1
Sh_contig_4501	comp20539_c0_seq2	A0A251SEF4	GO:0046872	4232	81.9	83	15	0	381	629	6	88	5.4e-30	140.6	A0A251SEF4|A0A251SEF4_HELAN Putative regulator of chromosome condensation 1/beta-lactamase-inhibitor protein II OS=Helianthus annuus OX=4232 GN=HannXRQ_Chr14g0432381 PE=4 SV=1	NA	Solyc11g065120.2.1	AT5G12350.1
Sh_contig_4504	comp20545_c0_seq1	A0A0V0HH40		4108	83.5	121	20	0	2	364	125	245	7.1e-55	222.6	A0A0V0HH40|A0A0V0HH40_SOLCH Putative pathogenesis-related protein 5-like OS=Solanum chacoense OX=4108 PE=4 SV=1	NA	Solyc04g079890.3.1	AT1G75050.1
Sh_contig_4506	comp20552_c0_seq1	A0A2G9GF10	GO:0016021; GO:0005524; GO:0016887	429701	80.1	468	88	2	1637	249	263	730	1.2e-203	718.4	A0A2G9GF10|A0A2G9GF10_9LAMI Transporter, ABC superfamily (Breast cancer resistance protein) OS=Handroanthus impetiginosus OX=429701 GN=CDL12_23594 PE=4 SV=1	NA	Solyc09g005970.1.1	AT3G53510.1
Sh_contig_4519	comp20598_c0_seq1	A0A0B4VSP6	GO:0020037; GO:0005506; GO:0004497; GO:0016705	226208	75.3	215	52	1	1	642	1	215	1.5e-91	344.7	A0A0B4VSP6|A0A0B4VSP6_SALMI Cytochrome P450 CYP72A329 OS=Salvia miltiorrhiza OX=226208 PE=2 SV=1	NA	Solyc07g062510.2.1	AT3G14690.1
Sh_contig_4532	comp20640_c0_seq1	W0UVQ0	GO:0016747	28509	51.3	117	53	2	348	4	136	250	8.5e-28	132.5	W0UVQ0|W0UVQ0_GLEHE Hydroxycinnamoyltransferase 2 OS=Glechoma hederacea OX=28509 GN=hct2 PE=2 SV=1	NA	Solyc03g117600.3.1	AT5G48930.1
Sh_contig_4542	comp20675_c0_seq1	A0A1U8LPM1	GO:0003677; GO:0045892	3635	42	314	111	12	1051	260	1	293	3.3e-32	148.3	A0A1U8LPM1|A0A1U8LPM1_GOSHI transcription repressor OFP1-like OS=Gossypium hirsutum OX=3635 GN=LOC107928420 PE=4 SV=1	NA	Solyc10g076180.1.1	AT5G01840.1
Sh_contig_4552	comp20698_c0_seq1	A0A022QUD7	GO:0005525; GO:0003924	4155	92	50	4	0	2	151	560	609	2.1e-16	94.4	A0A022QUD7|A0A022QUD7_ERYGU Uncharacterized protein OS=Erythranthe guttata OX=4155 GN=MIMGU_mgv1a003080mg PE=3 SV=1	NA	Solyc01g005310.3.1	AT1G14830.1
Sh_contig_4561	comp20733_c0_seq2	S8CKQ2	GO:0020037; GO:0005506; GO:0004497; GO:0016705	192259	55.9	143	63	0	432	4	85	227	1.1e-39	171.8	S8CKQ2|S8CKQ2_9LAMI Uncharacterized protein (Fragment) OS=Genlisea aurea OX=192259 GN=M569_07486 PE=3 SV=1	NA	Solyc09g098030.3.1	AT2G45570.1
Sh_contig_4598	comp20903_c0_seq2	A0A022RQP2		4155	78.3	207	43	2	103	717	4	210	4.2e-96	360.5	A0A022RQP2|A0A022RQP2_ERYGU Uncharacterized protein OS=Erythranthe guttata OX=4155 GN=MIMGU_mgv1a012363mg PE=4 SV=1	NA	Solyc10g018920.2.1	AT2G45010.1
Sh_contig_4610	comp20952_c0_seq1	A0A2C9V1R1	GO:0016810; GO:0006807	3983	69.4	62	16	1	180	4	41	102	3e-13	84	A0A2C9V1R1|A0A2C9V1R1_MANES Uncharacterized protein OS=Manihot esculenta OX=3983 GN=MANES_11G164700 PE=4 SV=1	NA	Solyc11g068730.2.1	AT5G22300.1
Sh_contig_4611	comp20958_c0_seq1	A0A2G9GA18	GO:0050660; GO:0016614; GO:0050328	429701	65.6	180	57	2	1	525	5	184	3.6e-56	226.9	A0A2G9GA18|A0A2G9GA18_9LAMI Tetrahydroberberine oxidase OS=Handroanthus impetiginosus OX=429701 GN=CDL12_25342 PE=3 SV=1	NA	Solyc02g070090.1.1	AT4G20840.1
Sh_contig_4630	comp21018_c0_seq1	A0A2G9G9R8	GO:0048046; GO:0005507; GO:0052716; GO:0046274	429701	78.3	235	51	0	705	1	3	237	8.3e-107	395.6	A0A2G9G9R8|A0A2G9G9R8_9LAMI Laccase OS=Handroanthus impetiginosus OX=429701 GN=CDL12_25459 PE=3 SV=1	NA	Solyc09g014240.3.1	AT5G01190.1
Sh_contig_4666	comp21118_c0_seq2	A0A022QH63		4155	60.2	887	234	16	197	2518	3	883	4.3e-240	840.1	A0A022QH63|A0A022QH63_ERYGU Uncharacterized protein OS=Erythranthe guttata OX=4155 GN=MIMGU_mgv1a000854mg PE=4 SV=1	NA	Solyc09g010720.3.1	AT5G02430.1
Sh_contig_4679	comp21161_c0_seq1	A0A2G9I008	GO:0043531	429701	38.1	561	317	13	83	1723	1	545	2.2e-86	328.9	A0A2G9I008|A0A2G9I008_9LAMI Apoptotic ATPase OS=Handroanthus impetiginosus OX=429701 GN=CDL12_04212 PE=3 SV=1	NA	Solyc05g009630.3.1	AT3G46730.1
Sh_contig_4705	comp21256_c0_seq1	A0A022QAD6	GO:0046872; GO:0004842	4155	51.2	215	84	5	314	895	77	291	2.4e-62	248.4	A0A022QAD6|A0A022QAD6_ERYGU RBR-type E3 ubiquitin transferase OS=Erythranthe guttata OX=4155 GN=MIMGU_mgv1a019311mg PE=3 SV=1	NA	Solyc03g115920.3.1	AT3G14250.1
Sh_contig_4721	comp21340_c0_seq1	A0A022PYN6	GO:0004190	4155	65.8	187	61	2	32	583	3	189	2.8e-65	257.3	A0A022PYN6|A0A022PYN6_ERYGU Uncharacterized protein (Fragment) OS=Erythranthe guttata OX=4155 GN=MIMGU_mgv1a026442mg PE=3 SV=1	NA	Solyc01g080010.2.1	AT1G03230.1
Sh_contig_4771	comp21537_c0_seq1	A0A2G9GEL8	GO:0016021	429701	45.1	293	142	7	1025	156	1	277	4.4e-45	191	A0A2G9GEL8|A0A2G9GEL8_9LAMI Uncharacterized protein OS=Handroanthus impetiginosus OX=429701 GN=CDL12_23742 PE=4 SV=1	NA	NA	NA
Sh_contig_4773	comp21545_c0_seq1	A0A2G9GXG6	GO:0046872	429701	64.4	278	84	4	831	22	1	271	1.2e-86	328.9	A0A2G9GXG6|A0A2G9GXG6_9LAMI Uncharacterized protein OS=Handroanthus impetiginosus OX=429701 GN=CDL12_17434 PE=4 SV=1	NA	Solyc02g086430.3.1	AT1G66810.1
Sh_contig_4784	comp21579_c1_seq2	A0A2G9GVI7	GO:0005623; GO:0016021; GO:0045454	429701	69.5	200	61	0	18	617	1	200	6.3e-76	292.7	A0A2G9GVI7|A0A2G9GVI7_9LAMI Thioredoxin-like protein OS=Handroanthus impetiginosus OX=429701 GN=CDL12_18119 PE=4 SV=1	NA	Solyc11g019920.2.1	AT1G35620.1
Sh_contig_4814	comp21668_c0_seq1	A0A2I4DTQ1	GO:0043565; GO:0006351	51240	57.4	183	62	2	789	289	135	317	3.1e-44	188.7	A0A2I4DTQ1|A0A2I4DTQ1_9ROSI transcription factor TGA2.3-like OS=Juglans regia OX=51240 GN=LOC108983378 PE=4 SV=1	NA	Solyc05g056425.1.1	AT4G18690.1
Sh_contig_4818	comp21673_c0_seq2	A0A022RXZ5	GO:0016021; GO:0016760; GO:0071555; GO:0030244	4155	91.6	95	8	0	285	1	1003	1097	4.4e-41	176.4	A0A022RXZ5|A0A022RXZ5_ERYGU Uncharacterized protein OS=Erythranthe guttata OX=4155 GN=MIMGU_mgv1a000447mg PE=3 SV=1	NA	Solyc08g005280.2.1	AT5G16910.1
Sh_contig_4822	comp21692_c0_seq1	A0A2G9HRX2	GO:0016021; GO:0055114	429701	66.8	235	70	3	812	108	40	266	1.3e-81	312.4	A0A2G9HRX2|A0A2G9HRX2_9LAMI Uncharacterized protein OS=Handroanthus impetiginosus OX=429701 GN=CDL12_07037 PE=4 SV=1	NA	Solyc02g070660.3.1	AT4G18260.1
Sh_contig_4828	comp21719_c0_seq1	A0A022QT50		4155	62.6	222	67	4	775	143	1	217	8.1e-68	266.2	A0A022QT50|A0A022QT50_ERYGU Uncharacterized protein OS=Erythranthe guttata OX=4155 GN=MIMGU_mgv1a013508mg PE=4 SV=1	NA	Solyc08g079480.3.1	AT2G45360.1
Sh_contig_4842	comp21783_c0_seq1	A0A2G9GVG6		429701	67.9	137	30	2	57	425	3	139	1.6e-26	128.6	A0A2G9GVG6|A0A2G9GVG6_9LAMI Uncharacterized protein OS=Handroanthus impetiginosus OX=429701 GN=CDL12_18184 PE=4 SV=1	NA	Solyc06g007370.1.1	AT1G06980.1
Sh_contig_4843	comp21785_c0_seq2	A0A2G9GM91	GO:0004185	429701	73.7	289	70	3	896	30	195	477	3.4e-123	450.3	A0A2G9GM91|A0A2G9GM91_9LAMI Carboxypeptidase OS=Handroanthus impetiginosus OX=429701 GN=CDL12_21324 PE=3 SV=1	NA	Solyc01g108450.3.1	AT3G63470.1
Sh_contig_4860	comp21867_c0_seq1	A0A2G9FZX2		429701	74.4	129	30	1	381	4	2	130	7.8e-46	192.2	A0A2G9FZX2|A0A2G9FZX2_9LAMI Uncharacterized protein OS=Handroanthus impetiginosus OX=429701 GN=CDL12_28929 PE=4 SV=1	NA	Solyc04g079890.3.1	AT1G75050.1
Sh_contig_4876	comp21902_c0_seq1	A0A022RK39	GO:0005634; GO:0003677; GO:0003700; GO:0006351	4155	52.6	234	93	6	65	712	7	240	1e-48	203	A0A022RK39|A0A022RK39_ERYGU Uncharacterized protein OS=Erythranthe guttata OX=4155 GN=MIMGU_mgv1a026112mg PE=4 SV=1	NA	Solyc01g005630.2.1	AT5G19790.1
Sh_contig_4877	comp21902_c0_seq2	A0A2R6PGH3		1590841	49.1	287	104	8	32	823	1	268	3.3e-56	228	A0A2R6PGH3|A0A2R6PGH3_ACTCH Ethylene-responsive transcription factor RAP2-11 like OS=Actinidia chinensis var. chinensis OX=1590841 GN=CEY00_Acc30466 PE=4 SV=1	NA	Solyc01g005630.2.1	AT5G19790.1
Sh_contig_4901	comp21991_c0_seq2	A0A2G9H6B6	GO:0016021	429701	63.3	60	21	1	87	263	1	60	2.1e-07	65.1	A0A2G9H6B6|A0A2G9H6B6_9LAMI Uncharacterized protein OS=Handroanthus impetiginosus OX=429701 GN=CDL12_14310 PE=4 SV=1	NA	NA	NA
Sh_contig_4925	comp22112_c0_seq1	A0A059PRR4	GO:0003677	226208	54.5	213	48	11	1	609	104	277	2.3e-40	174.9	A0A059PRR4|A0A059PRR4_SALMI MYB-related transcription factor OS=Salvia miltiorrhiza OX=226208 GN=MYB47 PE=2 SV=1	NA	Solyc04g077260.3.1	NA
Sh_contig_4957	comp22177_c0_seq2	A0A022QJL2	GO:0005623; GO:0016021; GO:0008308; GO:0006873	4155	54.4	298	128	6	2115	1240	10	305	5.2e-69	271.6	A0A022QJL2|A0A022QJL2_ERYGU Uncharacterized protein OS=Erythranthe guttata OX=4155 GN=MIMGU_mgv1a008272mg PE=4 SV=1	NA	Solyc03g031590.3.1	AT1G62262.1
Sh_contig_5008	comp22291_c0_seq1	A0A022Q429	GO:0005618; GO:0005576; GO:0016021; GO:0045330; GO:0004857; GO:0030599; GO:0042545; GO:0045490	4155	75	56	13	1	223	387	56	111	8.2e-13	82.4	A0A022Q429|A0A022Q429_ERYGU Pectinesterase OS=Erythranthe guttata OX=4155 GN=MIMGU_mgv1a003278mg PE=3 SV=1	NA	Solyc03g123630.3.1	AT1G53830.1
Sh_contig_5126	comp22562_c0_seq1	C9EIN6	GO:0005576; GO:0020037; GO:0046872; GO:0004601; GO:0042744; GO:0006979	4146	68.9	309	96	0	1236	2162	6	314	1.5e-122	449.5	C9EIN6|C9EIN6_OLEEU Peroxidase OS=Olea europaea OX=4146 PE=2 SV=1	NA	Solyc02g083490.3.1	AT5G42180.1
Sh_contig_5213	comp22784_c0_seq1	A0A2G9H5G5	GO:0016021	429701	51.1	139	56	2	242	622	1	139	4e-33	151.4	A0A2G9H5G5|A0A2G9H5G5_9LAMI Anaphase-promoting complex (APC), subunit 11 OS=Handroanthus impetiginosus OX=429701 GN=CDL12_14625 PE=4 SV=1	NA	Solyc01g100095.1.1	AT4G38140.1
Sh_contig_5225	comp22825_c0_seq2	A0A0U2TKF6	GO:0046872; GO:0016491	226208	75.3	392	62	5	309	1469	19	380	5.4e-163	583.6	A0A0U2TKF6|A0A0U2TKF6_SALMI Gibberellin biosynthesis-related protein GA20ox3 OS=Salvia miltiorrhiza OX=226208 GN=GA20ox3 PE=2 SV=1	NA	Solyc03g006880.3.1	AT5G07200.1
Sh_contig_5226	comp22825_c0_seq3	A0A0U2TKF6	GO:0046872; GO:0016491	226208	87.1	93	7	1	319	597	293	380	3.8e-38	167.9	A0A0U2TKF6|A0A0U2TKF6_SALMI Gibberellin biosynthesis-related protein GA20ox3 OS=Salvia miltiorrhiza OX=226208 GN=GA20ox3 PE=2 SV=1	NA	Solyc06g035530.3.1	AT5G07200.1
Sh_contig_5233	comp22838_c0_seq2	A0A068UBR1	GO:0016021; GO:0022857	49390	65.8	199	67	1	1521	925	3	200	4.4e-65	258.1	A0A068UBR1|A0A068UBR1_COFCA WAT1-related protein OS=Coffea canephora OX=49390 GN=GSCOC_T00020863001 PE=3 SV=1	NA	Solyc04g011340.3.1	AT2G39510.1
Sh_contig_5285	comp22958_c0_seq1	A0A2G9HWU9	GO:0003723	429701	82.1	78	10	2	622	401	186	263	5.5e-27	130.2	A0A2G9HWU9|A0A2G9HWU9_9LAMI Putative RNA-binding protein SEB4 (RRM superfamily) OS=Handroanthus impetiginosus OX=429701 GN=CDL12_05488 PE=4 SV=1	NA	Solyc04g049920.3.1	AT3G54770.1
Sh_contig_5303	comp22990_c0_seq1	A0A2G9H4F9	GO:0003676	429701	62.5	80	17	3	2	205	168	246	1.7e-15	92.4	A0A2G9H4F9|A0A2G9H4F9_9LAMI Uncharacterized protein OS=Handroanthus impetiginosus OX=429701 GN=CDL12_14978 PE=4 SV=1	NA	Solyc04g077980.1.1	AT1G27730.1
Sh_contig_5650	comp23707_c0_seq1	A0A022RFM9	GO:0004185	4155	70.2	389	110	3	1838	672	19	401	5.4e-158	567	A0A022RFM9|A0A022RFM9_ERYGU Carboxypeptidase OS=Erythranthe guttata OX=4155 GN=MIMGU_mgv1a005479mg PE=3 SV=1	NA	Solyc01g108450.3.1	AT3G63470.1
Sh_contig_5683	comp23788_c0_seq1	A0A2G9GM99	GO:0016021	429701	77.9	367	56	1	2	1102	433	774	6.4e-167	596.3	A0A2G9GM99|A0A2G9GM99_9LAMI Putative small molecule transporter OS=Handroanthus impetiginosus OX=429701 GN=CDL12_21106 PE=4 SV=1	NA	Solyc09g090360.3.1	AT3G23430.1
Sh_contig_5722	comp23860_c0_seq1	A0A022QX93	GO:0005634; GO:0043565; GO:0008270; GO:0045893; GO:0006351	4155	95.6	68	2	1	2	205	177	243	1e-28	135.6	A0A022QX93|A0A022QX93_ERYGU GATA transcription factor OS=Erythranthe guttata OX=4155 GN=MIMGU_mgv1a012669mg PE=3 SV=1	NA	Solyc10g018560.2.1	AT3G60530.1
Sh_contig_5961	comp24335_c0_seq1	A0A2G9I868		429701	47.3	74	31	1	62	259	7	80	1.7e-11	78.2	A0A2G9I868|A0A2G9I868_9LAMI Uncharacterized protein OS=Handroanthus impetiginosus OX=429701 GN=CDL12_01293 PE=4 SV=1	NA	NA	NA
Sh_contig_5977	comp24414_c0_seq1	A0A2G9GPT6	GO:0016021; GO:0102966; GO:0047196; GO:0103095	429701	61.5	338	119	4	1203	202	1	331	1.1e-103	386	A0A2G9GPT6|A0A2G9GPT6_9LAMI Long-chain-alcohol O-fatty-acyltransferase OS=Handroanthus impetiginosus OX=429701 GN=CDL12_20118 PE=4 SV=1	NA	Solyc06g066630.1.1	AT5G55340.1
Sh_contig_5998	comp24481_c0_seq1	A0A2G9HJZ5	GO:0005634; GO:0003700; GO:0043565; GO:0006351	429701	46.3	177	61	6	551	117	261	435	1.5e-23	118.6	A0A2G9HJZ5|A0A2G9HJZ5_9LAMI Uncharacterized protein OS=Handroanthus impetiginosus OX=429701 GN=CDL12_09598 PE=4 SV=1	NA	Solyc02g021680.3.1	AT2G34830.1
Sh_contig_6007	comp24519_c0_seq1	A0A0L9V2B3		3914	57.7	239	99	1	1024	308	189	425	4.5e-18	101.3	A0A0L9V2B3|A0A0L9V2B3_PHAAN Uncharacterized protein OS=Phaseolus angularis OX=3914 GN=LR48_Vigan07g268600 PE=4 SV=1	NA	Solyc04g078560.1.1	AT4G06744.1
Sh_contig_6025	comp24560_c0_seq1	A0A022RYK3	GO:0016021; GO:0012511	4155	75.4	171	39	3	45	551	1	170	2.5e-57	231.1	A0A022RYK3|A0A022RYK3_ERYGU Uncharacterized protein OS=Erythranthe guttata OX=4155 GN=MIMGU_mgv1a014985mg PE=4 SV=1	NA	Solyc12g010920.2.1	AT5G40420.1
Sh_contig_6031	comp24591_c0_seq1	A0A022PPX2	GO:0016021; GO:0055085	4155	83.2	125	21	0	2	376	191	315	2e-53	217.2	A0A022PPX2|A0A022PPX2_ERYGU Uncharacterized protein (Fragment) OS=Erythranthe guttata OX=4155 GN=MIMGU_mgv1a0036351mg PE=4 SV=1	NA	Solyc01g106200.2.1	AT5G64410.1
Sh_contig_6032	comp24594_c0_seq2	A0A022PRH0	GO:0016021	4155	83.3	36	6	0	2	109	114	149	1.6e-09	71.6	A0A022PRH0|A0A022PRH0_ERYGU HVA22-like protein (Fragment) OS=Erythranthe guttata OX=4155 GN=MIMGU_mgv1a019061mg PE=3 SV=1	NA	Solyc10g082040.2.1	NA
Sh_contig_6056	comp24670_c0_seq1	A0A022PZR8	GO:0006952; GO:0009607	4155	64.7	156	54	1	33	500	1	155	1.5e-46	195.3	A0A022PZR8|A0A022PZR8_ERYGU Uncharacterized protein OS=Erythranthe guttata OX=4155 GN=MIMGU_mgv1a015414mg PE=4 SV=1	NA	Solyc06g007860.1.1	NA
Sh_contig_6069	comp24720_c0_seq1	A0A022RR42	GO:0046872	4155	76	150	33	1	714	274	37	186	2.2e-64	254.6	A0A022RR42|A0A022RR42_ERYGU Uncharacterized protein OS=Erythranthe guttata OX=4155 GN=MIMGU_mgv1a021971mg PE=4 SV=1	NA	Solyc03g114000.3.1	AT1G10200.1
Sh_contig_6072	comp24726_c0_seq1	A0A022RWD5		4155	61.1	311	113	4	912	4	1	311	3.6e-110	407.1	A0A022RWD5|A0A022RWD5_ERYGU Uncharacterized protein OS=Erythranthe guttata OX=4155 GN=MIMGU_mgv1a007642mg PE=4 SV=1	NA	Solyc02g089650.3.1	AT1G61600.1
Sh_contig_6088	comp24787_c0_seq1	A0A2G9HQ70	GO:0016021; GO:0005524; GO:0008559	429701	99.1	110	1	0	333	4	229	338	8.2e-54	218.4	A0A2G9HQ70|A0A2G9HQ70_9LAMI Multidrug/pheromone exporter, ABC superfamily OS=Handroanthus impetiginosus OX=429701 GN=CDL12_07648 PE=4 SV=1	NA	Solyc02g087870.3.1	AT3G28860.1
Sh_contig_6098	comp24859_c0_seq1	A0A2G9GWF8	GO:0016021; GO:0102983; GO:0006486	429701	57.9	159	54	5	143	592	9	163	1.1e-37	165.6	A0A2G9GWF8|A0A2G9GWF8_9LAMI Acetylglucosaminyltransferase EXT1/exostosin 1 OS=Handroanthus impetiginosus OX=429701 GN=CDL12_17815 PE=4 SV=1	NA	Solyc11g066320.2.1	AT5G22940.1
Sh_contig_6132	comp24939_c0_seq1	A0A022QD47	GO:0005634; GO:0003677; GO:0003700; GO:0006351	4155	52.2	138	34	4	279	596	1	138	3.2e-16	94.4	A0A022QD47|A0A022QD47_ERYGU Uncharacterized protein OS=Erythranthe guttata OX=4155 GN=MIMGU_mgv1a018883mg PE=4 SV=1	NA	Solyc03g007460.2.1	AT4G27950.1
Sh_contig_6189	comp25113_c0_seq1	A0A2G9I995	GO:0010301	429701	76.6	188	43	1	24	587	1	187	7.6e-71	275.8	A0A2G9I995|A0A2G9I995_9LAMI Reductase OS=Handroanthus impetiginosus OX=429701 GN=CDL12_00912 PE=4 SV=1	NA	Solyc10g085380.2.1	AT3G51680.1
Sh_contig_6191	comp25120_c0_seq1	A0A022QI72	GO:0016787; GO:0008152	4155	61.9	126	34	2	336	1	124	249	1e-35	158.3	A0A022QI72|A0A022QI72_ERYGU Uncharacterized protein OS=Erythranthe guttata OX=4155 GN=MIMGU_mgv1a009655mg PE=4 SV=1	NA	Solyc02g069800.1.1	AT3G63010.1
Sh_contig_6213	comp25163_c0_seq2	A0A059PRT0	GO:0003677	226208	91.3	92	8	0	346	71	1	92	1.4e-45	191.4	A0A059PRT0|A0A059PRT0_SALMI MYB-related transcription factor OS=Salvia miltiorrhiza OX=226208 GN=MYB50 PE=2 SV=1	NA	Solyc09g090130.3.1	AT1G06180.1
Sh_contig_6242	comp25262_c0_seq2	A0A2G9GA22	GO:0016787; GO:0046856	429701	78.1	201	41	1	759	166	291	491	9.1e-85	322.4	A0A2G9GA22|A0A2G9GA22_9LAMI Inositol polyphosphate 5-phosphatase OS=Handroanthus impetiginosus OX=429701 GN=CDL12_25417 PE=4 SV=1	NA	Solyc01g005090.3.1	AT2G01900.1
Sh_contig_6268	comp25328_c0_seq1	A0A2G9G5G2	GO:0016021	429701	70.2	124	26	2	25	369	1	122	5e-36	159.5	A0A2G9G5G2|A0A2G9G5G2_9LAMI Putative membrane protein OS=Handroanthus impetiginosus OX=429701 GN=CDL12_26944 PE=4 SV=1	NA	Solyc01g104800.2.1	AT3G43630.1
Sh_contig_6301	comp25417_c0_seq1	A0A161SDQ1	GO:0020037; GO:0005506; GO:0004497; GO:0016705	39350	82.6	138	23	1	508	98	343	480	6.4e-66	259.2	A0A161SDQ1|A0A161SDQ1_OCIBA Cytochrome P450 OS=Ocimum basilicum OX=39350 PE=2 SV=1	NA	Solyc02g069600.3.1	AT5G36110.1
Sh_contig_6317	comp25485_c0_seq1	A0A022PTW2	GO:0043531	4155	42.1	107	57	2	5	310	401	507	1.1e-12	81.6	A0A022PTW2|A0A022PTW2_ERYGU Uncharacterized protein OS=Erythranthe guttata OX=4155 GN=MIMGU_mgv1a023002mg PE=4 SV=1	NA	Solyc05g012910.3.1	AT1G10920.1
Sh_contig_6325	comp25515_c0_seq1	A0A2G9G8E9	GO:0020037; GO:0005506; GO:0033773	429701	75.6	45	11	0	1	135	461	505	1.6e-10	74.7	A0A2G9G8E9|A0A2G9G8E9_9LAMI Cytochrome P450 CYP2 subfamily OS=Handroanthus impetiginosus OX=429701 GN=CDL12_25928 PE=3 SV=1	NA	Solyc04g078290.3.1	AT4G37360.1
Sh_contig_6347	comp25577_c0_seq1	A0A2P6QWY5		74649	61.1	54	16	1	542	396	183	236	1.2e-07	66.2	A0A2P6QWY5|A0A2P6QWY5_ROSCH Uncharacterized protein OS=Rosa chinensis OX=74649 GN=RchiOBHm_Chr4g0416801 PE=4 SV=1	NA	Solyc09g075740.1.1	NA
Sh_contig_6349	comp25583_c0_seq1	A0A022QYE6	GO:0048046	4155	51.9	160	77	0	163	642	31	190	7.1e-43	183.3	A0A022QYE6|A0A022QYE6_ERYGU Dirigent protein OS=Erythranthe guttata OX=4155 GN=MIMGU_mgv1a026142mg PE=3 SV=1	NA	Solyc10g055200.1.1	AT1G22900.1
Sh_contig_6358	comp25611_c0_seq1	A0A022PWK3	GO:0003824; GO:0050662	4155	67.2	302	96	3	1092	187	35	333	2.5e-112	415.2	A0A022PWK3|A0A022PWK3_ERYGU Uncharacterized protein OS=Erythranthe guttata OX=4155 GN=MIMGU_mgv1a009625mg PE=4 SV=1	NA	Solyc12g005350.2.1	AT4G27250.1
Sh_contig_6385	comp25683_c0_seq2	A0A1L2FSA4	GO:0020037; GO:0005506; GO:0004497; GO:0016705	48386	62.9	151	52	2	443	3	212	362	2.7e-44	187.2	A0A1L2FSA4|A0A1L2FSA4_PERFR Perillyl alcohol and perillaldehyde synthase cytochrome P450 CYP71AT146 OS=Perilla frutescens OX=48386 PE=2 SV=1	NA	Solyc09g092670.3.1	AT4G31500.1
Sh_contig_6387	comp25686_c0_seq1	A0A2G2WMG2		33114	49.5	97	35	3	343	621	1	87	1.1e-07	66.2	A0A2G2WMG2|A0A2G2WMG2_CAPBA Uncharacterized protein OS=Capsicum baccatum OX=33114 GN=CQW23_15584 PE=4 SV=1	NA	NA	NA
Sh_contig_6415	comp25793_c0_seq1	A0A2R6PCJ6		1590841	88.6	44	5	0	1	132	367	410	9e-17	95.5	A0A2R6PCJ6|A0A2R6PCJ6_ACTCH L-Ala-D/L-amino acid epimerase (Fragment) OS=Actinidia chinensis var. chinensis OX=1590841 GN=CEY00_Acc29253 PE=4 SV=1	NA	Solyc03g119200.3.1	AT3G18270.1
Sh_contig_6417	comp25794_c1_seq1	A0A2G9HUT8	GO:0003676	429701	32.7	251	130	13	26	733	4	230	2.6e-11	78.6	A0A2G9HUT8|A0A2G9HUT8_9LAMI Uncharacterized protein OS=Handroanthus impetiginosus OX=429701 GN=CDL12_06016 PE=4 SV=1	NA	NA	NA
Sh_contig_6430	comp25815_c0_seq4	A0A2G9HLN6	GO:0030127; GO:0008270; GO:0006888; GO:0006886	429701	90.3	155	15	0	468	4	615	769	3.2e-72	280	A0A2G9HLN6|A0A2G9HLN6_9LAMI Vesicle coat complex COPII, subunit SEC24/subunit SFB2 OS=Handroanthus impetiginosus OX=429701 GN=CDL12_08883 PE=4 SV=1	NA	Solyc02g082220.3.1	AT3G07100.1
Sh_contig_6443	comp25842_c0_seq2	A0A2G9GVE0	GO:0005524; GO:0030983; GO:0006298	429701	87.4	483	61	0	392	1840	237	719	1.2e-242	848.2	A0A2G9GVE0|A0A2G9GVE0_9LAMI Mismatch repair ATPase MSH4 (MutS family) OS=Handroanthus impetiginosus OX=429701 GN=CDL12_18206 PE=4 SV=1	NA	Solyc08g007330.3.1	AT4G17380.1
Sh_contig_6460	comp25916_c0_seq2	A0A2G9GZE7	GO:0016021; GO:0015743	429701	57.3	213	86	2	1420	785	24	232	4.3e-59	238	A0A2G9GZE7|A0A2G9GZE7_9LAMI Putative membrane protein OS=Handroanthus impetiginosus OX=429701 GN=CDL12_16770 PE=4 SV=1	NA	Solyc11g068970.1.1	AT1G08440.1
Sh_contig_6464	comp25928_c0_seq1	A0A022Q950	GO:0043531	4155	53.9	449	189	8	24	1337	1	442	7.6e-119	436.4	A0A022Q950|A0A022Q950_ERYGU Uncharacterized protein OS=Erythranthe guttata OX=4155 GN=MIMGU_mgv1a001094mg PE=3 SV=1	NA	Solyc05g009630.3.1	AT1G58390.1
Sh_contig_6469	comp25943_c0_seq3	A0A2G9GHS7	GO:0004364	429701	54.6	108	48	1	523	203	103	210	2.2e-27	132.9	A0A2G9GHS7|A0A2G9GHS7_9LAMI Glutathione S-transferase OS=Handroanthus impetiginosus OX=429701 GN=CDL12_22715 PE=3 SV=1	NA	Solyc10g084960.2.1	AT3G09270.1
Sh_contig_6533	comp26282_c0_seq1	A0A2K3N065	GO:0003676; GO:0008270; GO:0015074	57577	25.4	334	219	6	1031	66	85	400	6.4e-18	101.3	A0A2K3N065|A0A2K3N065_TRIPR Copia LTR rider OS=Trifolium pratense OX=57577 GN=L195_g019651 PE=4 SV=1	NA	Solyc09g005290.1.1	NA
Sh_contig_6800	comp27371_c0_seq1	A0A2G9GZW3		429701	37.2	309	171	7	363	1280	15	303	3e-44	189.1	A0A2G9GZW3|A0A2G9GZW3_9LAMI Uncharacterized protein OS=Handroanthus impetiginosus OX=429701 GN=CDL12_16597 PE=4 SV=1	NA	Solyc00g084650.2.1	NA
Sh_contig_6861	comp27624_c0_seq2	A0A2G9HVV9		429701	52.3	354	136	8	1223	225	30	371	9.3e-74	286.6	A0A2G9HVV9|A0A2G9HVV9_9LAMI Uncharacterized protein OS=Handroanthus impetiginosus OX=429701 GN=CDL12_05651 PE=4 SV=1	NA	Solyc05g055920.3.1	AT3G04360.1
Sh_contig_6915	comp27807_c0_seq1	A0A068V584		49390	33.9	248	151	5	983	270	100	344	1.5e-26	129.4	A0A068V584|A0A068V584_COFCA Uncharacterized protein OS=Coffea canephora OX=49390 GN=GSCOC_T00016676001 PE=4 SV=1	NA	NA	AT4G00320.1
Sh_contig_6916	comp2782_c0_seq1	A0A1B0VRQ6	GO:0016747	41228	53.8	158	60	5	1	444	76	230	2.3e-36	162.2	A0A1B0VRQ6|A0A1B0VRQ6_9LAMI Acyltransferase ACT5 OS=Plectranthus barbatus OX=41228 PE=2 SV=1	NA	Solyc05g014330.1.1	AT1G24430.1
Sh_contig_7088	comp28300_c0_seq1	A0A0H3YC21	GO:0003677; GO:0046983; GO:0006357	226208	80	115	22	1	481	822	123	237	1.2e-42	183	A0A0H3YC21|A0A0H3YC21_SALMI Basic helix-loop-helix transcription factor OS=Salvia miltiorrhiza OX=226208 PE=2 SV=1	NA	Solyc03g006910.3.1	AT5G51790.1
Sh_contig_7096	comp28330_c0_seq1	F6GTC0	GO:0003824	29760	71.9	96	27	0	515	228	557	652	5.3e-34	153.3	F6GTC0|F6GTC0_VITVI Uncharacterized protein OS=Vitis vinifera OX=29760 GN=VIT_17s0000g05440 PE=4 SV=1	NA	Solyc06g071150.3.1	AT5G62630.1
Sh_contig_7106	comp28360_c0_seq1	A0A022RP33	GO:0008408; GO:0003676	4155	78.9	194	41	0	27	608	2	195	3.1e-85	323.9	A0A022RP33|A0A022RP33_ERYGU Uncharacterized protein OS=Erythranthe guttata OX=4155 GN=MIMGU_mgv1a025153mg PE=4 SV=1	NA	Solyc01g100680.1.1	AT3G12410.1
Sh_contig_7312	comp29009_c0_seq2	A0A022PN26		4155	58.8	131	50	2	2	394	123	249	3e-28	134	A0A022PN26|A0A022PN26_ERYGU Uncharacterized protein (Fragment) OS=Erythranthe guttata OX=4155 GN=MIMGU_mgv1a017943mg PE=4 SV=1	NA	Solyc04g082270.3.1	AT1G76240.1
Sh_contig_7427	comp29340_c0_seq1	A0A2I4H8G0		51240	41.4	128	67	6	206	571	169	294	3e-11	78.2	A0A2I4H8G0|A0A2I4H8G0_9ROSI non-classical arabinogalactan protein 30 OS=Juglans regia OX=51240 GN=LOC109014424 PE=4 SV=1	NA	Solyc02g078100.3.1	AT2G34700.1
Sh_contig_7600	comp29959_c0_seq1	A0A2G9GWJ0	GO:0046872; GO:0016491	429701	67.6	34	11	0	1	102	277	310	6.7e-07	62.8	A0A2G9GWJ0|A0A2G9GWJ0_9LAMI Iron/ascorbate family oxidoreductase OS=Handroanthus impetiginosus OX=429701 GN=CDL12_17780 PE=3 SV=1	NA	Solyc06g066830.3.1	AT1G52820.1
Sh_contig_7608	comp29991_c0_seq1	A0A2G9I8M9	GO:0008171	429701	80.7	212	41	0	1	636	25	236	1.9e-96	361.3	A0A2G9I8M9|A0A2G9I8M9_9LAMI O-methyltransferase OS=Handroanthus impetiginosus OX=429701 GN=CDL12_01150 PE=4 SV=1	NA	Solyc09g082660.3.1	AT1G67980.1
Sh_contig_7614	comp30020_c0_seq1	A0A2G9I5K1	GO:0016021	429701	82	167	30	0	1299	799	319	485	9.6e-76	293.5	A0A2G9I5K1|A0A2G9I5K1_9LAMI Amino acid transporter OS=Handroanthus impetiginosus OX=429701 GN=CDL12_02222 PE=4 SV=1	NA	Solyc09g014380.3.1	AT2G38120.1
Sh_contig_7626	comp30082_c0_seq1	A0A2S0NIZ9		226208	48.8	242	52	9	328	855	1	236	1.7e-34	155.6	A0A2S0NIZ9|A0A2S0NIZ9_SALMI DEMETER-like DNA glycosylase OS=Salvia miltiorrhiza OX=226208 GN=DML1 PE=4 SV=1	NA	Solyc09g009080.3.1	NA
Sh_contig_7646	comp30145_c0_seq1	A0A2G9H1E5		429701	58.5	236	64	8	827	174	1	220	1.7e-58	235.3	A0A2G9H1E5|A0A2G9H1E5_9LAMI Uncharacterized protein OS=Handroanthus impetiginosus OX=429701 GN=CDL12_16293 PE=4 SV=1	NA	Solyc09g066270.3.1	AT3G58190.1
Sh_contig_7728	comp30444_c0_seq1	A0A2G9GN96		429701	63.1	499	96	10	43	1374	27	492	1.1e-144	522.3	A0A2G9GN96|A0A2G9GN96_9LAMI Uncharacterized protein OS=Handroanthus impetiginosus OX=429701 GN=CDL12_20730 PE=4 SV=1	NA	Solyc03g123590.3.1	AT1G53860.1
Sh_contig_7735	comp30517_c0_seq1	A0A2G9GNX2	GO:0005634; GO:0003677; GO:0003700; GO:0006351	429701	55.6	45	14	2	449	315	178	216	0.00079	53.1	A0A2G9GNX2|A0A2G9GNX2_9LAMI Uncharacterized protein OS=Handroanthus impetiginosus OX=429701 GN=CDL12_20446 PE=4 SV=1	NA	NA	NA
Sh_contig_7743	comp30548_c0_seq4	A0A022QEJ0	GO:0016021; GO:0005524; GO:0042626	4155	67.2	481	158	0	13	1455	15	495	1.4e-174	621.7	A0A022QEJ0|A0A022QEJ0_ERYGU Uncharacterized protein OS=Erythranthe guttata OX=4155 GN=MIMGU_mgv1a025774mg PE=4 SV=1	NA	Solyc06g009290.3.1	AT1G02520.1
Sh_contig_7766	comp30636_c0_seq4	A0A2G9GZN9	GO:0005576; GO:0004650; GO:0005975; GO:0071555	429701	72.8	383	103	1	1347	199	4	385	6.7e-163	582.8	A0A2G9GZN9|A0A2G9GZN9_9LAMI Polygalacturonase OS=Handroanthus impetiginosus OX=429701 GN=CDL12_16663 PE=3 SV=1	NA	Solyc12g019180.2.1	AT3G59850.1
Sh_contig_7807	comp30772_c0_seq1	D2J0X8		43195	36.2	188	95	7	715	173	44	213	1.1e-14	90.5	D2J0X8|D2J0X8_9ASTR RPM1 interacting protein 4 transcript 2 OS=Lactuca perennis OX=43195 GN=Rin4 PE=2 SV=1	NA	Solyc06g083390.3.1	NA
Sh_contig_7822	comp30793_c0_seq2	A0A022RHJ2		4155	51.6	128	48	5	562	221	53	180	8.8e-21	110.2	A0A022RHJ2|A0A022RHJ2_ERYGU Uncharacterized protein OS=Erythranthe guttata OX=4155 GN=MIMGU_mgv1a021498mg PE=4 SV=1	NA	Solyc08g080750.3.1	AT3G14260.1
Sh_contig_7832	comp30816_c0_seq1	A0A2G9HFD5	GO:0005634; GO:0003677; GO:0003700; GO:0006351	429701	59.8	256	50	6	897	1514	12	264	3.3e-63	251.9	A0A2G9HFD5|A0A2G9HFD5_9LAMI Uncharacterized protein OS=Handroanthus impetiginosus OX=429701 GN=CDL12_11121 PE=4 SV=1	NA	Solyc01g091760.2.1	AT5G19790.1
Sh_contig_7849	comp30884_c0_seq2	A0A0B4VRX5	GO:0016021; GO:0020037; GO:0005506; GO:0004497; GO:0016705	226208	68.2	550	125	6	72	1709	18	521	8.6e-212	745.7	A0A0B4VRX5|A0A0B4VRX5_SALMI Cytochrome P450 CYP79D40 OS=Salvia miltiorrhiza OX=226208 PE=2 SV=1	NA	Solyc08g083450.2.1	AT5G05260.1
Sh_contig_7909	comp31079_c0_seq2	A0A022QTT0	GO:0016021	4155	64.7	470	130	2	104	1513	1	434	2e-185	657.9	A0A022QTT0|A0A022QTT0_ERYGU Uncharacterized protein OS=Erythranthe guttata OX=4155 GN=MIMGU_mgv1a020993mg PE=4 SV=1	NA	Solyc01g094390.2.1	AT5G23850.1
Sh_contig_7937	comp31129_c0_seq4	A0A022RSM1	GO:0005524; GO:0004672; GO:0006950	4155	62.1	565	163	4	3	1544	100	664	4.4e-188	666.8	A0A022RSM1|A0A022RSM1_ERYGU Uncharacterized protein OS=Erythranthe guttata OX=4155 GN=MIMGU_mgv1a002423mg PE=4 SV=1	NA	Solyc01g068270.3.1	AT5G63940.1
Sh_contig_7985	comp31224_c0_seq3	A0A022Q3N0	GO:0043531	4155	36.6	101	58	2	6	308	816	910	8.7e-10	72.4	A0A022Q3N0|A0A022Q3N0_ERYGU Uncharacterized protein OS=Erythranthe guttata OX=4155 GN=MIMGU_mgv1a021133mg PE=3 SV=1	NA	Solyc04g012010.3.1	NA
Sh_contig_7993	comp31238_c0_seq4	A0A2K1ZMN9		3694	69.7	119	35	1	1916	1560	21	138	1.3e-39	174.5	A0A2K1ZMN9|A0A2K1ZMN9_POPTR Uncharacterized protein OS=Populus trichocarpa OX=3694 GN=POPTR_007G016700v3 PE=4 SV=1	NA	Solyc02g084600.3.1	AT4G08850.1
Sh_contig_8017	comp31302_c0_seq1	A0A2G9HTP8	GO:0005576; GO:0020037; GO:0046872; GO:0004601; GO:0042744; GO:0006979	429701	76	258	60	2	3	770	82	339	1.2e-108	402.1	A0A2G9HTP8|A0A2G9HTP8_9LAMI Peroxidase OS=Handroanthus impetiginosus OX=429701 GN=CDL12_06410 PE=3 SV=1	NA	Solyc02g082090.3.1	AT1G30870.1
Sh_contig_8027	comp31321_c0_seq2	A0A2G9H111	GO:0020037; GO:0005506; GO:0004497; GO:0016705	429701	74.8	107	27	0	2	322	358	464	5.7e-44	185.7	A0A2G9H111|A0A2G9H111_9LAMI Cytochrome P450 CYP2 subfamily OS=Handroanthus impetiginosus OX=429701 GN=CDL12_16190 PE=3 SV=1	NA	Solyc11g006590.2.1	AT3G26330.1
Sh_contig_8035	comp31341_c0_seq3	A0A068VES1	GO:0005634; GO:0003677; GO:0006355; GO:0006351	49390	43.7	389	148	14	177	1136	3	389	2.4e-67	265.4	A0A068VES1|A0A068VES1_COFCA Uncharacterized protein OS=Coffea canephora OX=49390 GN=GSCOC_T00006062001 PE=4 SV=1	NA	Solyc06g069710.3.1	AT5G18270.1
Sh_contig_8094	comp31459_c1_seq1	A0A2G9HHL9		429701	46.1	152	55	6	19	402	1	149	7e-21	109.8	A0A2G9HHL9|A0A2G9HHL9_9LAMI Uncharacterized protein OS=Handroanthus impetiginosus OX=429701 GN=CDL12_10421 PE=4 SV=1	NA	Solyc02g092190.1.1	NA
Sh_contig_8239	comp31748_c0_seq2	A0A068UC47	GO:0020037; GO:0005506; GO:0004497; GO:0016705	49390	62.6	519	188	3	1873	317	3	515	8.6e-193	682.6	A0A068UC47|A0A068UC47_COFCA Uncharacterized protein OS=Coffea canephora OX=49390 GN=GSCOC_T00021435001 PE=3 SV=1	NA	Solyc07g061980.2.1	AT3G14680.1
Sh_contig_8240	comp31749_c0_seq1	A0A061E0L2	GO:0016021; GO:0020037; GO:0005506; GO:0004497; GO:0016705	3641	72.9	325	84	2	1141	179	188	512	3.4e-136	493.8	A0A061E0L2|A0A061E0L2_THECC Ferulic acid 5-hydroxylase 1 OS=Theobroma cacao OX=3641 GN=TCM_006794 PE=3 SV=1	NA	Solyc02g084570.3.1	AT4G36220.1
Sh_contig_8246	comp31769_c0_seq1	A0A2G9I6Q6		429701	74.8	302	74	1	993	88	1	300	4.7e-124	453.4	A0A2G9I6Q6|A0A2G9I6Q6_9LAMI Dehydrogenases with different specificities (Related to short-chain alcohol dehydrogenases) OS=Handroanthus impetiginosus OX=429701 GN=CDL12_01830 PE=3 SV=1	NA	Solyc03g059190.3.1	AT3G59710.1
Sh_contig_8253	comp31779_c0_seq1	A0A022QH34	GO:0016021; GO:0015297; GO:0015238	4155	82.6	121	21	0	2	364	251	371	1e-49	204.9	A0A022QH34|A0A022QH34_ERYGU Protein DETOXIFICATION (Fragment) OS=Erythranthe guttata OX=4155 GN=MIMGU_mgv1a021216mg PE=3 SV=1	NA	Solyc04g076950.3.1	AT5G19700.1
Sh_contig_8263	comp31790_c0_seq2	A0A022QZL1	GO:0004802; GO:0008152	4155	71.1	128	26	5	299	652	2	128	5.9e-32	146.7	A0A022QZL1|A0A022QZL1_ERYGU Uncharacterized protein OS=Erythranthe guttata OX=4155 GN=MIMGU_mgv1a001876mg PE=4 SV=1	NA	Solyc05g050970.3.1	AT3G60750.1
Sh_contig_8336	comp31913_c0_seq1	A0A0H3Y7M8	GO:0003677; GO:0046983; GO:0006357	226208	62.3	236	72	6	102	803	3	223	5.8e-61	243.8	A0A0H3Y7M8|A0A0H3Y7M8_SALMI Basic helix-loop-helix transcription factor OS=Salvia miltiorrhiza OX=226208 PE=2 SV=1	NA	Solyc03g006910.3.1	AT4G25410.1
Sh_contig_8348	comp31968_c0_seq1	A0A022S005	GO:0016021	4155	70.1	107	32	0	477	157	120	226	1.3e-31	145.2	A0A022S005|A0A022S005_ERYGU Uncharacterized protein OS=Erythranthe guttata OX=4155 GN=MIMGU_mgv1a012836mg PE=4 SV=1	NA	Solyc09g047930.1.1	AT3G07510.1
Sh_contig_8382	comp32049_c0_seq3	A0A2G9HYF1	GO:0003824; GO:0050662	429701	79.8	317	64	0	1100	150	2	318	6.5e-148	532.7	A0A2G9HYF1|A0A2G9HYF1_9LAMI Flavonol reductase/cinnamoyl-CoA reductase OS=Handroanthus impetiginosus OX=429701 GN=CDL12_04745 PE=4 SV=1	NA	Solyc01g068080.3.1	AT1G68540.1
Sh_contig_8391	comp32070_c0_seq2	A0A2G9I7I9	GO:0006950; GO:0009415	429701	48.9	135	59	2	685	311	5	139	4.1e-09	72	A0A2G9I7I9|A0A2G9I7I9_9LAMI Uncharacterized protein OS=Handroanthus impetiginosus OX=429701 GN=CDL12_01517 PE=3 SV=1	NA	Solyc04g082200.2.1	AT1G76180.1
Sh_contig_8393	comp32072_c0_seq1	A0A2G9GRN9	GO:0016758; GO:0008152	429701	69.3	101	31	0	2	304	393	493	3.8e-37	163.7	A0A2G9GRN9|A0A2G9GRN9_9LAMI Glycosyltransferase OS=Handroanthus impetiginosus OX=429701 GN=CDL12_19510 PE=3 SV=1	NA	Solyc03g078710.2.1	AT3G46670.1
Sh_contig_8446	comp32204_c0_seq2	A0A022QZ76	GO:0016021	4155	53.5	127	58	1	565	188	283	409	8.2e-30	139.4	A0A022QZ76|A0A022QZ76_ERYGU Uncharacterized protein (Fragment) OS=Erythranthe guttata OX=4155 GN=MIMGU_mgv11b017063mg PE=4 SV=1	NA	Solyc02g093020.3.1	AT3G50160.1
Sh_contig_8503	comp32351_c0_seq3	A0A022QBN2	GO:0016021; GO:0005524; GO:0004674	4155	66.6	323	98	4	2	955	120	437	1.4e-113	418.7	A0A022QBN2|A0A022QBN2_ERYGU Uncharacterized protein (Fragment) OS=Erythranthe guttata OX=4155 GN=MIMGU_mgv1a024803mg PE=3 SV=1	NA	Solyc02g080070.3.1	AT4G38830.1
Sh_contig_8506	comp32361_c0_seq1	A0A022Q9Z8	GO:0005634; GO:0003677; GO:0006355; GO:0006351	4155	49.1	165	69	3	13	462	249	413	2.2e-26	128.3	A0A022Q9Z8|A0A022Q9Z8_ERYGU Uncharacterized protein OS=Erythranthe guttata OX=4155 GN=MIMGU_mgv1a007144mg PE=4 SV=1	NA	Solyc08g082750.3.1	NA
Sh_contig_8544	comp32443_c0_seq2	A0A2G9G643	GO:0016021; GO:0005337	429701	80.6	134	26	0	402	1	1	134	1e-55	225.3	A0A2G9G643|A0A2G9G643_9LAMI Nucleoside transporter OS=Handroanthus impetiginosus OX=429701 GN=CDL12_26719 PE=4 SV=1	NA	Solyc02g079310.2.1	AT4G05120.1
Sh_contig_8571	comp32504_c0_seq1	A0A161SDQ1	GO:0020037; GO:0005506; GO:0004497; GO:0016705	39350	72.4	58	16	0	175	2	1	58	2.5e-15	90.5	A0A161SDQ1|A0A161SDQ1_OCIBA Cytochrome P450 OS=Ocimum basilicum OX=39350 PE=2 SV=1	NA	Solyc02g069600.3.1	NA
Sh_contig_8594	comp32550_c0_seq1	A0A022Q8I4		4155	70.3	91	25	1	267	1	246	336	8.9e-26	125.2	A0A022Q8I4|A0A022Q8I4_ERYGU Uncharacterized protein OS=Erythranthe guttata OX=4155 GN=MIMGU_mgv1a024567mg PE=4 SV=1	NA	Solyc04g076860.3.1	AT2G22680.1
Sh_contig_8616	comp32607_c0_seq1	A0A0L9U1L4	GO:0043531	3914	48.2	112	52	3	336	4	186	292	6e-20	105.9	A0A0L9U1L4|A0A0L9U1L4_PHAAN Uncharacterized protein OS=Phaseolus angularis OX=3914 GN=LR48_Vigan03g009400 PE=3 SV=1	K13457	Solyc11g069020.2.1	AT3G46530.1
Sh_contig_8634	comp32671_c0_seq1	A0A022PTH7	GO:0050660; GO:0016614	4155	58	250	95	3	738	1	240	483	6.4e-75	289.7	A0A022PTH7|A0A022PTH7_ERYGU Uncharacterized protein OS=Erythranthe guttata OX=4155 GN=MIMGU_mgv1a004131mg PE=3 SV=1	NA	Solyc06g065070.1.1	AT1G30760.1
Sh_contig_8675	comp32749_c0_seq4	A0A022S2L1	GO:0016021; GO:0015743	4155	64.5	394	136	2	151	1326	3	394	4.3e-139	503.8	A0A022S2L1|A0A022S2L1_ERYGU Uncharacterized protein OS=Erythranthe guttata OX=4155 GN=MIMGU_mgv1a024918mg PE=4 SV=1	NA	Solyc09g065070.2.1	AT5G46600.1
Sh_contig_8715	comp32828_c0_seq2	A0A059PSN5	GO:0003677	226208	81.1	185	29	4	846	301	53	234	4.6e-77	297	A0A059PSN5|A0A059PSN5_SALMI MYB-related transcription factor OS=Salvia miltiorrhiza OX=226208 GN=MYB48 PE=2 SV=1	NA	Solyc05g014290.3.1	AT5G14340.1
Sh_contig_8722	comp32865_c0_seq2	A0A2G9HV82		429701	52.1	163	47	5	152	616	1	140	2.2e-28	135.2	A0A2G9HV82|A0A2G9HV82_9LAMI Uncharacterized protein OS=Handroanthus impetiginosus OX=429701 GN=CDL12_05853 PE=4 SV=1	NA	Solyc07g055270.1.1	AT2G42760.1
Sh_contig_8742	comp32934_c0_seq2	A0A2G9HT93	GO:0005576	429701	74.2	163	38	1	716	228	11	169	1.3e-65	259.6	A0A2G9HT93|A0A2G9HT93_9LAMI Defense-related protein containing SCP domain OS=Handroanthus impetiginosus OX=429701 GN=CDL12_06790 PE=3 SV=1	NA	Solyc07g006710.1.1	AT4G30320.1
Sh_contig_8743	comp32934_c0_seq7	A0A2G9HT93	GO:0005576	429701	74.2	163	38	1	731	1219	11	169	8.1e-66	260.4	A0A2G9HT93|A0A2G9HT93_9LAMI Defense-related protein containing SCP domain OS=Handroanthus impetiginosus OX=429701 GN=CDL12_06790 PE=3 SV=1	NA	Solyc07g006710.1.1	AT4G30320.1
Sh_contig_8892	comp33229_c0_seq2	A0A068V8M2	GO:0043531	49390	33.6	134	85	3	12	410	639	769	4.9e-08	66.6	A0A068V8M2|A0A068V8M2_COFCA Uncharacterized protein OS=Coffea canephora OX=49390 GN=GSCOC_T00005247001 PE=3 SV=1	NA	NA	NA
Sh_contig_8893	comp33231_c0_seq1	A0A022RXI5	GO:0016021; GO:0005524; GO:0004672	4155	58.4	89	33	2	264	4	10	96	2.2e-20	107.5	A0A022RXI5|A0A022RXI5_ERYGU Uncharacterized protein OS=Erythranthe guttata OX=4155 GN=MIMGU_mgv1a002463mg PE=4 SV=1	NA	Solyc02g086590.3.1	AT5G40380.1
Sh_contig_8896	comp33233_c0_seq4	A0A068TWM2	GO:0003676	49390	62.9	221	55	5	452	1036	1	220	7.2e-61	243.8	A0A068TWM2|A0A068TWM2_COFCA Uncharacterized protein OS=Coffea canephora OX=49390 GN=GSCOC_T00032659001 PE=4 SV=1	NA	Solyc05g009180.1.1	AT1G68360.1
Sh_contig_8939	comp33334_c0_seq3	A0A022QN22	GO:0016021; GO:0005524; GO:0004674; GO:0048544	4155	72.1	728	195	6	3153	991	9	735	0	1088.6	A0A022QN22|A0A022QN22_ERYGU Uncharacterized protein OS=Erythranthe guttata OX=4155 GN=MIMGU_mgv1a001357mg PE=4 SV=1	NA	Solyc04g008390.2.1	AT1G11330.2
Sh_contig_8962	comp33386_c0_seq6	A0A022Q2N9		4155	47.4	331	115	16	1249	320	26	318	5.6e-49	204.5	A0A022Q2N9|A0A022Q2N9_ERYGU Uncharacterized protein OS=Erythranthe guttata OX=4155 GN=MIMGU_mgv1a009240mg PE=4 SV=1	NA	Solyc03g118540.3.1	AT3G17860.1
Sh_contig_8963	comp33386_c0_seq7	A0A022Q2N9		4155	46.8	278	115	13	1269	496	26	290	3.1e-39	172.2	A0A022Q2N9|A0A022Q2N9_ERYGU Uncharacterized protein OS=Erythranthe guttata OX=4155 GN=MIMGU_mgv1a009240mg PE=4 SV=1	NA	Solyc03g118540.3.1	AT3G17860.1
Sh_contig_8983	comp33427_c0_seq1	A0A022RSA2	GO:0016021; GO:0005886	4155	73.5	162	43	0	734	1219	1	162	9.3e-59	236.9	A0A022RSA2|A0A022RSA2_ERYGU CASP-like protein OS=Erythranthe guttata OX=4155 GN=MIMGU_mgv1a026498mg PE=3 SV=1	NA	Solyc02g078250.3.1	AT1G03700.1
Sh_contig_9000	comp33464_c0_seq1	A0A022Q114	GO:0043531	4155	50.9	106	49	1	312	4	406	511	1.9e-15	90.9	A0A022Q114|A0A022Q114_ERYGU Uncharacterized protein OS=Erythranthe guttata OX=4155 GN=MIMGU_mgv1a002671mg PE=4 SV=1	NA	Solyc10g047320.2.1	NA
Sh_contig_9056	comp33559_c1_seq2	A0A2G9I1D2	GO:0016021; GO:0022857	429701	62.1	390	115	4	1356	187	8	364	1.6e-130	475.3	A0A2G9I1D2|A0A2G9I1D2_9LAMI WAT1-related protein OS=Handroanthus impetiginosus OX=429701 GN=CDL12_03719 PE=3 SV=1	NA	Solyc02g087060.3.1	AT3G28050.1
Sh_contig_9070	comp33571_c0_seq1	A0A2G9HJP5	GO:0004857	429701	63.2	171	59	2	6	518	1	167	6.3e-48	199.9	A0A2G9HJP5|A0A2G9HJP5_9LAMI Uncharacterized protein OS=Handroanthus impetiginosus OX=429701 GN=CDL12_09594 PE=4 SV=1	NA	Solyc12g099200.2.1	AT1G47960.1
Sh_contig_9105	comp33610_c0_seq5	A0A2G9GCR0	GO:0016021; GO:0047517; GO:0016760; GO:0071555; GO:0030244	429701	90	270	27	0	15	824	29	298	8.5e-145	521.9	A0A2G9GCR0|A0A2G9GCR0_9LAMI 1,4-beta-D-xylan synthase OS=Handroanthus impetiginosus OX=429701 GN=CDL12_24713 PE=3 SV=1	NA	Solyc03g097050.3.1	AT3G03050.1
Sh_contig_9210	comp3379_c0_seq1	A0A022QK58	GO:0016021; GO:0005509; GO:0005267	4155	71.9	349	97	1	1158	115	1	349	6.9e-137	496.5	A0A022QK58|A0A022QK58_ERYGU Uncharacterized protein OS=Erythranthe guttata OX=4155 GN=MIMGU_mgv1a019685mg PE=4 SV=1	NA	Solyc04g014880.3.1	AT5G55630.1
Sh_contig_9218	comp33806_c0_seq1	A0A2G9GXQ5	GO:0016021; GO:0020037; GO:0005506; GO:0004497; GO:0016705	429701	67.9	521	148	9	1663	131	4	515	5.3e-197	696.4	A0A2G9GXQ5|A0A2G9GXQ5_9LAMI Cytochrome P450 CYP4/CYP19/CYP26 subfamily OS=Handroanthus impetiginosus OX=429701 GN=CDL12_17628 PE=3 SV=1	NA	Solyc02g094110.1.1	AT3G48520.1
Sh_contig_9277	comp33903_c0_seq3	A0A1S4CXF4		4097	88.2	51	6	0	912	1064	2	52	8.5e-20	107.1	A0A1S4CXF4|A0A1S4CXF4_TOBAC LOB domain-containing protein 25-like OS=Nicotiana tabacum OX=4097 GN=LOC107823652 PE=4 SV=1	NA	Solyc02g086480.1.1	AT3G27650.1
Sh_contig_9328	comp34005_c0_seq2	A0A022RW95	GO:0005634; GO:0003700; GO:0046983; GO:0000977; GO:0045944; GO:0006351	4155	63.5	211	62	4	1	603	18	223	8.8e-57	229.6	A0A022RW95|A0A022RW95_ERYGU Uncharacterized protein OS=Erythranthe guttata OX=4155 GN=MIMGU_mgv1a013291mg PE=4 SV=1	NA	Solyc02g065730.2.1	AT5G60910.1
Sh_contig_9333	comp34016_c0_seq2	A0A022Q138	GO:0043531	4155	47.6	63	33	0	206	394	1	63	6.4e-05	56.2	A0A022Q138|A0A022Q138_ERYGU Uncharacterized protein OS=Erythranthe guttata OX=4155 GN=MIMGU_mgv1a001232mg PE=3 SV=1	NA	NA	NA
Sh_contig_9427	comp34168_c0_seq2	A0A022S135	GO:0016021	4155	63.7	322	82	13	1325	2236	40	344	3.1e-94	355.5	A0A022S135|A0A022S135_ERYGU Uncharacterized protein OS=Erythranthe guttata OX=4155 GN=MIMGU_mgv1a025441mg PE=4 SV=1	NA	Solyc09g066300.2.1	AT1G04360.1
Sh_contig_9648	comp34623_c0_seq1	A0A0D3C612	GO:0005509	109376	49.5	93	47	0	285	7	1	93	5.6e-14	86.7	A0A0D3C612|A0A0D3C612_BRAOL Uncharacterized protein OS=Brassica oleracea var. oleracea OX=109376 GN=106337204 PE=4 SV=1	K13448	Solyc06g073245.1.1	AT2G43290.1
Sh_contig_9679	comp34672_c0_seq2	A0A022RMV7		4155	58	88	31	3	583	332	207	292	2e-15	91.7	A0A022RMV7|A0A022RMV7_ERYGU Uncharacterized protein OS=Erythranthe guttata OX=4155 GN=MIMGU_mgv1a019526mg PE=4 SV=1	NA	NA	NA
Sh_contig_9680	comp34672_c0_seq3	A0A022RMV7		4155	58	88	31	3	716	465	207	292	3.2e-15	91.3	A0A022RMV7|A0A022RMV7_ERYGU Uncharacterized protein OS=Erythranthe guttata OX=4155 GN=MIMGU_mgv1a019526mg PE=4 SV=1	NA	NA	NA
Sh_contig_9688	comp34694_c0_seq1	A0A2G9FZ25	GO:0005576; GO:0030145; GO:0045735	429701	79.6	221	39	1	955	293	3	217	1.2e-94	355.5	A0A2G9FZ25|A0A2G9FZ25_9LAMI Uncharacterized protein OS=Handroanthus impetiginosus OX=429701 GN=CDL12_29209 PE=3 SV=1	NA	Solyc10g078840.1.1	AT5G39190.1
Sh_contig_9710	comp34732_c0_seq1	A0A1R3J2B7		93759	43	235	79	2	710	1414	220	399	7e-37	164.5	A0A1R3J2B7|A0A1R3J2B7_9ROSI Uncharacterized protein OS=Corchorus olitorius OX=93759 GN=COLO4_20007 PE=4 SV=1	NA	NA	NA
Sh_contig_9735	comp34797_c0_seq3	A0A2G9H2E1	GO:0006952; GO:0009607	429701	62.2	98	36	1	204	494	1	98	5.5e-30	139.8	A0A2G9H2E1|A0A2G9H2E1_9LAMI Uncharacterized protein OS=Handroanthus impetiginosus OX=429701 GN=CDL12_15715 PE=4 SV=1	NA	Solyc00g322635.1.1	AT5G28010.1
Sh_contig_9784	comp34909_c0_seq1	U7DVK8		3694	35.5	245	152	3	968	237	164	403	1.6e-37	166.8	U7DVK8|U7DVK8_POPTR Uncharacterized protein (Fragment) OS=Populus trichocarpa OX=3694 GN=POPTR_0333s00200g PE=4 SV=1	NA	Solyc05g042122.1.1	AT2G01050.1
Sh_contig_9792	comp34925_c0_seq3	A0A2G9HF31	GO:0004857	429701	61.5	91	35	0	585	313	94	184	3.4e-28	134.8	A0A2G9HF31|A0A2G9HF31_9LAMI Uncharacterized protein OS=Handroanthus impetiginosus OX=429701 GN=CDL12_11236 PE=4 SV=1	NA	Solyc01g088590.4.1	AT5G38610.1
Sh_contig_9806	comp34957_c0_seq1	A0A061DZI3	GO:0016021; GO:0005524; GO:0042626	3641	92.7	82	6	0	2	247	1209	1290	1.6e-31	144.8	A0A061DZI3|A0A061DZI3_THECC ATP binding cassette subfamily B4 isoform 1 OS=Theobroma cacao OX=3641 GN=TCM_004938 PE=4 SV=1	NA	Solyc06g009290.3.1	AT2G47000.1
Sh_contig_9818	comp34973_c0_seq1	A0A022QQH7	GO:0005634; GO:0003677; GO:0003700; GO:0006351	4155	65.2	207	61	3	48	647	1	203	2.5e-61	245	A0A022QQH7|A0A022QQH7_ERYGU Uncharacterized protein OS=Erythranthe guttata OX=4155 GN=MIMGU_mgv1a014021mg PE=4 SV=1	NA	Solyc03g026270.3.1	AT1G12610.1
Sh_contig_9852	comp35034_c0_seq2	A0A022R9P0	GO:0005576; GO:0020037; GO:0046872; GO:0004601; GO:0042744; GO:0006979	4155	72.5	302	77	2	1026	139	10	311	6.4e-122	447.2	A0A022R9P0|A0A022R9P0_ERYGU Peroxidase (Fragment) OS=Erythranthe guttata OX=4155 GN=MIMGU_mgv1a0103431mg PE=3 SV=1	NA	Solyc09g072700.3.1	AT5G17820.1
Sh_contig_9878	comp35096_c0_seq3	A0A2R6QSB5		1590841	58.9	224	56	8	805	239	1	223	1.6e-56	228.8	A0A2R6QSB5|A0A2R6QSB5_ACTCH LOB domain-containing protein OS=Actinidia chinensis var. chinensis OX=1590841 GN=CEY00_Acc14615 PE=4 SV=1	NA	Solyc09g066270.3.1	AT3G58190.1
Sh_contig_9879	comp35100_c0_seq1	A0A2G9GLC2	GO:0005634; GO:0003677; GO:0003700; GO:0006351	429701	48.1	135	53	5	195	566	1	129	2.2e-19	104.8	A0A2G9GLC2|A0A2G9GLC2_9LAMI Uncharacterized protein OS=Handroanthus impetiginosus OX=429701 GN=CDL12_21397 PE=4 SV=1	NA	Solyc10g050970.1.1	AT4G34410.1
Sh_contig_9900	comp35147_c0_seq1	A0A2G9HFD3		429701	56.5	138	51	4	413	817	28	159	3.8e-36	161	A0A2G9HFD3|A0A2G9HFD3_9LAMI Uncharacterized protein OS=Handroanthus impetiginosus OX=429701 GN=CDL12_11142 PE=4 SV=1	NA	Solyc01g106690.3.1	AT3G19680.1
Sh_contig_9918	comp35173_c0_seq1	A0A2G9HTB0	GO:0000145; GO:0006887	429701	51.9	622	254	8	164	1966	29	626	1.6e-165	592	A0A2G9HTB0|A0A2G9HTB0_9LAMI Exocyst subunit Exo70 family protein OS=Handroanthus impetiginosus OX=429701 GN=CDL12_06525 PE=3 SV=1	NA	Solyc01g009880.2.1	AT5G13990.1
Sh_contig_9926	comp35179_c0_seq1	A0A2G9HEL5	GO:0003700	429701	53.9	256	79	7	860	1525	3	253	3e-48	202.2	A0A2G9HEL5|A0A2G9HEL5_9LAMI Uncharacterized protein OS=Handroanthus impetiginosus OX=429701 GN=CDL12_11417 PE=4 SV=1	NA	Solyc01g097330.3.1	AT5G24800.1
Sh_contig_9934	comp35190_c0_seq2	A0A0B4VRK8	GO:0020037; GO:0005506; GO:0004497; GO:0016705	226208	42.1	418	29	1	3	1256	305	509	5.4e-74	287.3	A0A0B4VRK8|A0A0B4VRK8_SALMI Cytochrome P450 CYP92A73 OS=Salvia miltiorrhiza OX=226208 PE=2 SV=1	NA	Solyc03g122360.3.1	AT2G40890.1
Sh_contig_9939	comp35201_c0_seq1	A0A022Q114	GO:0043531	4155	58.9	253	104	0	762	4	339	591	1.6e-76	295	A0A022Q114|A0A022Q114_ERYGU Uncharacterized protein OS=Erythranthe guttata OX=4155 GN=MIMGU_mgv1a002671mg PE=4 SV=1	NA	Solyc10g047320.2.1	NA
Sh_contig_9948	comp35220_c0_seq4	A0A022RMQ3	GO:0016757	4155	54.6	379	155	6	1184	96	6	383	1.9e-105	392.9	A0A022RMQ3|A0A022RMQ3_ERYGU Uncharacterized protein OS=Erythranthe guttata OX=4155 GN=MIMGU_mgv1a025512mg PE=4 SV=1	NA	Solyc03g118930.2.1	AT3G18180.1
Sh_contig_9999	comp35300_c0_seq2	A0A2G5DS81	GO:0048364	218851	41.1	90	51	2	460	197	1	90	9.2e-05	56.6	A0A2G5DS81|A0A2G5DS81_AQUCA Uncharacterized protein OS=Aquilegia coerulea OX=218851 GN=AQUCO_01500130v1 PE=4 SV=1	NA	NA	NA
Sh_contig_10066	comp35419_c0_seq1	A0A068U8C8	GO:0045892	49390	67	109	24	2	673	963	45	153	2e-26	129	A0A068U8C8|A0A068U8C8_COFCA Uncharacterized protein OS=Coffea canephora OX=49390 GN=GSCOC_T00017850001 PE=4 SV=1	NA	Solyc06g082460.1.1	AT5G01840.1
Sh_contig_10069	comp35421_c0_seq3	M5VVY4	GO:0046872; GO:0016491	3760	64.9	302	95	3	879	1	1	300	1.1e-112	416.4	M5VVY4|M5VVY4_PRUPE Uncharacterized protein OS=Prunus persica OX=3760 GN=PRUPE_7G123400 PE=3 SV=1	NA	Solyc09g008560.3.1	AT2G36690.1
Sh_contig_10087	comp35451_c0_seq1	A0A059BFP1	GO:0008168	71139	46.8	363	177	6	109	1158	6	365	1e-83	319.7	A0A059BFP1|A0A059BFP1_EUCGR Uncharacterized protein OS=Eucalyptus grandis OX=71139 GN=EUGRSUZ_G02088 PE=4 SV=1	NA	Solyc01g005360.3.1	AT1G68040.1
Sh_contig_10099	comp35484_c0_seq2	A0A022RGY3	GO:0004190	4155	65.3	199	67	1	817	227	236	434	2e-64	255.8	A0A022RGY3|A0A022RGY3_ERYGU Uncharacterized protein OS=Erythranthe guttata OX=4155 GN=MIMGU_mgv1a006647mg PE=3 SV=1	NA	Solyc01g080010.2.1	AT1G03220.1
Sh_contig_10124	comp35521_c0_seq1	A0A1J6INU3		49451	47.5	118	50	3	351	1	1	107	8.7e-17	95.9	A0A1J6INU3|A0A1J6INU3_NICAT Protein spear3 OS=Nicotiana attenuata OX=49451 GN=SPEAR3 PE=4 SV=1	NA	Solyc12g007240.2.1	AT4G28840.1
Sh_contig_10130	comp35531_c0_seq2	A0A2G9GL66	GO:0016021; GO:0050826	429701	56.1	66	28	1	450	647	4	68	1e-07	66.2	A0A2G9GL66|A0A2G9GL66_9LAMI Uncharacterized protein OS=Handroanthus impetiginosus OX=429701 GN=CDL12_21426 PE=4 SV=1	NA	Solyc03g096030.3.1	AT3G55990.1
Sh_contig_10178	comp35617_c0_seq1	A0A022RA60	GO:0030410; GO:0030418	4155	71.1	76	22	0	233	6	1	76	8.4e-22	112.5	A0A022RA60|A0A022RA60_ERYGU Uncharacterized protein OS=Erythranthe guttata OX=4155 GN=MIMGU_mgv1a027099mg PE=4 SV=1	NA	Solyc01g100490.3.1	AT1G56430.1
Sh_contig_10179	comp35618_c0_seq1	A0A2G9I6C2	GO:0006355; GO:0006351	429701	65.5	617	184	12	2608	4389	11	621	5.1e-210	741.1	A0A2G9I6C2|A0A2G9I6C2_9LAMI Uncharacterized protein OS=Handroanthus impetiginosus OX=429701 GN=CDL12_01946 PE=3 SV=1	NA	Solyc06g082530.2.1	AT1G07530.1
Sh_contig_10184	comp35628_c0_seq3	A0A0B4VRK0	GO:0016021; GO:0020037; GO:0005506; GO:0004497; GO:0016705	226208	63.1	122	45	0	404	769	14	135	1.9e-37	165.2	A0A0B4VRK0|A0A0B4VRK0_SALMI Cytochrome P450 CYP84A60 OS=Salvia miltiorrhiza OX=226208 PE=2 SV=1	NA	Solyc02g084570.3.1	AT4G36220.1
Sh_contig_10188	comp35645_c0_seq3	A0A2G9GSV0	GO:0005634; GO:0003677; GO:0006355; GO:0006351	429701	60.8	309	65	14	1171	389	75	375	4.1e-84	320.9	A0A2G9GSV0|A0A2G9GSV0_9LAMI Uncharacterized protein OS=Handroanthus impetiginosus OX=429701 GN=CDL12_19025 PE=4 SV=1	NA	Solyc10g005010.3.1	AT2G46770.1
Sh_contig_10205	comp35679_c0_seq1	A0A059PRV0	GO:0003677	226208	69.6	247	45	6	207	935	1	221	2.2e-84	321.6	A0A059PRV0|A0A059PRV0_SALMI MYB-related transcription factor OS=Salvia miltiorrhiza OX=226208 GN=MYB75 PE=2 SV=1	NA	Solyc02g093740.3.1	AT5G14340.1
Sh_contig_10217	comp35699_c0_seq2	A0A022RH63	GO:0043531	4155	40.4	141	81	2	6	422	709	848	3.1e-16	94	A0A022RH63|A0A022RH63_ERYGU Uncharacterized protein OS=Erythranthe guttata OX=4155 GN=MIMGU_mgv1a023055mg PE=3 SV=1	NA	Solyc04g009150.1.1	AT5G35450.1
Sh_contig_10222	comp35714_c0_seq4	A0A2G9GC13	GO:0004565; GO:0030246; GO:0005975	429701	78.3	120	26	0	242	601	7	126	2.5e-53	217.6	A0A2G9GC13|A0A2G9GC13_9LAMI Beta-galactosidase OS=Handroanthus impetiginosus OX=429701 GN=CDL12_24653 PE=3 SV=1	NA	Solyc02g084720.3.1	AT1G45130.1
Sh_contig_10228	comp35724_c0_seq2	A0A022QEV3	GO:0005634; GO:0003677; GO:0003700; GO:0006351	4155	55.1	296	67	9	31	903	1	235	2.1e-70	275	A0A022QEV3|A0A022QEV3_ERYGU Uncharacterized protein OS=Erythranthe guttata OX=4155 GN=MIMGU_mgv1a019394mg PE=4 SV=1	NA	Solyc03g119800.2.1	AT5G19790.1
Sh_contig_10242	comp35749_c0_seq2	A0A1U7WXC5	GO:0016021	4096	66.4	125	40	2	719	1090	1	124	1.4e-34	156.4	A0A1U7WXC5|A0A1U7WXC5_NICSY RING-H2 finger protein ATL77-like OS=Nicotiana sylvestris OX=4096 GN=LOC104232983 PE=4 SV=1	NA	Solyc03g114190.1.1	AT5G01880.1
Sh_contig_10268	comp35796_c0_seq1	A0A161Y2Z5	GO:0003676	79200	56.4	140	44	3	2	370	74	213	5.7e-27	130.2	A0A161Y2Z5|A0A161Y2Z5_DAUCA Uncharacterized protein OS=Daucus carota subsp. sativus OX=79200 GN=DCAR_023643 PE=4 SV=1	NA	Solyc05g009180.1.1	AT1G68360.1
Sh_contig_10304	comp35866_c0_seq1	A0A022QDT0		4155	70.1	147	30	3	450	43	118	261	3.5e-32	147.5	A0A022QDT0|A0A022QDT0_ERYGU Uncharacterized protein (Fragment) OS=Erythranthe guttata OX=4155 GN=MIMGU_mgv1a022919mg PE=4 SV=1	NA	Solyc08g083240.3.1	AT4G00820.1
Sh_contig_10375	comp36000_c0_seq1	A0A2G9GWA8	GO:0016021; GO:0005215; GO:0055085	429701	73.5	446	109	3	1560	238	1	442	7.6e-174	619.4	A0A2G9GWA8|A0A2G9GWA8_9LAMI Putative transporter ADD1 (Major facilitator superfamily) OS=Handroanthus impetiginosus OX=429701 GN=CDL12_17930 PE=4 SV=1	NA	Solyc07g026930.2.1	AT2G16990.1
Sh_contig_10391	comp36042_c0_seq3	A0A2G9GZW3		429701	35.3	300	178	3	124	1020	15	299	1e-48	203.4	A0A2G9GZW3|A0A2G9GZW3_9LAMI Uncharacterized protein OS=Handroanthus impetiginosus OX=429701 GN=CDL12_16597 PE=4 SV=1	NA	Solyc09g064277.1.1	AT2G24960.1
Sh_contig_10437	comp36160_c0_seq2	A0A2J6K084		4236	54.3	81	34	3	579	815	1	80	6.2e-13	84.3	A0A2J6K084|A0A2J6K084_LACSA Uncharacterized protein OS=Lactuca sativa OX=4236 GN=LSAT_2X133720 PE=4 SV=1	NA	NA	NA
Sh_contig_10440	comp36165_c0_seq4	A0A2G9I2M4	GO:0016021	429701	68.7	409	128	0	46	1272	1	409	9.7e-160	572.4	A0A2G9I2M4|A0A2G9I2M4_9LAMI Amino acid transporter OS=Handroanthus impetiginosus OX=429701 GN=CDL12_03270 PE=4 SV=1	NA	Solyc05g053965.1.1	AT3G28960.1
Sh_contig_10467	comp36220_c0_seq2	F6HJE5	GO:0016021; GO:0005524; GO:0004674	29760	68.2	88	28	0	302	565	8	95	5.2e-24	120.2	F6HJE5|F6HJE5_VITVI Uncharacterized protein OS=Vitis vinifera OX=29760 GN=VIT_18s0001g02590 PE=3 SV=1	NA	Solyc00g009090.3.1	AT1G34110.1
Sh_contig_10475	comp36230_c0_seq2	A0A2R6QDI0		1590841	23.8	344	218	7	907	5	29	371	5e-16	94.7	A0A2R6QDI0|A0A2R6QDI0_ACTCH Disease resistance protein (Fragment) OS=Actinidia chinensis var. chinensis OX=1590841 GN=CEY00_Acc19663 PE=4 SV=1	NA	Solyc04g011960.2.1	AT1G58602.1
Sh_contig_10506	comp36282_c0_seq4	A0A022R6I3	GO:0046872; GO:0030001	4155	88	100	12	0	85	384	36	135	2.1e-45	190.7	A0A022R6I3|A0A022R6I3_ERYGU Uncharacterized protein OS=Erythranthe guttata OX=4155 GN=MIMGU_mgv1a022499mg PE=4 SV=1	NA	Solyc08g075880.3.1	AT2G18196.1
Sh_contig_10515	comp36303_c0_seq1	A0A022QS12		4155	71.7	53	10	1	343	200	49	101	2.9e-14	87	A0A022QS12|A0A022QS12_ERYGU Uncharacterized protein OS=Erythranthe guttata OX=4155 GN=MIMGU_mgv1a018227mg PE=4 SV=1	NA	Solyc12g008440.1.1	AT3G19950.1
Sh_contig_10518	comp36313_c0_seq1	A0A2G9GAW2		429701	58.4	291	68	16	871	80	118	382	1.3e-61	245.7	A0A2G9GAW2|A0A2G9GAW2_9LAMI Uncharacterized protein OS=Handroanthus impetiginosus OX=429701 GN=CDL12_25122 PE=4 SV=1	NA	Solyc09g074780.3.1	AT3G50700.1
Sh_contig_10553	comp36367_c0_seq1	A0A022R5K2		4155	72.3	499	131	3	99	1577	3	500	1.2e-220	775	A0A022R5K2|A0A022R5K2_ERYGU Uncharacterized protein OS=Erythranthe guttata OX=4155 GN=MIMGU_mgv1a026159mg PE=4 SV=1	NA	Solyc01g010690.1.1	NA
Sh_contig_10557	comp36375_c0_seq1	A0A1R3KWZ5		210143	86.5	104	14	0	578	267	71	174	3.3e-50	207.2	A0A1R3KWZ5|A0A1R3KWZ5_COCAP Phosphatidylethanolamine-binding protein PEBP OS=Corchorus capsularis OX=210143 GN=CCACVL1_00464 PE=4 SV=1	NA	Solyc03g026050.3.1	AT2G27550.1
Sh_contig_10625	comp36536_c0_seq1	A0A164W2H7		79200	39.5	400	177	13	322	1380	1	382	1e-58	236.9	A0A164W2H7|A0A164W2H7_DAUCA Uncharacterized protein OS=Daucus carota subsp. sativus OX=79200 GN=DCAR_021437 PE=4 SV=1	NA	Solyc09g090920.3.1	AT3G04360.1
Sh_contig_10639	comp36577_c0_seq1	A0A2G3CPC8	GO:0016021; GO:0055085	80379	69	71	20	1	139	351	1	69	8.5e-17	95.5	A0A2G3CPC8|A0A2G3CPC8_CAPCH Oligopeptide transporter 6 OS=Capsicum chinense OX=80379 GN=BC332_11708 PE=4 SV=1	NA	Solyc04g076780.3.1	AT1G09930.1
Sh_contig_10646	comp36596_c0_seq2	A0A022PU58	GO:0005576	4155	74.5	137	35	0	138	548	1	137	7.7e-58	233	A0A022PU58|A0A022PU58_ERYGU Uncharacterized protein (Fragment) OS=Erythranthe guttata OX=4155 GN=MIMGU_mgv1a023502mg PE=3 SV=1	NA	Solyc01g106640.2.1	AT1G50060.1
Sh_contig_10647	comp36599_c0_seq2	A0A022R5Z0	GO:0016491	4155	82.8	145	25	0	526	92	49	193	5e-66	259.6	A0A022R5Z0|A0A022R5Z0_ERYGU Uncharacterized protein OS=Erythranthe guttata OX=4155 GN=MIMGU_mgv1a020420mg PE=4 SV=1	NA	Solyc12g096760.2.1	AT3G03080.1
Sh_contig_10712	comp36698_c0_seq2	A0A2G9HI78		429701	48.3	120	48	6	1057	1383	1	117	2e-12	83.6	A0A2G9HI78|A0A2G9HI78_9LAMI Uncharacterized protein OS=Handroanthus impetiginosus OX=429701 GN=CDL12_10081 PE=4 SV=1	NA	Solyc02g068460.1.1	NA
Sh_contig_10714	comp36705_c0_seq3	A0A2R6Q821		1590841	43.4	212	48	1	802	167	1	140	5.1e-38	167.5	A0A2R6Q821|A0A2R6Q821_ACTCH Hydrophobic seed protein OS=Actinidia chinensis var. chinensis OX=1590841 GN=CEY00_Acc19902 PE=4 SV=1	NA	Solyc12g009650.2.1	AT1G62500.1
Sh_contig_10777	comp36846_c0_seq2	M1B9G7	GO:0005524; GO:0008017; GO:0003777; GO:0007018	4113	73.4	79	18	1	232	5	1	79	2.9e-24	121.3	M1B9G7|M1B9G7_SOLTU Uncharacterized protein OS=Solanum tuberosum OX=4113 GN=102603353 PE=3 SV=1	K10398	Solyc11g072820.2.1	AT3G45850.1
Sh_contig_10832	comp36983_c0_seq1	A0A2G9I9U2	GO:0005634; GO:0003700; GO:0043565; GO:0006351	429701	48.9	137	57	4	390	10	4	137	8.8e-18	99	A0A2G9I9U2|A0A2G9I9U2_9LAMI Uncharacterized protein OS=Handroanthus impetiginosus OX=429701 GN=CDL12_00717 PE=4 SV=1	NA	Solyc08g008280.3.1	AT5G24110.1
Sh_contig_10878	comp37062_c0_seq1	A0A061FMG5		3641	47.5	160	73	3	546	100	16	175	8.5e-27	129.8	A0A061FMG5|A0A061FMG5_THECC Uncharacterized protein OS=Theobroma cacao OX=3641 GN=TCM_042836 PE=4 SV=1	NA	Solyc05g054650.1.1	AT2G28710.1
Sh_contig_10902	comp37108_c0_seq2	A0A022QCI0	GO:0016021; GO:0015297; GO:0015238	4155	66.4	402	127	2	1610	423	4	403	6.5e-139	503.4	A0A022QCI0|A0A022QCI0_ERYGU Protein DETOXIFICATION OS=Erythranthe guttata OX=4155 GN=MIMGU_mgv1a005459mg PE=3 SV=1	NA	Solyc10g007360.3.1	AT3G23550.1
Sh_contig_10925	comp37165_c0_seq1	A0A2G9HBC5	GO:0004106; GO:0009073; GO:0046417	429701	61.7	274	97	2	1086	286	1	273	6.1e-88	333.6	A0A2G9HBC5|A0A2G9HBC5_9LAMI Chorismate mutase OS=Handroanthus impetiginosus OX=429701 GN=CDL12_12540 PE=4 SV=1	NA	Solyc02g088460.3.1	AT3G29200.1
Sh_contig_10940	comp37198_c0_seq1	A0A067KYV6		180498	53.2	111	39	2	1431	1138	232	342	4.6e-16	95.1	A0A067KYV6|A0A067KYV6_JATCU Uncharacterized protein OS=Jatropha curcas OX=180498 GN=JCGZ_02146 PE=4 SV=1	NA	NA	NA
Sh_contig_10941	comp37198_c0_seq2	A0A1U8LKN6	GO:0016301	3635	52.8	106	39	1	397	113	235	340	2.5e-15	90.9	A0A1U8LKN6|A0A1U8LKN6_GOSHI probable membrane-associated kinase regulator 1 OS=Gossypium hirsutum OX=3635 GN=LOC107928434 PE=4 SV=1	NA	Solyc09g075750.1.1	AT5G26230.1
Sh_contig_11042	comp37422_c0_seq1	A0A2G9HFW8	GO:0016021; GO:0004970	429701	65.6	96	33	0	288	1	518	613	3.9e-26	126.3	A0A2G9HFW8|A0A2G9HFW8_9LAMI Glutamate-gated kainate-type ion channel receptor subunit GluR5 OS=Handroanthus impetiginosus OX=429701 GN=CDL12_10901 PE=3 SV=1	NA	Solyc04g078860.3.1	AT4G35290.2
Sh_contig_11074	comp37480_c0_seq1	A0A2G9GAA4	GO:0016021; GO:0016757; GO:0006004	429701	70.6	469	132	3	1620	217	156	619	2.5e-195	691	A0A2G9GAA4|A0A2G9GAA4_9LAMI Uncharacterized protein OS=Handroanthus impetiginosus OX=429701 GN=CDL12_25247 PE=4 SV=1	NA	Solyc09g011860.3.1	AT2G37980.1
Sh_contig_11076	comp37487_c0_seq1	S8CI85	GO:0005634; GO:0003677; GO:0003700; GO:0006351	192259	55.6	187	69	2	74	592	20	206	9.5e-45	189.9	S8CI85|S8CI85_9LAMI Uncharacterized protein OS=Genlisea aurea OX=192259 GN=M569_08021 PE=4 SV=1	NA	Solyc06g035700.1.1	AT5G52020.1
Sh_contig_11084	comp37509_c0_seq1	U3NDL3	GO:0016747	226208	52.8	144	68	0	434	3	235	378	2.3e-39	171.4	U3NDL3|U3NDL3_SALMI Rosmarinic acid synthase 4 (Fragment) OS=Salvia miltiorrhiza OX=226208 GN=RAS4 PE=2 SV=1	NA	Solyc03g117600.3.1	AT5G48930.1
Sh_contig_11087	comp37522_c0_seq1	A0A2G9HCT9	GO:0005634; GO:0003677; GO:0006355; GO:0006351	429701	65.5	267	66	8	3	737	73	335	5.1e-85	323.6	A0A2G9HCT9|A0A2G9HCT9_9LAMI Uncharacterized protein OS=Handroanthus impetiginosus OX=429701 GN=CDL12_12026 PE=4 SV=1	NA	Solyc12g036480.2.1	AT2G24430.1
Sh_contig_11094	comp37543_c0_seq2	A0A2G9G870		429701	48.2	83	31	1	348	560	1	83	3.1e-08	68.6	A0A2G9G870|A0A2G9G870_9LAMI Uncharacterized protein OS=Handroanthus impetiginosus OX=429701 GN=CDL12_26008 PE=4 SV=1	NA	NA	NA
Sh_contig_11159	comp37661_c0_seq1	A0A2G9GVM9	GO:0016021; GO:0005524; GO:0004674	429701	57.8	102	34	3	531	253	1	102	7.7e-19	103.2	A0A2G9GVM9|A0A2G9GVM9_9LAMI Serine/threonine protein kinase OS=Handroanthus impetiginosus OX=429701 GN=CDL12_18151 PE=3 SV=1	NA	Solyc09g064520.3.1	AT1G08590.1
Sh_contig_11165	comp37668_c0_seq3	A0A022Q1F3		4155	66.9	124	41	0	102	473	1	124	1.3e-42	182.6	A0A022Q1F3|A0A022Q1F3_ERYGU Uncharacterized protein (Fragment) OS=Erythranthe guttata OX=4155 GN=MIMGU_mgv1a0149091mg PE=4 SV=1	NA	Solyc06g067860.3.1	AT1G52800.1
Sh_contig_11207	comp37713_c0_seq4	A0A0N9LXU7	GO:0004097; GO:0046872; GO:0046148	4146	44.3	185	79	4	3	503	1	179	6.1e-29	136.3	A0A0N9LXU7|A0A0N9LXU7_OLEEU Putative polyphenol oxidase OS=Olea europaea OX=4146 GN=PPO PE=2 SV=1	NA	Solyc08g074630.2.1	NA
Sh_contig_11219	comp37734_c0_seq1	A0A2G9GKI0		429701	51.8	56	27	0	997	1164	81	136	3.4e-08	68.9	A0A2G9GKI0|A0A2G9GKI0_9LAMI Uncharacterized protein OS=Handroanthus impetiginosus OX=429701 GN=CDL12_21668 PE=4 SV=1	NA	Solyc11g017440.2.1	AT1G22690.1
Sh_contig_11245	comp37767_c0_seq5	A0A2G9HDX9	GO:0016758; GO:0008152	429701	78.9	204	43	0	944	333	253	456	1.4e-93	352.1	A0A2G9HDX9|A0A2G9HDX9_9LAMI Glycosyltransferase OS=Handroanthus impetiginosus OX=429701 GN=CDL12_11622 PE=3 SV=1	NA	Solyc04g010110.3.1	AT4G27570.1
Sh_contig_11368	comp37963_c0_seq1	F6HQ70	GO:0005739; GO:0052381; GO:0006400	29760	82.2	45	8	0	135	1	43	87	5.5e-13	83.2	F6HQ70|F6HQ70_VITVI Uncharacterized protein OS=Vitis vinifera OX=29760 GN=VIT_07s0104g00270 PE=3 SV=1	NA	Solyc09g064910.1.1	AT5G19040.1
Sh_contig_11422	comp38036_c0_seq1	A0A2G9GWW9		429701	68.4	79	25	0	4	240	581	659	3.7e-23	117.5	A0A2G9GWW9|A0A2G9GWW9_9LAMI Uncharacterized protein OS=Handroanthus impetiginosus OX=429701 GN=CDL12_17647 PE=4 SV=1	NA	Solyc11g067210.1.1	AT1G23450.1
Sh_contig_11472	comp38108_c0_seq1	A0A2G9G574		429701	43.9	123	44	4	384	91	9	131	7.1e-14	86.7	A0A2G9G574|A0A2G9G574_9LAMI Uncharacterized protein OS=Handroanthus impetiginosus OX=429701 GN=CDL12_27028 PE=4 SV=1	NA	NA	NA
Sh_contig_11526	comp38180_c0_seq2	A0A2G9HTF7	GO:0005576; GO:0020037; GO:0046872; GO:0004601; GO:0042744; GO:0006979	429701	73.5	317	82	2	1168	218	16	330	5.9e-129	469.9	A0A2G9HTF7|A0A2G9HTF7_9LAMI Peroxidase OS=Handroanthus impetiginosus OX=429701 GN=CDL12_06585 PE=3 SV=1	NA	Solyc01g009400.3.1	AT5G22410.1
Sh_contig_11551	comp38208_c0_seq1	A0A1J6IJK7		49451	87.8	41	5	0	197	319	1	41	1.5e-12	81.3	A0A1J6IJK7|A0A1J6IJK7_NICAT Uncharacterized protein OS=Nicotiana attenuata OX=49451 GN=A4A49_01254 PE=4 SV=1	NA	Solyc03g114020.3.1	AT1G60010.1
Sh_contig_11559	comp38221_c0_seq1	A0A022S033		4155	81	242	33	4	832	146	5	246	9.4e-79	303.1	A0A022S033|A0A022S033_ERYGU Uncharacterized protein OS=Erythranthe guttata OX=4155 GN=MIMGU_mgv1a018414mg PE=4 SV=1	NA	Solyc06g082430.2.1	AT2G40470.1
Sh_contig_11560	comp38221_c0_seq10	A0A022S033		4155	81	242	33	4	832	146	5	246	1.9e-78	302	A0A022S033|A0A022S033_ERYGU Uncharacterized protein OS=Erythranthe guttata OX=4155 GN=MIMGU_mgv1a018414mg PE=4 SV=1	NA	Solyc06g082430.2.1	AT2G40470.1
Sh_contig_11563	comp38221_c0_seq6	A0A022S033		4155	81.3	246	33	4	844	146	1	246	2.6e-80	308.1	A0A022S033|A0A022S033_ERYGU Uncharacterized protein OS=Erythranthe guttata OX=4155 GN=MIMGU_mgv1a018414mg PE=4 SV=1	NA	Solyc06g082430.2.1	AT2G40470.1
Sh_contig_11569	comp38226_c0_seq2	A0A251UET8	GO:0004553; GO:0005975	4232	68.8	64	20	0	195	4	76	139	4.8e-18	100.1	A0A251UET8|A0A251UET8_HELAN Putative glycosyl hydrolase family protein OS=Helianthus annuus OX=4232 GN=HannXRQ_Chr07g0197071 PE=4 SV=1	NA	Solyc06g073760.3.1	AT5G04885.1
Sh_contig_11574	comp38240_c0_seq1	A0A022RGS9	GO:0003676	4155	69.6	69	19	1	356	556	1	69	1.1e-07	65.9	A0A022RGS9|A0A022RGS9_ERYGU Uncharacterized protein OS=Erythranthe guttata OX=4155 GN=MIMGU_mgv1a018552mg PE=4 SV=1	NA	Solyc05g009180.1.1	AT1G67030.1
Sh_contig_11586	comp38247_c1_seq2	A0A022QDF7	GO:0016021; GO:0005886	4155	80.7	109	21	0	519	193	96	204	2.4e-26	128.3	A0A022QDF7|A0A022QDF7_ERYGU CASP-like protein OS=Erythranthe guttata OX=4155 GN=MIMGU_mgv1a013858mg PE=3 SV=1	NA	Solyc06g074230.3.1	AT5G06200.1
Sh_contig_11614	comp38301_c0_seq4	A0A1S3Y2L5	GO:0005634; GO:0003677; GO:0046983; GO:0006355; GO:0006351	4097	69.5	177	54	0	856	1386	1	177	3.6e-63	251.9	A0A1S3Y2L5|A0A1S3Y2L5_TOBAC agamous-like MADS-box protein AGL8 homolog OS=Nicotiana tabacum OX=4097 GN=LOC107771514 PE=4 SV=1	NA	Solyc07g017343.1.1	AT1G77980.1
Sh_contig_11616	comp38302_c0_seq3	A0A2G9HZA3	GO:0046872; GO:0016491	429701	68.1	342	80	3	1443	433	1	318	3.2e-132	481.1	A0A2G9HZA3|A0A2G9HZA3_9LAMI Iron/ascorbate family oxidoreductase OS=Handroanthus impetiginosus OX=429701 GN=CDL12_04438 PE=3 SV=1	NA	Solyc03g025490.3.1	AT4G23340.1
Sh_contig_11624	comp38311_c0_seq1	A0A2U1Q4W8		35608	49	98	35	2	603	352	26	122	2.5e-12	81.6	A0A2U1Q4W8|A0A2U1Q4W8_ARTAN VQ motif-containing protein OS=Artemisia annua OX=35608 GN=CTI12_AA076350 PE=4 SV=1	NA	NA	AT3G58000.1
Sh_contig_11645	comp38331_c0_seq6	A0A2G9IB74	GO:0016021; GO:0005524; GO:0004674	429701	77.4	677	139	7	52	2052	28	700	5e-295	1022.3	A0A2G9IB74|A0A2G9IB74_9LAMI Serine/threonine protein kinase OS=Handroanthus impetiginosus OX=429701 GN=CDL12_00224 PE=4 SV=1	NA	Solyc03g115710.1.1	AT5G61350.1
Sh_contig_11659	comp38358_c0_seq1	A0A2G9H8Q5	GO:0043531	429701	50.4	137	62	3	399	4	278	413	3.5e-27	130.2	A0A2G9H8Q5|A0A2G9H8Q5_9LAMI Apoptotic ATPase OS=Handroanthus impetiginosus OX=429701 GN=CDL12_13468 PE=3 SV=1	NA	Solyc12g009450.2.1	AT1G58390.1
Sh_contig_11660	comp38359_c1_seq3	A0A022S5R5	GO:0005618; GO:0045330; GO:0004857; GO:0030599; GO:0042545; GO:0045490	4155	62.9	143	45	3	420	4	14	152	1.8e-37	164.5	A0A022S5R5|A0A022S5R5_ERYGU Pectinesterase OS=Erythranthe guttata OX=4155 GN=MIMGU_mgv1a003524mg PE=3 SV=1	NA	Solyc09g075330.3.1	AT4G02330.1
Sh_contig_11662	comp38364_c0_seq1	A0A022RAF3	GO:0102965; GO:0080019; GO:0006629	4155	72.9	188	44	2	2	544	195	382	8.9e-74	285.4	A0A022RAF3|A0A022RAF3_ERYGU Fatty acyl-CoA reductase (Fragment) OS=Erythranthe guttata OX=4155 GN=MIMGU_mgv1a0177801mg PE=3 SV=1	NA	Solyc06g074390.3.1	AT4G33790.1
Sh_contig_11737	comp38476_c0_seq9	A0A2G9HQ70	GO:0016021; GO:0005524; GO:0008559	429701	87.4	269	33	1	2	808	334	601	6.8e-125	456.8	A0A2G9HQ70|A0A2G9HQ70_9LAMI Multidrug/pheromone exporter, ABC superfamily OS=Handroanthus impetiginosus OX=429701 GN=CDL12_07648 PE=4 SV=1	NA	Solyc02g087870.3.1	AT3G28860.1
Sh_contig_11782	comp38556_c0_seq1	A4UUM6	GO:0000287; GO:0010333; GO:0008152	39367	74.7	190	45	2	1	564	109	297	1.7e-75	291.2	A4UUM6|A4UUM6_ROSOF Pinene synthase OS=Rosmarinus officinalis OX=39367 PE=2 SV=1	NA	Solyc02g079840.2.1	AT4G16730.1
Sh_contig_11786	comp38560_c0_seq2	U3N658	GO:0016874; GO:0008152	226208	90.9	33	3	0	102	4	4	36	3e-06	60.5	U3N658|U3N658_SALMI 4-coumarate:coenzyme A ligase 7 OS=Salvia miltiorrhiza OX=226208 GN=4CL7 PE=2 SV=1	NA	Solyc03g025720.3.1	AT3G48990.1
Sh_contig_11799	comp38584_c0_seq1	A0A2G9GNN0		429701	84.2	76	12	0	906	679	1	76	1.3e-27	132.9	A0A2G9GNN0|A0A2G9GNN0_9LAMI Uncharacterized protein OS=Handroanthus impetiginosus OX=429701 GN=CDL12_20564 PE=4 SV=1	NA	Solyc03g116070.1.1	AT1G74660.1
Sh_contig_11804	comp38591_c0_seq2	A0A2G9HSV9	GO:0004396	429701	70.2	439	58	2	279	1592	1	367	1.1e-161	579.3	A0A2G9HSV9|A0A2G9HSV9_9LAMI N-Acetylglucosamine kinase OS=Handroanthus impetiginosus OX=429701 GN=CDL12_06928 PE=4 SV=1	NA	Solyc07g044750.3.1	AT1G30540.1
Sh_contig_11845	comp38659_c0_seq2	A0A2G9G949	GO:0016021; GO:0015079	429701	69.4	808	216	4	2606	213	1	787	0	1087.4	A0A2G9G949|A0A2G9G949_9LAMI Potassium transporter OS=Handroanthus impetiginosus OX=429701 GN=CDL12_25661 PE=3 SV=1	NA	Solyc12g005670.2.1	AT4G13420.1
Sh_contig_11860	comp38678_c0_seq1	A0A2G9H979	GO:0052689; GO:0008152	429701	76.9	91	19	1	288	22	1	91	1.5e-33	152.1	A0A2G9H979|A0A2G9H979_9LAMI Arylacetamide deacetylase OS=Handroanthus impetiginosus OX=429701 GN=CDL12_13302 PE=4 SV=1	NA	Solyc02g069800.1.1	AT3G48700.1
Sh_contig_11861	comp38678_c0_seq2	A0A2G9H979	GO:0052689; GO:0008152	429701	76.9	91	19	1	293	559	1	91	9.2e-34	152.5	A0A2G9H979|A0A2G9H979_9LAMI Arylacetamide deacetylase OS=Handroanthus impetiginosus OX=429701 GN=CDL12_13302 PE=4 SV=1	NA	Solyc02g069800.1.1	AT3G48700.1
Sh_contig_11879	comp38690_c0_seq4	A0A2P4INS7	GO:0003677	58331	39.4	213	88	7	1037	492	51	253	8.2e-20	107.1	A0A2P4INS7|A0A2P4INS7_QUESU Transcription factor rax3 OS=Quercus suber OX=58331 GN=CFP56_43165 PE=4 SV=1	NA	Solyc07g006750.3.1	AT5G65790.1
Sh_contig_11883	comp38697_c0_seq1	A0A151TEI4	GO:0004867; GO:0009611	3821	54	63	29	0	80	268	4	66	2.3e-13	84.3	A0A151TEI4|A0A151TEI4_CAJCA Proteinase inhibitor OS=Cajanus cajan OX=3821 GN=KK1_011706 PE=4 SV=1	NA	Solyc09g084450.3.1	AT5G43580.1
Sh_contig_11951	comp38823_c0_seq1	A0A251RSL4	GO:0016021	4232	77.1	131	24	2	380	3	188	317	5.7e-51	209.1	A0A251RSL4|A0A251RSL4_HELAN Putative TRICHOME BIREFRINGENCE-LIKE 33 OS=Helianthus annuus OX=4232 GN=TBL33 PE=4 SV=1	NA	Solyc06g050920.3.1	AT2G40320.1
Sh_contig_11955	comp38829_c0_seq3	A0A2G9I0C4	GO:0016874; GO:0004842	429701	70.5	933	239	5	3223	425	49	945	0	1238.8	A0A2G9I0C4|A0A2G9I0C4_9LAMI RING-type E3 ubiquitin transferase OS=Handroanthus impetiginosus OX=429701 GN=CDL12_04048 PE=4 SV=1	NA	Solyc05g010650.3.1	AT1G68940.3
Sh_contig_11966	comp38838_c0_seq1	A0A2G9GIH9	GO:0016758; GO:0008152	429701	71.4	370	104	2	45	1154	2	369	1.2e-157	565.1	A0A2G9GIH9|A0A2G9GIH9_9LAMI Glycosyltransferase OS=Handroanthus impetiginosus OX=429701 GN=CDL12_22384 PE=3 SV=1	NA	Solyc12g057080.2.1	AT1G22400.1
Sh_contig_11972	comp38843_c0_seq2	A0A0H3Y8T5	GO:0003677; GO:0046983; GO:0006357	226208	68.1	232	61	5	190	858	1	228	3.1e-71	278.1	A0A0H3Y8T5|A0A0H3Y8T5_SALMI Basic helix-loop-helix transcription factor OS=Salvia miltiorrhiza OX=226208 PE=2 SV=1	NA	Solyc03g006910.3.1	AT4G25410.1
Sh_contig_12084	comp39004_c0_seq1	A0A2G9G591	GO:0005618; GO:0005576; GO:0045330; GO:0004857; GO:0030599; GO:0042545; GO:0045490	429701	71.8	511	128	2	22	1506	4	514	1.5e-215	758.1	A0A2G9G591|A0A2G9G591_9LAMI Pectinesterase OS=Handroanthus impetiginosus OX=429701 GN=CDL12_27026 PE=3 SV=1	NA	Solyc07g017600.3.1	AT3G43270.1
Sh_contig_12091	comp39016_c0_seq2	A0A2J6L5I0	GO:0016021	4236	43.1	116	58	1	884	1207	44	159	2.9e-25	125.6	A0A2J6L5I0|A0A2J6L5I0_LACSA Uncharacterized protein OS=Lactuca sativa OX=4236 GN=LSAT_2X106160 PE=4 SV=1	NA	Solyc05g055140.1.1	AT2G35910.1
Sh_contig_12137	comp39090_c0_seq1	A0A022Q138	GO:0043531	4155	42.1	316	170	5	928	5	174	484	5.1e-62	247.3	A0A022Q138|A0A022Q138_ERYGU Uncharacterized protein OS=Erythranthe guttata OX=4155 GN=MIMGU_mgv1a001232mg PE=3 SV=1	NA	Solyc11g069020.2.1	AT3G46530.1
Sh_contig_12194	comp39175_c0_seq4	A0A2G9G5Z8		429701	59.4	308	72	8	1060	215	1	281	2.8e-83	318.2	A0A2G9G5Z8|A0A2G9G5Z8_9LAMI Uncharacterized protein OS=Handroanthus impetiginosus OX=429701 GN=CDL12_26934 PE=4 SV=1	NA	Solyc02g085910.3.1	AT3G02550.1
Sh_contig_12223	comp39211_c0_seq1	A0A022QQG5	GO:0016021; GO:0020037; GO:0005506; GO:0004497; GO:0016705	4155	76.5	498	91	1	1783	290	1	472	6.9e-225	789.3	A0A022QQG5|A0A022QQG5_ERYGU Uncharacterized protein OS=Erythranthe guttata OX=4155 GN=MIMGU_mgv1a005289mg PE=3 SV=1	NA	Solyc08g080430.2.1	AT1G12740.2
Sh_contig_12225	comp39212_c0_seq2	A0A2G9H5H6		429701	73	281	72	2	411	1244	135	414	1.7e-104	388.7	A0A2G9H5H6|A0A2G9H5H6_9LAMI Uncharacterized protein OS=Handroanthus impetiginosus OX=429701 GN=CDL12_14630 PE=4 SV=1	NA	Solyc02g080830.1.1	AT4G04480.1
Sh_contig_12301	comp39335_c0_seq1	F6HZZ6	GO:0005576; GO:0009405	29760	41.7	127	73	1	3	383	337	462	4.9e-18	100.5	F6HZZ6|F6HZZ6_VITVI Uncharacterized protein OS=Vitis vinifera OX=29760 GN=VIT_07s0005g06090 PE=4 SV=1	NA	NA	NA
Sh_contig_12309	comp39346_c0_seq2	A0A2G9GHM7		429701	64.5	245	70	6	63	749	1	244	5.1e-78	300.4	A0A2G9GHM7|A0A2G9GHM7_9LAMI Uncharacterized protein OS=Handroanthus impetiginosus OX=429701 GN=CDL12_22769 PE=4 SV=1	NA	Solyc04g008940.3.1	AT5G23350.1
Sh_contig_12365	comp39393_c0_seq1	A0A2G9GDA1	GO:0005618; GO:0005576; GO:0045330; GO:0004857; GO:0030599; GO:0042545; GO:0045490	429701	78.6	70	15	0	152	361	448	517	1.9e-25	125.2	A0A2G9GDA1|A0A2G9GDA1_9LAMI Pectinesterase OS=Handroanthus impetiginosus OX=429701 GN=CDL12_24205 PE=3 SV=1	NA	Solyc01g091050.3.1	AT1G02810.1
Sh_contig_12370	comp39411_c0_seq1	T1RRI5	GO:0000287; GO:0010333; GO:0008152	1343917	69.4	62	19	0	837	652	263	324	6.9e-17	97.1	T1RRI5|T1RRI5_9LAMI Germacrene A OS=Lavandula pedunculata subsp. lusitanica OX=1343917 PE=2 SV=1	NA	Solyc01g101190.3.1	AT1G70080.1
Sh_contig_12441	comp39532_c0_seq1	P0DI31	GO:0016021; GO:0005886; GO:0071555	188295	76.8	155	35	1	465	1	1	154	5.1e-55	223	P0DI31|CASP1_TRIPD Casparian strip membrane protein 1 OS=Triphysaria pusilla OX=188295 PE=2 SV=1	NA	Solyc10g083250.2.1	AT5G06200.1
Sh_contig_12468	comp39577_c0_seq1	A0A2G9HID4		429701	37.1	140	69	4	560	922	1	140	2e-11	79.3	A0A2G9HID4|A0A2G9HID4_9LAMI Uncharacterized protein OS=Handroanthus impetiginosus OX=429701 GN=CDL12_10080 PE=4 SV=1	NA	Solyc02g068470.1.1	NA
Sh_contig_12475	comp39586_c0_seq1	A5ANJ4	GO:0003700	29760	69.3	176	52	1	74	595	1	176	3.7e-57	230.7	A5ANJ4|A5ANJ4_VITVI Uncharacterized protein OS=Vitis vinifera OX=29760 GN=VIT_14s0083g00700 PE=4 SV=1	NA	Solyc02g089420.1.1	AT3G30530.1
Sh_contig_12478	comp39589_c0_seq3	J7FBF9	GO:0005576	263974	52.5	158	69	2	503	961	20	176	1e-38	170.2	J7FBF9|J7FBF9_BACMN Pathogenesis-related protein 1 OS=Bacopa monnieri OX=263974 PE=2 SV=1	NA	Solyc01g106600.2.1	AT3G19690.1
Sh_contig_12499	comp39615_c0_seq2	A0A0H3Y8X7	GO:0003677; GO:0046983; GO:0006357	226208	79.4	180	23	3	2	505	67	244	6.5e-65	256.5	A0A0H3Y8X7|A0A0H3Y8X7_SALMI Basic helix-loop-helix transcription factor OS=Salvia miltiorrhiza OX=226208 PE=2 SV=1	NA	Solyc10g079660.2.1	AT3G56970.1
Sh_contig_12501	comp39618_c0_seq1	A0A2G9GTV7	GO:0016021; GO:0005524; GO:0004674	429701	87.4	269	34	0	960	154	505	773	5.4e-134	487.3	A0A2G9GTV7|A0A2G9GTV7_9LAMI Serine/threonine protein kinase OS=Handroanthus impetiginosus OX=429701 GN=CDL12_18688 PE=4 SV=1	NA	Solyc09g007750.3.1	AT3G09780.1
Sh_contig_12530	comp39649_c0_seq6	A0A2G9GHJ7	GO:0048046; GO:0005507; GO:0052716; GO:0046274	429701	80.8	527	101	0	1660	80	3	529	8.1e-265	921.8	A0A2G9GHJ7|A0A2G9GHJ7_9LAMI Laccase OS=Handroanthus impetiginosus OX=429701 GN=CDL12_22701 PE=3 SV=1	NA	Solyc09g010990.3.1	AT5G60020.1
Sh_contig_12611	comp39764_c0_seq3	A0A2G9I411	GO:0005634; GO:0003677; GO:0006355; GO:0006351	429701	59.9	382	92	15	1282	2253	1	379	6.6e-108	401	A0A2G9I411|A0A2G9I411_9LAMI Uncharacterized protein OS=Handroanthus impetiginosus OX=429701 GN=CDL12_02780 PE=4 SV=1	NA	Solyc02g087920.3.1	AT1G26870.1
Sh_contig_12759	comp39959_c0_seq2	A0A2G9HCV4		429701	64.2	81	19	3	62	277	4	83	6.4e-14	86.3	A0A2G9HCV4|A0A2G9HCV4_9LAMI Uncharacterized protein OS=Handroanthus impetiginosus OX=429701 GN=CDL12_12012 PE=4 SV=1	NA	Solyc04g081380.1.1	NA
Sh_contig_12776	comp39981_c0_seq1	A0A2G9FVR9	GO:0045549; GO:0046872	429701	49.1	106	52	1	58	369	1	106	5.2e-17	96.3	A0A2G9FVR9|A0A2G9FVR9_9LAMI 9-cis-epoxycarotenoid dioxygenase OS=Handroanthus impetiginosus OX=429701 GN=CDL12_30362 PE=3 SV=1	NA	NA	AT4G19170.1
Sh_contig_12777	comp39982_c0_seq1	A0A022Q8W7	GO:0016021; GO:0016491	4155	67.5	126	40	1	302	679	1	125	4e-39	170.6	A0A022Q8W7|A0A022Q8W7_ERYGU Uncharacterized protein OS=Erythranthe guttata OX=4155 GN=MIMGU_mgv1a019178mg PE=4 SV=1	NA	Solyc00g020545.1.1	AT5G23980.1
Sh_contig_12800	comp40019_c0_seq1	A0A022Q8U1	GO:0043531	4155	39.7	179	99	6	823	299	516	689	1.1e-23	119.8	A0A022Q8U1|A0A022Q8U1_ERYGU Uncharacterized protein OS=Erythranthe guttata OX=4155 GN=MIMGU_mgv1a002161mg PE=4 SV=1	NA	Solyc08g005500.3.1	NA
Sh_contig_12907	comp40151_c0_seq2	A0A022Q1C1	GO:0043531	4155	48.4	157	75	4	2	454	454	610	1.2e-29	138.7	A0A022Q1C1|A0A022Q1C1_ERYGU Uncharacterized protein OS=Erythranthe guttata OX=4155 GN=MIMGU_mgv1a023326mg PE=3 SV=1	NA	Solyc05g012900.3.1	AT1G58807.1
Sh_contig_12949	comp402_c0_seq2	A0A2G9HLJ4	GO:0016021	429701	38.2	110	64	1	503	186	18	127	2.4e-12	81.3	A0A2G9HLJ4|A0A2G9HLJ4_9LAMI Uncharacterized protein OS=Handroanthus impetiginosus OX=429701 GN=CDL12_08906 PE=4 SV=1	NA	NA	NA
Sh_contig_12953	comp40207_c0_seq2	A0A022QEZ6	GO:0016021; GO:0047793	4155	84.9	192	29	0	190	765	3	194	1.8e-94	355.5	A0A022QEZ6|A0A022QEZ6_ERYGU Uncharacterized protein OS=Erythranthe guttata OX=4155 GN=MIMGU_mgv1a011213mg PE=4 SV=1	NA	Solyc12g098640.2.1	AT5G50375.2
Sh_contig_12968	comp40234_c0_seq1	A0A022QX99	GO:0016021; GO:0005524; GO:0004672	4155	73.4	128	29	2	2	370	479	606	2.5e-44	187.6	A0A022QX99|A0A022QX99_ERYGU Uncharacterized protein OS=Erythranthe guttata OX=4155 GN=MIMGU_mgv1a025150mg PE=4 SV=1	NA	Solyc01g104050.3.1	AT1G11050.1
Sh_contig_12970	comp40240_c0_seq2	A0A022QGJ5	GO:0016021; GO:0005524; GO:0004672	4155	53.5	245	109	2	19	744	4	246	1.1e-67	265.8	A0A022QGJ5|A0A022QGJ5_ERYGU Uncharacterized protein OS=Erythranthe guttata OX=4155 GN=MIMGU_mgv1a002310mg PE=4 SV=1	NA	Solyc02g079990.3.1	AT4G05200.1
Sh_contig_12976	comp40251_c0_seq1	A0A2G9HDH6	GO:0008146	429701	69.2	321	97	1	1143	187	10	330	6.3e-133	483	A0A2G9HDH6|A0A2G9HDH6_9LAMI Sulfotransferase OS=Handroanthus impetiginosus OX=429701 GN=CDL12_11774 PE=3 SV=1	NA	Solyc05g011870.1.1	AT2G03760.1
Sh_contig_12995	comp40263_c0_seq1	A0A2R6RGL8		1590841	47.1	210	100	4	69	680	44	248	1.8e-39	171.8	A0A2R6RGL8|A0A2R6RGL8_ACTCH Transcription factor bHLH100 like OS=Actinidia chinensis var. chinensis OX=1590841 GN=CEY00_Acc06717 PE=4 SV=1	NA	Solyc10g079660.2.1	AT1G71200.1
Sh_contig_13018	comp40292_c0_seq1	A0A022Q950	GO:0043531	4155	52.2	67	32	0	203	3	1	67	1.1e-10	75.5	A0A022Q950|A0A022Q950_ERYGU Uncharacterized protein OS=Erythranthe guttata OX=4155 GN=MIMGU_mgv1a001094mg PE=3 SV=1	NA	Solyc05g009630.3.1	NA
Sh_contig_13043	comp40334_c0_seq1	A0A0D5YA20	GO:0005634; GO:0003700; GO:0043565; GO:0006351	226208	60.7	173	56	3	766	278	102	272	8.4e-42	180.6	A0A0D5YA20|A0A0D5YA20_SALMI WRKY protein OS=Salvia miltiorrhiza OX=226208 GN=WRKY50 PE=2 SV=1	NA	Solyc02g072190.3.1	AT1G29280.1
Sh_contig_13062	comp40357_c0_seq2	A0A022RDX7	GO:0004089; GO:0008270	4155	80.6	31	6	0	1	93	240	270	8.4e-06	60.1	A0A022RDX7|A0A022RDX7_ERYGU Uncharacterized protein OS=Erythranthe guttata OX=4155 GN=MIMGU_mgv1a011717mg PE=4 SV=1	NA	NA	NA
Sh_contig_13077	comp40378_c0_seq4	A0A2G9G0K6	GO:0005524; GO:0003677; GO:0003887; GO:0006261	429701	55.5	616	217	11	1176	2942	10	595	3.6e-153	551.6	A0A2G9G0K6|A0A2G9G0K6_9LAMI DNA polymerase theta/eta, DEAD-box superfamily OS=Handroanthus impetiginosus OX=429701 GN=CDL12_28693 PE=4 SV=1	NA	Solyc08g068120.2.1	AT4G32700.2
Sh_contig_13094	comp40405_c0_seq2	A0A0H3YC47	GO:0046983	226208	62.8	293	84	9	1120	302	8	295	9.2e-60	240	A0A0H3YC47|A0A0H3YC47_SALMI Basic helix-loop-helix transcription factor OS=Salvia miltiorrhiza OX=226208 PE=2 SV=1	NA	Solyc01g107140.2.1	AT2G14760.3
Sh_contig_13137	comp40479_c0_seq1	A0A022Q4J7	GO:0016021	4155	53.2	713	317	6	2240	138	1	708	3.7e-198	700.7	A0A022Q4J7|A0A022Q4J7_ERYGU Uncharacterized protein OS=Erythranthe guttata OX=4155 GN=MIMGU_mgv1a022144mg PE=4 SV=1	NA	Solyc08g078760.1.1	AT4G17250.1
Sh_contig_13159	comp40505_c0_seq2	A0A022QK84	GO:0016021; GO:0005524; GO:0016887	4155	80.9	110	21	0	2	331	536	645	1.5e-42	182.2	A0A022QK84|A0A022QK84_ERYGU Uncharacterized protein OS=Erythranthe guttata OX=4155 GN=MIMGU_mgv1a002688mg PE=4 SV=1	NA	Solyc08g075430.3.1	AT1G31770.1
Sh_contig_13196	comp40544_c0_seq1	B9RYK8		3988	78.9	90	18	1	183	452	1	89	9.7e-34	152.1	B9RYK8|B9RYK8_RICCO Caspase, putative OS=Ricinus communis OX=3988 GN=RCOM_1129630 PE=4 SV=1	NA	Solyc09g098150.3.1	AT1G79340.1
Sh_contig_13216	comp40576_c0_seq2	A0A2G9HPN5		429701	55.8	165	57	5	679	227	1	163	5.3e-35	157.9	A0A2G9HPN5|A0A2G9HPN5_9LAMI Uncharacterized protein OS=Handroanthus impetiginosus OX=429701 GN=CDL12_07835 PE=4 SV=1	NA	Solyc09g009810.1.1	AT3G10120.1
Sh_contig_13255	comp40615_c0_seq1	A0A2G9H4S7	GO:0005524; GO:0004674; GO:0007165	429701	75.8	248	56	1	2	733	199	446	2e-105	391.3	A0A2G9H4S7|A0A2G9H4S7_9LAMI Non-specific serine/threonine protein kinase OS=Handroanthus impetiginosus OX=429701 GN=CDL12_14855 PE=3 SV=1	NA	Solyc08g067310.1.1	AT5G25110.1
Sh_contig_13269	comp40633_c0_seq3	S4UX51	GO:0020037; GO:0005506; GO:0004497; GO:0016705	226208	57	114	37	1	201	506	234	347	5e-26	126.7	S4UX51|S4UX51_SALMI Cytochrome P450 OS=Salvia miltiorrhiza OX=226208 PE=2 SV=1	NA	Solyc09g066370.1.1	AT5G57260.1
Sh_contig_13281	comp40655_c0_seq1	A0A2G9I6Q4		429701	76.2	172	35	1	64	579	1	166	2.7e-66	261.2	A0A2G9I6Q4|A0A2G9I6Q4_9LAMI Uncharacterized protein OS=Handroanthus impetiginosus OX=429701 GN=CDL12_01818 PE=4 SV=1	NA	Solyc06g082310.3.1	AT2G30130.1
Sh_contig_13288	comp40664_c0_seq1	A0A2G9G367	GO:0016021; GO:0005524; GO:0008559	429701	68	175	46	3	496	2	1	175	1.9e-52	215.3	A0A2G9G367|A0A2G9G367_9LAMI Multidrug resistance-associated protein/mitoxantrone resistance protein, ABC superfamily OS=Handroanthus impetiginosus OX=429701 GN=CDL12_27745 PE=4 SV=1	NA	Solyc09g064440.3.1	AT1G04120.1
Sh_contig_13290	comp40664_c0_seq9	A0A2G9G367	GO:0016021; GO:0005524; GO:0008559	429701	65	143	40	3	419	21	1	143	2.1e-36	161.8	A0A2G9G367|A0A2G9G367_9LAMI Multidrug resistance-associated protein/mitoxantrone resistance protein, ABC superfamily OS=Handroanthus impetiginosus OX=429701 GN=CDL12_27745 PE=4 SV=1	NA	Solyc09g064440.3.1	AT1G04120.1
Sh_contig_13295	comp40673_c0_seq3	A0A2G9H6T8	GO:0016787; GO:0009691	429701	89.2	212	23	0	1145	1780	1	212	6.4e-107	397.5	A0A2G9H6T8|A0A2G9H6T8_9LAMI Cytokinin riboside 5'-monophosphate phosphoribohydrolase OS=Handroanthus impetiginosus OX=429701 GN=CDL12_14152 PE=3 SV=1	NA	Solyc08g062820.3.1	AT5G11950.1
Sh_contig_13380	comp40805_c0_seq7	A0A2G9G5F9	GO:0016021; GO:0015297; GO:0015238	429701	77.6	459	98	2	1651	290	1	459	1.4e-200	708.4	A0A2G9G5F9|A0A2G9G5F9_9LAMI Protein DETOXIFICATION OS=Handroanthus impetiginosus OX=429701 GN=CDL12_27061 PE=3 SV=1	NA	Solyc05g008510.3.1	AT1G15170.1
Sh_contig_13393	comp40819_c1_seq5	A0A022S194	GO:0005618; GO:0005576; GO:0016020; GO:0009664	4155	77.1	153	35	0	65	523	1	153	7.3e-65	256.9	A0A022S194|A0A022S194_ERYGU Expansin OS=Erythranthe guttata OX=4155 GN=MIMGU_mgv1a012336mg PE=3 SV=1	NA	Solyc06g049050.3.1	AT2G40610.1
Sh_contig_13416	comp40860_c0_seq2	A0A2N9FPC0	GO:0003700	28930	56.7	201	77	4	992	1576	3	199	3.6e-42	182.2	A0A2N9FPC0|A0A2N9FPC0_FAGSY Uncharacterized protein OS=Fagus sylvatica OX=28930 GN=FSB_LOCUS16633 PE=4 SV=1	NA	Solyc01g111580.3.1	AT4G35040.1
Sh_contig_13481	comp40946_c0_seq1	A0A2G9HS55	GO:0102983; GO:0006486	429701	74.7	495	119	4	107	1576	9	502	9.6e-202	712.2	A0A2G9HS55|A0A2G9HS55_9LAMI Acetylglucosaminyltransferase EXT1/exostosin 1 OS=Handroanthus impetiginosus OX=429701 GN=CDL12_06947 PE=4 SV=1	NA	Solyc05g016320.2.1	AT3G07620.1
Sh_contig_13484	comp40946_c0_seq6	A0A2G9HS55	GO:0102983; GO:0006486	429701	77.2	416	94	1	1417	170	88	502	3.2e-192	680.6	A0A2G9HS55|A0A2G9HS55_9LAMI Acetylglucosaminyltransferase EXT1/exostosin 1 OS=Handroanthus impetiginosus OX=429701 GN=CDL12_06947 PE=4 SV=1	NA	Solyc05g016320.2.1	AT3G07620.1
Sh_contig_13539	comp41015_c0_seq1	V4LXM9	GO:0016602; GO:0003677; GO:0003700	72664	62.5	80	27	1	18	248	141	220	2.8e-17	97.4	V4LXM9|V4LXM9_EUTSA Uncharacterized protein OS=Eutrema salsugineum OX=72664 GN=EUTSA_v10021250mg PE=4 SV=1	K08064	Solyc03g121940.3.1	AT1G54160.1
Sh_contig_13607	comp41110_c0_seq2	A0A022QHR1		4155	60.6	188	59	4	647	126	1	187	2.6e-61	244.6	A0A022QHR1|A0A022QHR1_ERYGU Uncharacterized protein (Fragment) OS=Erythranthe guttata OX=4155 GN=MIMGU_mgv1a020238mg PE=4 SV=1	NA	Solyc01g073880.2.1	AT2G17740.1
Sh_contig_13695	comp41211_c0_seq1	A0A2G9I745	GO:0016021; GO:0005509	429701	50.6	77	33	1	182	412	2	73	6.8e-10	72.8	A0A2G9I745|A0A2G9I745_9LAMI Ca2+ sensor (EF-Hand superfamily) OS=Handroanthus impetiginosus OX=429701 GN=CDL12_01659 PE=4 SV=1	NA	NA	NA
Sh_contig_13706	comp41224_c0_seq1	A0A2G9GZ51		429701	62.6	281	94	4	5	820	1	279	5.6e-81	310.1	A0A2G9GZ51|A0A2G9GZ51_9LAMI Uncharacterized protein OS=Handroanthus impetiginosus OX=429701 GN=CDL12_16917 PE=4 SV=1	NA	Solyc02g083120.2.1	AT2G17080.1
Sh_contig_13750	comp41282_c0_seq2	V4VZJ7	GO:0005829; GO:0005524; GO:0004163; GO:0019287	85681	96.6	29	1	0	90	4	1	29	6.3e-07	62.8	V4VZJ7|V4VZJ7_9ROSI Diphosphomevalonate decarboxylase OS=Citrus clementina OX=85681 GN=CICLE_v10015368mg PE=3 SV=1	NA	Solyc04g009655.1.1	AT2G38700.1
Sh_contig_13790	comp41338_c0_seq1	A0A1B0VRQ1	GO:0020037; GO:0005506; GO:0004497; GO:0016705	41228	59.1	208	83	1	619	2	14	221	4.2e-64	253.4	A0A1B0VRQ1|A0A1B0VRQ1_9LAMI Cytochrome P450 CYP71AT85 OS=Plectranthus barbatus OX=41228 PE=2 SV=1	NA	Solyc09g092670.3.1	AT4G31500.1
Sh_contig_13802	comp41350_c0_seq1	U3NDL3	GO:0016747	226208	52	75	36	0	426	202	337	411	1.9e-15	91.3	U3NDL3|U3NDL3_SALMI Rosmarinic acid synthase 4 (Fragment) OS=Salvia miltiorrhiza OX=226208 GN=RAS4 PE=2 SV=1	NA	Solyc03g117600.3.1	AT5G48930.1
Sh_contig_13814	comp41378_c0_seq1	A0A022RAS4	GO:0016021	4155	66.4	110	30	5	2	310	456	565	6.3e-24	119	A0A022RAS4|A0A022RAS4_ERYGU Uncharacterized protein OS=Erythranthe guttata OX=4155 GN=MIMGU_mgv1a002796mg PE=4 SV=1	NA	Solyc06g073840.3.1	AT5G21990.1
Sh_contig_13821	comp41387_c0_seq1	A0A059PRT6	GO:0003677	226208	54.9	164	36	8	1	420	104	253	3.2e-32	147.5	A0A059PRT6|A0A059PRT6_SALMI MYB-related transcription factor OS=Salvia miltiorrhiza OX=226208 GN=MYB60 PE=2 SV=1	NA	Solyc07g006750.3.1	AT5G57620.1
Sh_contig_13831	comp41397_c0_seq3	A0A1S3Z1C7	GO:0005524; GO:0004674	4097	78.5	344	72	2	1185	154	4	345	1.4e-157	565.1	A0A1S3Z1C7|A0A1S3Z1C7_TOBAC PTI1-like tyrosine-protein kinase At3g15890 OS=Nicotiana tabacum OX=4097 GN=LOC107781957 PE=3 SV=1	NA	Solyc03g006890.2.1	AT1G52540.1
Sh_contig_13933	comp41549_c0_seq4	A0A022Q3G5	GO:0004842	4155	56.9	694	275	8	2414	4435	1	690	7.9e-195	690.6	A0A022Q3G5|A0A022Q3G5_ERYGU RING-type E3 ubiquitin transferase OS=Erythranthe guttata OX=4155 GN=MIMGU_mgv1a022023mg PE=4 SV=1	NA	Solyc05g005670.1.1	AT1G10560.1
Sh_contig_13981	comp41654_c0_seq1	A0A022PY03	GO:0050660; GO:0016614	4155	78.7	267	57	0	940	140	268	534	3.9e-122	447.2	A0A022PY03|A0A022PY03_ERYGU Uncharacterized protein OS=Erythranthe guttata OX=4155 GN=MIMGU_mgv1a004305mg PE=3 SV=1	NA	Solyc02g070090.1.1	AT1G30700.1
Sh_contig_13999	comp41669_c0_seq1	A0A2G9G6F5	GO:0046872; GO:0045486	429701	73.7	76	20	0	482	255	281	356	2.8e-23	117.5	A0A2G9G6F5|A0A2G9G6F5_9LAMI Iron/ascorbate family oxidoreductase OS=Handroanthus impetiginosus OX=429701 GN=CDL12_26605 PE=3 SV=1	NA	Solyc01g105660.3.1	AT1G78550.1
Sh_contig_14062	comp41751_c0_seq2	A0A0A6ZJZ9	GO:0043531	4182	50.8	195	89	2	5	568	304	498	1.7e-43	184.9	A0A0A6ZJZ9|A0A0A6ZJZ9_SESIN NBS-LRR class resistance protein Fy12-Ry1 (Fragment) OS=Sesamum indicum OX=4182 PE=2 SV=1	NA	Solyc06g062440.3.1	AT3G46730.1
Sh_contig_14071	comp41766_c1_seq2	A0A2G9G0N6	GO:0046872; GO:0030001	429701	66.7	150	34	3	540	127	3	148	1.3e-42	183	A0A2G9G0N6|A0A2G9G0N6_9LAMI Copper chaperone OS=Handroanthus impetiginosus OX=429701 GN=CDL12_28639 PE=4 SV=1	NA	Solyc03g080110.3.1	AT4G27590.2
Sh_contig_14092	comp41800_c0_seq2	A0A2G9G244	GO:0008289; GO:0006869	429701	66.2	136	43	3	720	1121	1	135	7.8e-37	164.1	A0A2G9G244|A0A2G9G244_9LAMI Uncharacterized protein OS=Handroanthus impetiginosus OX=429701 GN=CDL12_28123 PE=3 SV=1	NA	Solyc09g065420.3.1	AT3G22600.1
Sh_contig_14130	comp41837_c0_seq5	A0A2N9HX99	GO:0016020; GO:0005524; GO:0016887; GO:0005315; GO:0035435	28930	79.1	148	31	0	638	195	210	357	2.4e-55	225.3	A0A2N9HX99|A0A2N9HX99_FAGSY Uncharacterized protein OS=Fagus sylvatica OX=28930 GN=FSB_LOCUS44252 PE=4 SV=1	NA	Solyc03g117810.3.1	AT1G67940.1
Sh_contig_14132	comp41837_c0_seq7	A0A2G9GEE5	GO:0016020; GO:0005524; GO:0015415; GO:0005315	429701	77.3	256	51	1	266	1012	7	262	1.3e-101	379	A0A2G9GEE5|A0A2G9GEE5_9LAMI Putative ABC-type transport, ATPase component/CCR4 associated factor OS=Handroanthus impetiginosus OX=429701 GN=CDL12_23812 PE=4 SV=1	NA	Solyc03g117810.3.1	AT1G67940.1
Sh_contig_14143	comp41851_c0_seq2	G9D7G9	GO:0003824; GO:0050662	226208	68.6	191	59	1	2	571	11	201	3.9e-72	280.4	G9D7G9|G9D7G9_SALMI Cinnamoyl-CoA reductase OS=Salvia miltiorrhiza OX=226208 GN=CCR-2 PE=2 SV=1	NA	Solyc04g082780.3.1	AT2G33600.1
Sh_contig_14149	comp41854_c0_seq3	A0A2G9H9N8		429701	47.4	57	24	2	605	757	19	75	0.00045	54.7	A0A2G9H9N8|A0A2G9H9N8_9LAMI Uncharacterized protein OS=Handroanthus impetiginosus OX=429701 GN=CDL12_13139 PE=4 SV=1	NA	NA	NA
Sh_contig_14150	comp41854_c0_seq5	A0A2G9H9N8		429701	47.4	57	24	2	569	721	19	75	0.00043	54.7	A0A2G9H9N8|A0A2G9H9N8_9LAMI Uncharacterized protein OS=Handroanthus impetiginosus OX=429701 GN=CDL12_13139 PE=4 SV=1	NA	NA	NA
Sh_contig_14187	comp41908_c0_seq1	A0A2G9G031	GO:0005622; GO:0000160	429701	78.5	181	27	3	442	960	1	177	1.5e-69	272.3	A0A2G9G031|A0A2G9G031_9LAMI Uncharacterized protein OS=Handroanthus impetiginosus OX=429701 GN=CDL12_28838 PE=4 SV=1	NA	Solyc02g071220.3.1	AT2G41310.1
Sh_contig_14194	comp41912_c0_seq1	A0A022Q2I1	GO:0020037; GO:0005506; GO:0004497; GO:0016705	4155	53.7	354	73	2	1316	264	212	477	1.2e-100	375.9	A0A022Q2I1|A0A022Q2I1_ERYGU Uncharacterized protein OS=Erythranthe guttata OX=4155 GN=MIMGU_mgv1a022104mg PE=3 SV=1	NA	Solyc06g065420.2.1	AT5G36110.1
Sh_contig_14195	comp41912_c0_seq2	A0A022Q2I1	GO:0020037; GO:0005506; GO:0004497; GO:0016705	4155	71.4	266	73	1	1052	264	212	477	3.2e-112	414.1	A0A022Q2I1|A0A022Q2I1_ERYGU Uncharacterized protein OS=Erythranthe guttata OX=4155 GN=MIMGU_mgv1a022104mg PE=3 SV=1	NA	Solyc06g065420.2.1	AT5G36110.1
Sh_contig_14241	comp41996_c0_seq1	A0A2G9I323	GO:0005634; GO:0003677; GO:0003700; GO:0006351	429701	63.6	253	80	7	1154	1891	1	248	4e-74	288.5	A0A2G9I323|A0A2G9I323_9LAMI Uncharacterized protein OS=Handroanthus impetiginosus OX=429701 GN=CDL12_03103 PE=4 SV=1	NA	Solyc09g075420.3.1	AT2G47520.1
Sh_contig_14295	comp42063_c0_seq2	A0A2G9HLX3	GO:0016021; GO:0055085	429701	80.9	403	76	1	1339	2544	368	770	2.1e-195	691.8	A0A2G9HLX3|A0A2G9HLX3_9LAMI Sexual differentiation process protein ISP4 OS=Handroanthus impetiginosus OX=429701 GN=CDL12_08804 PE=4 SV=1	NA	Solyc04g076780.3.1	AT5G64410.1
Sh_contig_14319	comp42113_c0_seq2	K4BAP7	GO:0016021	4081	68.6	169	46	4	2	490	133	300	1.2e-55	225.7	K4BAP7|K4BAP7_SOLLC Uncharacterized protein OS=Solanum lycopersicum OX=4081 GN=101261870 PE=4 SV=1	NA	Solyc02g083790.3.1	AT4G36010.1
Sh_contig_14330	comp42126_c0_seq4	B9SC09	GO:0005576; GO:0009405	3988	35.4	99	62	1	430	726	372	468	5.4e-07	64.3	B9SC09|B9SC09_RICCO Uncharacterized protein OS=Ricinus communis OX=3988 GN=RCOM_0701460 PE=4 SV=1	NA	NA	NA
Sh_contig_14331	comp42126_c0_seq7	B9SC09	GO:0005576; GO:0009405	3988	41	83	47	1	251	3	185	265	2.2e-13	84.3	B9SC09|B9SC09_RICCO Uncharacterized protein OS=Ricinus communis OX=3988 GN=RCOM_0701460 PE=4 SV=1	NA	NA	NA
Sh_contig_14430	comp42221_c0_seq2	A0A2G9GDH0	GO:0016021; GO:0005524; GO:0030247; GO:0004674	429701	80.3	132	26	0	2	397	550	681	9.8e-50	206.1	A0A2G9GDH0|A0A2G9GDH0_9LAMI Serine/threonine protein kinase OS=Handroanthus impetiginosus OX=429701 GN=CDL12_24146 PE=4 SV=1	NA	Solyc02g086270.3.1	AT1G66880.1
Sh_contig_14437	comp42228_c0_seq2	A0A022R569	GO:0016021	4155	62.7	576	194	5	1716	52	1	576	1.7e-194	689.1	A0A022R569|A0A022R569_ERYGU Uncharacterized protein OS=Erythranthe guttata OX=4155 GN=MIMGU_mgv1a003440mg PE=4 SV=1	NA	Solyc02g093630.3.1	AT5G40640.1
Sh_contig_14506	comp42290_c0_seq3	A0A2G9GLC2	GO:0005634; GO:0003677; GO:0003700; GO:0006351	429701	59	144	42	3	546	163	123	265	5.3e-34	153.3	A0A2G9GLC2|A0A2G9GLC2_9LAMI Uncharacterized protein OS=Handroanthus impetiginosus OX=429701 GN=CDL12_21397 PE=4 SV=1	NA	Solyc01g108240.3.1	AT4G34410.1
Sh_contig_14551	comp42335_c0_seq3	A0A022QN97	GO:0016021; GO:0005886	4155	73.4	184	48	1	809	261	1	184	6.8e-63	250	A0A022QN97|A0A022QN97_ERYGU CASP-like protein OS=Erythranthe guttata OX=4155 GN=MIMGU_mgv1a014587mg PE=3 SV=1	NA	Solyc05g007790.3.1	AT5G15290.1
Sh_contig_14575	comp42351_c0_seq1	A0A2G3D914	GO:0016021; GO:0016874	80379	66.2	77	25	1	162	389	18	94	8.5e-26	126.3	A0A2G3D914|A0A2G3D914_CAPCH E3 ubiquitin-protein ligase RNF5 OS=Capsicum chinense OX=80379 GN=BC332_05757 PE=4 SV=1	NA	Solyc02g089870.2.1	AT2G23780.1
Sh_contig_14615	comp42397_c0_seq3	A0A251KBU4	GO:0016021	3983	83.7	135	20	1	238	636	8	142	5.5e-59	236.5	A0A251KBU4|A0A251KBU4_MANES Uncharacterized protein OS=Manihot esculenta OX=3983 GN=MANES_08G090700 PE=4 SV=1	NA	Solyc10g076790.2.1	AT2G38120.1
Sh_contig_14639	comp42427_c0_seq1	B6D1W5	GO:0016165; GO:0046872	4146	71.3	540	150	4	70	1680	1	538	1.2e-233	818.9	B6D1W5|B6D1W5_OLEEU Lipoxygenase OS=Olea europaea OX=4146 PE=2 SV=1	NA	Solyc08g029000.3.1	AT1G55020.1
Sh_contig_14656	comp42444_c0_seq1	A0A022Q8I4		4155	77.2	215	43	2	639	7	355	567	1.7e-84	321.2	A0A022Q8I4|A0A022Q8I4_ERYGU Uncharacterized protein OS=Erythranthe guttata OX=4155 GN=MIMGU_mgv1a024567mg PE=4 SV=1	NA	Solyc04g076860.3.1	AT5G49665.1
Sh_contig_14662	comp42457_c0_seq1	A0A022RJB0	GO:0005634; GO:0046983; GO:0000987; GO:0000982; GO:0045944; GO:0006351	4155	63.3	147	53	1	207	644	7	153	3.4e-44	187.6	A0A022RJB0|A0A022RJB0_ERYGU Uncharacterized protein (Fragment) OS=Erythranthe guttata OX=4155 GN=MIMGU_mgv1a021927mg PE=4 SV=1	NA	Solyc01g102260.3.1	AT5G48670.1
Sh_contig_14763	comp42565_c0_seq3	A0A068VHB1	GO:0016021	49390	83.7	86	14	0	534	791	1	86	7.6e-36	160.2	A0A068VHB1|A0A068VHB1_COFCA Uncharacterized protein OS=Coffea canephora OX=49390 GN=GSCOC_T00009210001 PE=4 SV=1	NA	Solyc02g067580.3.1	AT3G29970.1
Sh_contig_14776	comp42577_c0_seq2	A0A2G9G8A2	GO:0016021	429701	57.5	120	34	2	36	347	2	120	1.9e-21	110.9	A0A2G9G8A2|A0A2G9G8A2_9LAMI Uncharacterized protein OS=Handroanthus impetiginosus OX=429701 GN=CDL12_25976 PE=4 SV=1	NA	Solyc09g047930.1.1	AT3G07510.1
Sh_contig_14873	comp42682_c0_seq4	A0A068V584		49390	34	285	177	6	1217	381	63	342	5e-31	145.2	A0A068V584|A0A068V584_COFCA Uncharacterized protein OS=Coffea canephora OX=49390 GN=GSCOC_T00016676001 PE=4 SV=1	NA	NA	AT3G44810.1
Sh_contig_14882	comp42691_c0_seq1	M1AYU3	GO:0005634; GO:0003680; GO:0003700; GO:0006351	4113	48.7	76	15	3	1	156	233	308	2.9e-06	60.5	M1AYU3|M1AYU3_SOLTU AT-hook motif nuclear-localized protein OS=Solanum tuberosum OX=4113 GN=102582790 PE=4 SV=1	NA	Solyc01g091470.3.1	NA
Sh_contig_14895	comp42711_c0_seq1	A0A022RBN6	GO:0016021; GO:0020037; GO:0005506; GO:0004497; GO:0016705	4155	65.4	260	87	1	1	771	271	530	3e-99	370.9	A0A022RBN6|A0A022RBN6_ERYGU Uncharacterized protein OS=Erythranthe guttata OX=4155 GN=MIMGU_mgv1a004314mg PE=3 SV=1	NA	Solyc09g098770.2.1	AT2G45570.1
Sh_contig_15065	comp42888_c0_seq1	A0A2R6RYK8	GO:0016740	1590841	52.3	451	207	4	1430	93	5	452	6.3e-138	500	A0A2R6RYK8|A0A2R6RYK8_ACTCH UDP-glycosyltransferase OS=Actinidia chinensis var. chinensis OX=1590841 GN=CEY00_Acc02309 PE=4 SV=1	NA	Solyc02g066960.3.1	AT3G02100.1
Sh_contig_15081	comp42903_c0_seq2	A0A1U8G8A6	GO:0016021	4072	49.4	77	39	0	290	60	228	304	8e-13	83.2	A0A1U8G8A6|A0A1U8G8A6_CAPAN uncharacterized protein At5g23160-like OS=Capsicum annuum OX=4072 GN=LOC107863015 PE=4 SV=1	NA	NA	AT5G08240.1
Sh_contig_15087	comp42909_c0_seq2	A2Q1A1	GO:0008270; GO:0006355	3880	40.3	489	273	8	1734	283	77	551	6.7e-103	384	A2Q1A1|A2Q1A1_MEDTR FAR1; Zinc finger, SWIM-type OS=Medicago truncatula OX=3880 GN=MtrDRAFT_AC148396g8v2 PE=4 SV=1	NA	Solyc01g112320.3.1	AT4G38180.1
Sh_contig_15151	comp42981_c0_seq4	A0A2G9GP11		429701	62.1	235	80	5	681	1	1	234	3.3e-72	280.8	A0A2G9GP11|A0A2G9GP11_9LAMI Uncharacterized protein OS=Handroanthus impetiginosus OX=429701 GN=CDL12_20387 PE=4 SV=1	NA	Solyc04g008950.3.1	AT5G08350.1
Sh_contig_15158	comp42986_c0_seq1	A0A2G9HMB7	GO:0005634; GO:0003677; GO:0003700; GO:0006351	429701	64.6	158	50	2	662	1117	1	158	4e-46	194.9	A0A2G9HMB7|A0A2G9HMB7_9LAMI Uncharacterized protein OS=Handroanthus impetiginosus OX=429701 GN=CDL12_08657 PE=4 SV=1	NA	Solyc06g068360.3.1	AT5G25190.1
Sh_contig_15192	comp43012_c1_seq1	A0A022RIQ4	GO:0016021	4155	67	91	28	2	269	3	1	91	1.4e-21	111.3	A0A022RIQ4|A0A022RIQ4_ERYGU Uncharacterized protein OS=Erythranthe guttata OX=4155 GN=MIMGU_mgv1a022222mg PE=4 SV=1	NA	Solyc03g007695.1.1	NA
Sh_contig_15230	comp43064_c1_seq1	A0A2G9HEZ2		429701	50	134	58	4	18	398	1	132	7.6e-22	113.2	A0A2G9HEZ2|A0A2G9HEZ2_9LAMI Uncharacterized protein OS=Handroanthus impetiginosus OX=429701 GN=CDL12_11261 PE=4 SV=1	NA	Solyc05g011825.1.1	AT2G03830.1
Sh_contig_15282	comp43124_c1_seq1	A0A022QM05	GO:0016021	4155	64.7	357	121	1	493	1548	123	479	3.3e-134	488	A0A022QM05|A0A022QM05_ERYGU Uncharacterized protein OS=Erythranthe guttata OX=4155 GN=MIMGU_mgv1a005565mg PE=4 SV=1	NA	Solyc07g066010.3.1	AT5G23810.1
Sh_contig_15321	comp43178_c0_seq4	A0A097PRA6	GO:0005737; GO:0120013	3641	58.4	89	35	2	435	172	110	197	1.2e-18	103.2	A0A097PRA6|A0A097PRA6_THECC Accelerated cell death 11 (Fragment) OS=Theobroma cacao OX=3641 PE=2 SV=1	NA	Solyc02g070250.3.1	AT2G34690.1
Sh_contig_15372	comp43241_c0_seq2	A0A2R6RNA4		1590841	80.3	122	23	1	2	367	3	123	2.7e-50	206.8	A0A2R6RNA4|A0A2R6RNA4_ACTCH Transcription factor like OS=Actinidia chinensis var. chinensis OX=1590841 GN=CEY00_Acc04813 PE=4 SV=1	NA	Solyc04g077260.3.1	AT3G49690.1
Sh_contig_15419	comp43287_c0_seq4	U5NH94	GO:0016758; GO:0008152	60093	54.3	105	45	1	1138	833	71	175	9.3e-25	123.6	U5NH94|U5NH94_VINMI Glycosyltransferase OS=Vinca minor OX=60093 PE=2 SV=1	NA	Solyc03g083650.3.1	NA
Sh_contig_15455	comp43335_c0_seq1	A0A022PN88	GO:0016747	4155	43.6	181	88	4	645	130	265	440	5.2e-36	160.2	A0A022PN88|A0A022PN88_ERYGU Uncharacterized protein OS=Erythranthe guttata OX=4155 GN=MIMGU_mgv1a023077mg PE=4 SV=1	NA	Solyc10g008680.2.1	AT3G29670.1
Sh_contig_15463	comp43343_c0_seq1	A0A2U1L7Y0		35608	76.5	196	35	2	1703	2257	81	276	8.9e-76	294.3	A0A2U1L7Y0|A0A2U1L7Y0_ARTAN Uncharacterized protein OS=Artemisia annua OX=35608 GN=CTI12_AA520640 PE=4 SV=1	NA	Solyc08g079720.3.1	AT2G45430.1
Sh_contig_15513	comp43401_c0_seq2	A0A2G9GG50		429701	76	233	25	4	205	819	1	230	6.4e-62	247.3	A0A2G9GG50|A0A2G9GG50_9LAMI Uncharacterized protein OS=Handroanthus impetiginosus OX=429701 GN=CDL12_23197 PE=4 SV=1	NA	Solyc02g065150.2.1	AT5G66870.1
Sh_contig_15550	comp43449_c0_seq2	A0A2G9GBZ0	GO:0016021	429701	66.9	139	37	1	952	1341	1	139	5.3e-21	111.7	A0A2G9GBZ0|A0A2G9GBZ0_9LAMI Uncharacterized protein OS=Handroanthus impetiginosus OX=429701 GN=CDL12_24686 PE=4 SV=1	NA	Solyc04g007670.1.1	NA
Sh_contig_15594	comp43497_c0_seq5	A0A2G9GI22	GO:0005634; GO:0046982	429701	73.1	104	28	0	795	484	106	209	1e-31	147.5	A0A2G9GI22|A0A2G9GI22_9LAMI CCAAT-binding factor, subunit C (HAP5) OS=Handroanthus impetiginosus OX=429701 GN=CDL12_22525 PE=4 SV=1	NA	Solyc03g110860.3.1	AT1G56170.1
Sh_contig_15660	comp43577_c0_seq2	A0A2G9G1F0	GO:0000159; GO:0019888; GO:0007165	429701	62	221	62	2	1054	1650	1	221	6e-65	257.7	A0A2G9G1F0|A0A2G9G1F0_9LAMI Serine/threonine protein phosphatase 2A regulatory subunit OS=Handroanthus impetiginosus OX=429701 GN=CDL12_28367 PE=3 SV=1	NA	Solyc10g083920.2.1	AT5G03470.1
Sh_contig_15670	comp43589_c0_seq5	A0A0D3C875		109376	79.6	162	29	1	1127	1600	1	162	1.6e-67	266.5	A0A0D3C875|A0A0D3C875_BRAOL Uncharacterized protein OS=Brassica oleracea var. oleracea OX=109376 GN=106292721 PE=4 SV=1	NA	Solyc06g082210.1.1	AT1G07090.1
Sh_contig_15681	comp43608_c0_seq2	A0A2G9GDJ2	GO:0005622; GO:0000155	429701	72.9	48	13	0	327	470	1	48	1.7e-12	81.6	A0A2G9GDJ2|A0A2G9GDJ2_9LAMI Sensory transduction histidine kinase OS=Handroanthus impetiginosus OX=429701 GN=CDL12_24408 PE=4 SV=1	NA	Solyc08g068960.3.1	AT5G10720.1
Sh_contig_15759	comp43697_c0_seq1	A0A2G9GX68	GO:0016021; GO:0022857	429701	71.6	148	42	0	270	713	197	344	6.2e-50	207.2	A0A2G9GX68|A0A2G9GX68_9LAMI WAT1-related protein OS=Handroanthus impetiginosus OX=429701 GN=CDL12_17539 PE=3 SV=1	NA	Solyc05g005860.2.1	AT3G28050.1
Sh_contig_15760	comp43697_c0_seq3	A0A2G9GX68	GO:0016021; GO:0022857	429701	71.3	261	75	0	357	1139	84	344	1.3e-98	369.4	A0A2G9GX68|A0A2G9GX68_9LAMI WAT1-related protein OS=Handroanthus impetiginosus OX=429701 GN=CDL12_17539 PE=3 SV=1	NA	Solyc05g005860.2.1	AT3G28050.1
Sh_contig_15766	comp43708_c0_seq2	A0A1R3KTC7		93759	55.1	350	139	9	1	1011	60	404	5.2e-97	363.6	A0A1R3KTC7|A0A1R3KTC7_9ROSI Uncharacterized protein OS=Corchorus olitorius OX=93759 GN=COLO4_04636 PE=4 SV=1	NA	Solyc05g006340.3.1	AT5G50120.1
Sh_contig_15776	comp43720_c0_seq1	F6GV80	GO:0016747; GO:0009058	29760	84.2	171	25	1	1	513	221	389	1.4e-75	291.6	F6GV80|F6GV80_VITVI Uncharacterized protein OS=Vitis vinifera OX=29760 GN=VIT_15s0021g02170 PE=3 SV=1	NA	Solyc01g090600.3.1	AT1G02050.1
Sh_contig_15840	comp43766_c0_seq2	A0A2R6QLW9		1590841	69.3	101	31	0	454	152	8	108	8e-39	169.1	A0A2R6QLW9|A0A2R6QLW9_ACTCH Mitochondrial pyruvate carrier OS=Actinidia chinensis var. chinensis OX=1590841 GN=CEY00_Acc17496 PE=3 SV=1	NA	Solyc11g012080.2.1	AT4G22310.1
Sh_contig_15841	comp43766_c0_seq3	A0A058ZVC0	GO:0005743; GO:0006850	71139	78.1	64	14	0	1859	1668	8	71	3.1e-25	125.9	A0A058ZVC0|A0A058ZVC0_EUCGR Mitochondrial pyruvate carrier OS=Eucalyptus grandis OX=71139 GN=EUGRSUZ_L01465 PE=3 SV=1	NA	Solyc11g012080.2.1	AT4G22310.1
Sh_contig_15851	comp43780_c0_seq1	A0A1R3HQZ1	GO:0005576; GO:0020037; GO:0046872; GO:0004601; GO:0042744; GO:0006979	93759	69.4	124	36	1	373	2	193	314	4.9e-39	169.5	A0A1R3HQZ1|A0A1R3HQZ1_9ROSI Peroxidase OS=Corchorus olitorius OX=93759 GN=COLO4_27523 PE=3 SV=1	NA	Solyc11g018775.1.1	AT1G14540.1
Sh_contig_15957	comp43893_c0_seq2	A0A2G9I878	GO:0005576; GO:0004650; GO:0005975; GO:0071555	429701	76.8	388	87	1	1431	268	1	385	2.3e-177	630.9	A0A2G9I878|A0A2G9I878_9LAMI Polygalacturonase OS=Handroanthus impetiginosus OX=429701 GN=CDL12_01300 PE=3 SV=1	NA	Solyc12g019180.2.1	AT3G59850.1
Sh_contig_15983	comp43936_c0_seq2	A4UUM6	GO:0000287; GO:0010333; GO:0008152	39367	70	130	32	4	200	574	1	128	8.3e-38	166	A4UUM6|A4UUM6_ROSOF Pinene synthase OS=Rosmarinus officinalis OX=39367 PE=2 SV=1	NA	Solyc01g105960.2.1	AT3G25820.1
Sh_contig_16039	comp44004_c0_seq4	A0A2G9G1N1	GO:0016021; GO:0004366; GO:0102420; GO:0008152	429701	74.2	357	88	2	80	1144	1	355	4.6e-149	536.6	A0A2G9G1N1|A0A2G9G1N1_9LAMI Glycerol-3-phosphate 1-O-acyltransferase OS=Handroanthus impetiginosus OX=429701 GN=CDL12_28704 PE=4 SV=1	NA	Solyc04g011600.3.1	AT5G06090.1
Sh_contig_16052	comp44016_c0_seq4	A0A2G9H5H6		429701	62.5	411	141	6	1374	172	7	414	3e-127	464.5	A0A2G9H5H6|A0A2G9H5H6_9LAMI Uncharacterized protein OS=Handroanthus impetiginosus OX=429701 GN=CDL12_14630 PE=4 SV=1	NA	Solyc02g080850.1.1	AT4G04480.1
Sh_contig_16060	comp44024_c0_seq5	A0A2R6R4L6	GO:0004601	1590841	82	194	35	0	770	189	130	323	4.5e-89	337	A0A2R6R4L6|A0A2R6R4L6_ACTCH Peroxidase OS=Actinidia chinensis var. chinensis OX=1590841 GN=CEY00_Acc09964 PE=3 SV=1	NA	Solyc02g064970.3.1	AT2G41480.1
Sh_contig_16092	comp44053_c0_seq4	A0A2G9G086		429701	90.7	129	12	0	267	653	32	160	7.9e-66	260	A0A2G9G086|A0A2G9G086_9LAMI Uncharacterized protein OS=Handroanthus impetiginosus OX=429701 GN=CDL12_28779 PE=4 SV=1	NA	Solyc10g007310.1.1	AT2G42610.1
Sh_contig_16100	comp44062_c0_seq2	A0A022RNL5		4155	73.7	156	41	0	490	23	9	164	3.3e-66	260.4	A0A022RNL5|A0A022RNL5_ERYGU Uncharacterized protein OS=Erythranthe guttata OX=4155 GN=MIMGU_mgv1a014668mg PE=4 SV=1	NA	Solyc09g008590.3.1	AT3G09925.1
Sh_contig_16114	comp44080_c0_seq6	A0A0H3YB48	GO:0046983	226208	61.7	287	70	9	1114	278	6	260	1.6e-48	202.6	A0A0H3YB48|A0A0H3YB48_SALMI Basic helix-loop-helix transcription factor OS=Salvia miltiorrhiza OX=226208 PE=2 SV=1	NA	Solyc04g077960.1.1	AT4G33880.1
Sh_contig_16143	comp44113_c0_seq2	A0A2G9H4G3	GO:0006777	429701	74.2	233	56	2	145	834	1	232	3.5e-88	334.3	A0A2G9H4G3|A0A2G9H4G3_9LAMI Cyclic pyranopterin phosphate synthase OS=Handroanthus impetiginosus OX=429701 GN=CDL12_15009 PE=3 SV=1	NA	Solyc05g050570.3.1	AT1G01290.1
Sh_contig_16151	comp4412_c0_seq1	A0A2G9HKZ7	GO:0016021; GO:0055085	429701	80.9	68	13	0	99	302	3	70	8.8e-23	115.2	A0A2G9HKZ7|A0A2G9HKZ7_9LAMI Permease of the major facilitator superfamily OS=Handroanthus impetiginosus OX=429701 GN=CDL12_09126 PE=4 SV=1	NA	Solyc00g090860.2.1	AT1G08090.1
Sh_contig_16156	comp44124_c0_seq3	A0A2U1P4T2		35608	68.8	336	101	3	1349	348	49	382	2.8e-32	149.8	A0A2U1P4T2|A0A2U1P4T2_ARTAN Leucine-rich repeat-containing protein OS=Artemisia annua OX=35608 GN=CTI12_AA159980 PE=4 SV=1	NA	Solyc07g053840.1.1	AT4G28380.1
Sh_contig_16162	comp44134_c0_seq2	A0A2G9HUS5		429701	50.9	165	44	7	712	1113	1	159	8.6e-27	130.6	A0A2G9HUS5|A0A2G9HUS5_9LAMI Uncharacterized protein OS=Handroanthus impetiginosus OX=429701 GN=CDL12_06044 PE=4 SV=1	NA	Solyc03g123460.3.1	AT1G53885.1
Sh_contig_16194	comp44181_c0_seq5	A0A2G9HPU3		429701	80.4	46	9	0	139	2	100	145	2.3e-11	78.6	A0A2G9HPU3|A0A2G9HPU3_9LAMI Uncharacterized protein OS=Handroanthus impetiginosus OX=429701 GN=CDL12_08012 PE=4 SV=1	NA	NA	AT1G55790.1
Sh_contig_16195	comp44181_c0_seq7	A0A2G9HP50		429701	59	222	67	2	806	141	310	507	2.1e-65	258.8	A0A2G9HP50|A0A2G9HP50_9LAMI Uncharacterized protein OS=Handroanthus impetiginosus OX=429701 GN=CDL12_08015 PE=4 SV=1	NA	Solyc07g065920.3.1	AT1G55790.1
Sh_contig_16289	comp44275_c1_seq1	K4DHA4	GO:0016021	4081	80.4	225	42	1	873	199	1	223	2.4e-100	374.4	K4DHA4|K4DHA4_SOLLC Uncharacterized protein OS=Solanum lycopersicum OX=4081 GN=101258542 PE=4 SV=1	NA	Solyc12g096310.2.1	AT4G31330.1
Sh_contig_16344	comp44335_c0_seq1	A0A2G9H1N4	GO:0016021; GO:0022857	429701	73.3	345	87	2	1243	224	1	345	7.8e-136	493.8	A0A2G9H1N4|A0A2G9H1N4_9LAMI WAT1-related protein OS=Handroanthus impetiginosus OX=429701 GN=CDL12_15954 PE=3 SV=1	NA	Solyc04g071400.3.1	AT5G64700.1
Sh_contig_16355	comp44350_c0_seq1	A0A2G9HXK2	GO:0016021; GO:0005524; GO:0004674	429701	61.3	150	51	2	687	244	787	931	5.3e-39	170.2	A0A2G9HXK2|A0A2G9HXK2_9LAMI Serine/threonine protein kinase OS=Handroanthus impetiginosus OX=429701 GN=CDL12_05041 PE=4 SV=1	NA	Solyc01g102685.1.1	AT5G49760.1
Sh_contig_16370	comp44362_c0_seq3	A0A059PRF5	GO:0003677	226208	71.1	232	49	6	855	193	1	225	1.9e-86	328.2	A0A059PRF5|A0A059PRF5_SALMI MYB-related transcription factor OS=Salvia miltiorrhiza OX=226208 GN=MYB89 PE=2 SV=1	NA	Solyc12g008670.2.1	AT5G57620.1
Sh_contig_16371	comp44363_c0_seq3	A0A2G9G8I4		429701	76.1	71	17	0	1019	1231	19	89	6.8e-29	137.9	A0A2G9G8I4|A0A2G9G8I4_9LAMI Uncharacterized protein OS=Handroanthus impetiginosus OX=429701 GN=CDL12_26198 PE=4 SV=1	NA	Solyc02g036240.1.1	NA
Sh_contig_16389	comp44381_c0_seq4	A0A2G9IA28	GO:0005524; GO:0004674	429701	65.6	418	126	5	1821	3041	1	411	4.6e-149	538.1	A0A2G9IA28|A0A2G9IA28_9LAMI Serine/threonine protein kinase OS=Handroanthus impetiginosus OX=429701 GN=CDL12_00638 PE=4 SV=1	NA	Solyc01g096690.2.1	AT1G55200.1
Sh_contig_16410	comp44411_c0_seq2	Q56R05	GO:0046872	4081	79.1	43	9	0	251	379	1	43	7.9e-13	82.4	Q56R05|Q56R05_SOLLC Putative pollen specific LIM domain-containing protein OS=Solanum lycopersicum OX=4081 GN=101266644 PE=4 SV=1	K09377	Solyc06g071310.3.1	AT1G10200.1
Sh_contig_16443	comp44449_c0_seq1	A0A2G9GLK3	GO:0005622; GO:0000155	429701	58	343	85	8	1060	203	665	1005	1.7e-84	322	A0A2G9GLK3|A0A2G9GLK3_9LAMI Sensory transduction histidine kinase OS=Handroanthus impetiginosus OX=429701 GN=CDL12_21257 PE=4 SV=1	NA	Solyc08g068960.3.1	AT5G10720.1
Sh_contig_16454	comp44459_c0_seq1	A0A2G9HCK6		429701	58.6	128	39	4	582	238	9	135	1.5e-25	125.6	A0A2G9HCK6|A0A2G9HCK6_9LAMI Uncharacterized protein OS=Handroanthus impetiginosus OX=429701 GN=CDL12_12098 PE=4 SV=1	NA	Solyc02g082240.1.1	NA
Sh_contig_16477	comp44473_c0_seq3	A0A2P5ERF4		63057	68.9	119	37	0	317	673	45	163	2.9e-42	181	A0A2P5ERF4|A0A2P5ERF4_9ROSA LRR domain containing protein OS=Trema orientalis OX=63057 GN=TorRG33x02_161280 PE=4 SV=1	NA	Solyc01g107790.2.1	AT4G06744.1
Sh_contig_16478	comp44476_c0_seq2	A0A0H3YBQ3	GO:0046983	226208	72.2	162	30	5	687	235	13	170	2.1e-54	221.9	A0A0H3YBQ3|A0A0H3YBQ3_SALMI Basic helix-loop-helix transcription factor OS=Salvia miltiorrhiza OX=226208 PE=2 SV=1	NA	Solyc01g106460.3.1	AT2G22750.2
Sh_contig_16513	comp44510_c0_seq3	A0A022REN6	GO:0016021; GO:0020037; GO:0005506; GO:0004497; GO:0016705	4155	62.4	362	124	3	1064	3	1	358	7.6e-126	459.5	A0A022REN6|A0A022REN6_ERYGU Uncharacterized protein OS=Erythranthe guttata OX=4155 GN=MIMGU_mgv1a004669mg PE=3 SV=1	NA	Solyc07g006145.1.1	AT3G14640.1
Sh_contig_16564	comp44562_c0_seq1	A0A2G9GDV5		429701	51.8	110	38	3	3	329	2	97	2.2e-13	85.1	A0A2G9GDV5|A0A2G9GDV5_9LAMI Uncharacterized protein OS=Handroanthus impetiginosus OX=429701 GN=CDL12_24016 PE=4 SV=1	NA	NA	AT4G16447.1
Sh_contig_16604	comp44606_c0_seq2	A0A022Q4E5	GO:0020037; GO:0005506; GO:0004497; GO:0016705	4155	79.2	341	55	2	1194	217	150	489	7e-155	556.2	A0A022Q4E5|A0A022Q4E5_ERYGU Uncharacterized protein OS=Erythranthe guttata OX=4155 GN=MIMGU_mgv1a005297mg PE=3 SV=1	NA	Solyc03g121510.3.1	AT3G13730.1
Sh_contig_16610	comp44609_c0_seq1	A0A1Q3CB19	GO:0004553; GO:0005975	3775	62.5	128	46	1	138	515	11	138	4.8e-37	163.3	A0A1Q3CB19|A0A1Q3CB19_CEPFO Glyco_hydro_3 domain-containing protein/Glyco_hydro_3_C domain-containing protein OS=Cephalotus follicularis OX=3775 GN=CFOL_v3_20762 PE=4 SV=1	NA	Solyc06g073760.3.1	AT5G20950.1
Sh_contig_16618	comp44614_c0_seq1	A0A2G9HRA6	GO:0043531	429701	40.1	902	490	21	34	2625	4	893	2e-156	562.4	A0A2G9HRA6|A0A2G9HRA6_9LAMI Apoptotic ATPase OS=Handroanthus impetiginosus OX=429701 GN=CDL12_07354 PE=3 SV=1	NA	Solyc04g009290.1.1	AT1G53350.1
Sh_contig_16817	comp44818_c0_seq1	A0A2G9HQS5	GO:0016021	429701	36.8	174	93	5	963	478	68	236	2.2e-14	89	A0A2G9HQS5|A0A2G9HQS5_9LAMI Uncharacterized protein OS=Handroanthus impetiginosus OX=429701 GN=CDL12_07428 PE=4 SV=1	NA	Solyc08g062330.3.1	AT3G13950.1
Sh_contig_16829	comp44835_c0_seq1	A0A022QN97	GO:0016021; GO:0005886	4155	75.5	106	25	1	288	602	79	184	3.4e-33	151	A0A022QN97|A0A022QN97_ERYGU CASP-like protein OS=Erythranthe guttata OX=4155 GN=MIMGU_mgv1a014587mg PE=3 SV=1	NA	Solyc04g005620.3.1	AT5G15290.1
Sh_contig_16927	comp44920_c0_seq1	A0A2P1M8M6	GO:0003682; GO:0008168	226208	93.7	222	14	0	669	4	437	658	1.1e-116	428.3	A0A2P1M8M6|A0A2P1M8M6_SALMI Chromomethylase OS=Salvia miltiorrhiza OX=226208 GN=CMT3 PE=3 SV=1	NA	Solyc12g100330.2.1	AT1G69770.1
Sh_contig_16928	comp44920_c0_seq2	A0A2G9H0B0	GO:0005634; GO:0003682; GO:0003886	429701	71.8	170	40	1	487	2	314	483	1.8e-57	231.1	A0A2G9H0B0|A0A2G9H0B0_9LAMI DNA (Cytosine-5-)-methyltransferase OS=Handroanthus impetiginosus OX=429701 GN=CDL12_16446 PE=3 SV=1	NA	Solyc12g100330.2.1	AT1G80740.1
Sh_contig_16944	comp44927_c0_seq1	A0A2G9G0U4	GO:0016021	429701	37.1	291	159	5	1028	165	1	270	2.4e-25	125.6	A0A2G9G0U4|A0A2G9G0U4_9LAMI Uncharacterized protein OS=Handroanthus impetiginosus OX=429701 GN=CDL12_04223 PE=4 SV=1	NA	Solyc07g006420.1.1	AT2G18680.1
Sh_contig_16973	comp44953_c0_seq2	A0A2G9GA84	GO:0016021; GO:0005516; GO:0006952; GO:0009607	429701	83.5	370	48	3	142	1215	1	369	1.4e-173	619.4	A0A2G9GA84|A0A2G9GA84_9LAMI MLO-like protein OS=Handroanthus impetiginosus OX=429701 GN=MLO PE=3 SV=1	NA	Solyc10g044510.2.1	AT1G11000.1
Sh_contig_17009	comp4498_c0_seq1	A0A251P133		3760	57	128	41	2	2	364	327	447	1.7e-29	137.9	A0A251P133|A0A251P133_PRUPE Uncharacterized protein OS=Prunus persica OX=3760 GN=PRUPE_5G001300 PE=4 SV=1	NA	Solyc04g082970.3.1	AT1G76620.1
Sh_contig_17066	comp45042_c0_seq1	A0A022R572	GO:0003824; GO:0008152	4155	82	228	38	1	3	677	266	493	1.7e-103	384.4	A0A022R572|A0A022R572_ERYGU Uncharacterized protein OS=Erythranthe guttata OX=4155 GN=MIMGU_mgv1a003358mg PE=4 SV=1	NA	Solyc02g081350.3.1	AT1G65880.1
Sh_contig_17067	comp45045_c0_seq3	A0A022S020		4155	43.2	199	80	5	186	764	11	182	3.7e-29	137.9	A0A022S020|A0A022S020_ERYGU Uncharacterized protein (Fragment) OS=Erythranthe guttata OX=4155 GN=MIMGU_mgv1a025564mg PE=4 SV=1	NA	Solyc06g054030.2.1	AT3G22620.1
Sh_contig_17073	comp45051_c0_seq3	A0A1S3XTA7	GO:0016021; GO:0005524; GO:0004674	4097	85	100	15	0	15	314	890	989	1.1e-44	188	A0A1S3XTA7|A0A1S3XTA7_TOBAC LRR receptor-like serine/threonine-protein kinase RCH1 OS=Nicotiana tabacum OX=4097 GN=LOC107768501 PE=3 SV=1	NA	Solyc09g061940.2.1	AT3G24240.1
Sh_contig_17084	comp45074_c0_seq5	R9S2F4	GO:0009507; GO:0016020; GO:0071949; GO:0009540; GO:0009688	65409	77.7	476	105	1	3	1427	169	644	2.3e-216	760.8	R9S2F4|R9S2F4_SCUBA Zeaxanthin epoxidase, chloroplastic OS=Scutellaria baicalensis OX=65409 GN=ZEP PE=2 SV=1	NA	Solyc02g090890.3.1	AT5G67030.1
Sh_contig_17085	comp45074_c0_seq6	R9S2F4	GO:0009507; GO:0016020; GO:0071949; GO:0009540; GO:0009688	65409	74.2	476	93	3	3	1340	169	644	2.5e-199	704.1	R9S2F4|R9S2F4_SCUBA Zeaxanthin epoxidase, chloroplastic OS=Scutellaria baicalensis OX=65409 GN=ZEP PE=2 SV=1	NA	Solyc02g090890.3.1	AT5G67030.1
Sh_contig_17118	comp45102_c0_seq2	A0A1D8H2V4	GO:0051745; GO:0046872; GO:0050992; GO:0019288	93977	75	144	35	1	1	432	314	456	6.4e-59	236.1	A0A1D8H2V4|A0A1D8H2V4_9LAMI 4-hydroxy-3-methylbut-2-enyl diphosphate reductase 1 OS=Osmanthus fragrans OX=93977 GN=HDR1 PE=2 SV=1	NA	Solyc01g109300.3.1	AT4G34350.1
Sh_contig_17128	comp45113_c0_seq10	F6HVD6	GO:0005768; GO:0005802; GO:1990585	29760	73	355	88	1	1282	242	7	361	2e-160	574.7	F6HVD6|F6HVD6_VITVI Uncharacterized protein OS=Vitis vinifera OX=29760 GN=VIT_13s0084g00830 PE=4 SV=1	NA	Solyc12g044760.2.1	AT5G13500.1
Sh_contig_17131	comp45114_c0_seq2	A0A2G9HSM2	GO:0000139; GO:0016021; GO:0008378; GO:0006486	429701	75.3	324	72	4	1182	226	1	321	5.1e-147	530.8	A0A2G9HSM2|A0A2G9HSM2_9LAMI Hexosyltransferase OS=Handroanthus impetiginosus OX=429701 GN=CDL12_06768 PE=3 SV=1	NA	Solyc07g018200.1.1	AT5G57500.1
Sh_contig_17182	comp45170_c0_seq2	A0A022PS94	GO:0043531	4155	45.3	212	109	4	627	1	506	713	1.8e-38	168.3	A0A022PS94|A0A022PS94_ERYGU Uncharacterized protein OS=Erythranthe guttata OX=4155 GN=MIMGU_mgv1a001245mg PE=3 SV=1	NA	Solyc07g009180.1.1	NA
Sh_contig_17243	comp45222_c0_seq1	A0A2G9G6R2	GO:0016021; GO:0020037; GO:0005506; GO:0016705	429701	65.3	490	164	3	81	1535	10	498	5.5e-189	669.8	A0A2G9G6R2|A0A2G9G6R2_9LAMI Cytochrome P450 CYP4/CYP19/CYP26 subfamily OS=Handroanthus impetiginosus OX=429701 GN=CDL12_26504 PE=4 SV=1	NA	Solyc10g083400.1.1	AT2G27690.1
Sh_contig_17301	comp45264_c0_seq1	A0A022QWJ8	GO:0005576; GO:0019953	4155	73.7	266	62	3	1067	294	4	269	8.6e-104	387.1	A0A022QWJ8|A0A022QWJ8_ERYGU Uncharacterized protein OS=Erythranthe guttata OX=4155 GN=MIMGU_mgv1a011819mg PE=3 SV=1	NA	Solyc01g090810.4.1	AT1G65680.1
Sh_contig_17333	comp45290_c0_seq3	A0A2I2MQ12	GO:0000287; GO:0010333; GO:0008152	38868	84.6	285	44	0	862	8	243	527	1.6e-141	511.1	A0A2I2MQ12|A0A2I2MQ12_SALOF Terpene synthase (Fragment) OS=Salvia officinalis OX=38868 PE=2 SV=1	NA	Solyc01g105880.4.1	AT3G25820.1
Sh_contig_17389	comp45341_c0_seq3	A0A1R3IL95	GO:0016021; GO:0005524; GO:0005509; GO:0030247; GO:0004672	93759	69	232	72	0	705	10	445	676	1.5e-86	328.2	A0A1R3IL95|A0A1R3IL95_9ROSI Uncharacterized protein OS=Corchorus olitorius OX=93759 GN=COLO4_22575 PE=4 SV=1	NA	Solyc09g015240.1.1	AT1G21210.1
Sh_contig_17466	comp45387_c0_seq1	A0A2I4H9B4	GO:0016746; GO:0008152	51240	85.1	221	30	1	183	836	777	997	1.8e-102	381.3	A0A2I4H9B4|A0A2I4H9B4_9ROSI pentatricopeptide repeat-containing protein At1g02060, chloroplastic-like OS=Juglans regia OX=51240 GN=LOC109014699 PE=3 SV=1	NA	Solyc01g090600.3.1	AT1G02050.1
Sh_contig_17534	comp45450_c0_seq1	A0A022R600	GO:0016021	4155	80.1	287	57	0	448	1308	743	1029	1e-129	472.6	A0A022R600|A0A022R600_ERYGU Uncharacterized protein OS=Erythranthe guttata OX=4155 GN=MIMGU_mgv1a025230mg PE=4 SV=1	NA	Solyc01g094410.3.1	AT4G11610.1
Sh_contig_17559	comp45468_c1_seq1	A0A1U8G2V2		4072	85.8	113	16	0	1429	1767	4	116	1.4e-50	210.3	A0A1U8G2V2|A0A1U8G2V2_CAPAN LOB domain-containing protein 25 OS=Capsicum annuum OX=4072 GN=LOC107861485 PE=4 SV=1	NA	Solyc02g086480.1.1	AT3G27650.1
Sh_contig_17560	comp45468_c1_seq2	A0A1U8G2V2		4072	85.8	113	16	0	351	689	4	116	8.7e-51	209.9	A0A1U8G2V2|A0A1U8G2V2_CAPAN LOB domain-containing protein 25 OS=Capsicum annuum OX=4072 GN=LOC107861485 PE=4 SV=1	NA	Solyc02g086480.1.1	AT3G27650.1
Sh_contig_17571	comp45477_c0_seq3	A0A022RSS5	GO:0016021	4155	66.7	243	76	5	725	3	23	262	1.3e-90	342.4	A0A022RSS5|A0A022RSS5_ERYGU Uncharacterized protein OS=Erythranthe guttata OX=4155 GN=MIMGU_mgv1a021537mg PE=4 SV=1	NA	Solyc10g076400.2.1	AT2G38320.1
Sh_contig_17600	comp45506_c0_seq3	A0A022R2Y2		4155	42.4	85	39	2	1312	1058	59	133	3.3e-06	62.4	A0A022R2Y2|A0A022R2Y2_ERYGU Uncharacterized protein OS=Erythranthe guttata OX=4155 GN=MIMGU_mgv1a013376mg PE=4 SV=1	NA	NA	NA
Sh_contig_17628	comp45525_c0_seq2	A0A2G9GD67	GO:0005524; GO:0004674	429701	78.7	272	54	3	807	1	4	274	1.5e-121	444.9	A0A2G9GD67|A0A2G9GD67_9LAMI Serine/threonine protein kinase OS=Handroanthus impetiginosus OX=429701 GN=CDL12_24538 PE=4 SV=1	NA	Solyc06g062920.3.1	AT2G05940.1
Sh_contig_17657	comp45566_c0_seq2	A0A067KB21	GO:0016021	180498	81.7	60	11	0	36	215	35	94	5.5e-22	114.4	A0A067KB21|A0A067KB21_JATCU Uncharacterized protein OS=Jatropha curcas OX=180498 GN=JCGZ_06992 PE=4 SV=1	NA	Solyc12g096310.2.1	AT4G31330.1
Sh_contig_17687	comp45593_c0_seq3	A0A022RH63	GO:0043531	4155	41.2	102	59	1	2	304	699	800	1.9e-09	70.9	A0A022RH63|A0A022RH63_ERYGU Uncharacterized protein OS=Erythranthe guttata OX=4155 GN=MIMGU_mgv1a023055mg PE=3 SV=1	NA	Solyc04g009150.1.1	NA
Sh_contig_17703	comp45611_c0_seq1	A0A2G9HLC0	GO:0009055	429701	61.7	120	46	0	453	94	1	120	5.8e-35	156.4	A0A2G9HLC0|A0A2G9HLC0_9LAMI Uncharacterized protein OS=Handroanthus impetiginosus OX=429701 GN=CDL12_08996 PE=4 SV=1	NA	Solyc12g005710.2.1	AT2G32300.1
Sh_contig_17716	comp45619_c0_seq7	A0A2G9H911		429701	65.2	46	15	1	1338	1201	4	48	0.00024	56.2	A0A2G9H911|A0A2G9H911_9LAMI Uncharacterized protein OS=Handroanthus impetiginosus OX=429701 GN=CDL12_13374 PE=4 SV=1	NA	Solyc05g015470.1.1	AT5G43260.1
Sh_contig_17727	comp45621_c0_seq9	A0A2G9GHS7	GO:0004364	429701	48.8	209	58	1	1	627	53	212	7.6e-53	216.5	A0A2G9GHS7|A0A2G9GHS7_9LAMI Glutathione S-transferase OS=Handroanthus impetiginosus OX=429701 GN=CDL12_22715 PE=3 SV=1	NA	Solyc10g084960.2.1	AT3G09270.1
Sh_contig_17745	comp45633_c0_seq3	A0A2G9GYM6		429701	75.8	132	31	1	555	163	1	132	8.9e-49	203.4	A0A2G9GYM6|A0A2G9GYM6_9LAMI Uncharacterized protein OS=Handroanthus impetiginosus OX=429701 GN=CDL12_17032 PE=4 SV=1	NA	Solyc01g103060.3.1	AT5G13900.1
Sh_contig_17753	comp45637_c0_seq8	A0A2J6MJZ2	GO:0046872; GO:0030001	4236	63	73	27	0	531	313	1	73	4.5e-19	104.8	A0A2J6MJZ2|A0A2J6MJZ2_LACSA Uncharacterized protein OS=Lactuca sativa OX=4236 GN=LSAT_7X13200 PE=4 SV=1	NA	Solyc05g054210.3.1	AT4G16380.1
Sh_contig_17766	comp45645_c0_seq2	A0A067FQH6	GO:0005618; GO:0005576; GO:0045330; GO:0004857; GO:0030599; GO:0042545; GO:0045490	2711	68.3	284	83	5	858	1706	10	287	5.8e-103	384	A0A067FQH6|A0A067FQH6_CITSI Pectinesterase OS=Citrus sinensis OX=2711 GN=CISIN_1g010103mg PE=3 SV=1	NA	Solyc03g083870.3.1	AT2G45220.1
Sh_contig_17780	comp45651_c0_seq2	A0A2G9HB22	GO:0046872; GO:0030001	429701	71.4	147	40	1	150	584	1	147	1.4e-53	218.8	A0A2G9HB22|A0A2G9HB22_9LAMI Copper chaperone OS=Handroanthus impetiginosus OX=429701 GN=CDL12_12644 PE=4 SV=1	NA	Solyc04g007630.2.1	AT1G71050.1
Sh_contig_17802	comp45677_c0_seq1	A0A2G9GA76	GO:0005509	429701	36.5	115	48	3	533	249	113	222	1.7e-08	68.6	A0A2G9GA76|A0A2G9GA76_9LAMI Uncharacterized protein OS=Handroanthus impetiginosus OX=429701 GN=CDL12_25297 PE=4 SV=1	NA	NA	NA
Sh_contig_17831	comp45716_c0_seq4	A0A2G9G3F4	GO:0016847; GO:0030170	429701	80.8	239	46	0	116	832	1	239	1.8e-113	417.9	A0A2G9G3F4|A0A2G9G3F4_9LAMI 1-aminocyclopropane-1-carboxylate synthase OS=Handroanthus impetiginosus OX=429701 GN=CDL12_27650 PE=4 SV=1	NA	Solyc12g056180.2.1	AT4G11280.1
Sh_contig_17944	comp45810_c0_seq6	A0A2G9I9U2	GO:0005634; GO:0003700; GO:0043565; GO:0006351	429701	41	105	57	3	546	238	135	236	1.8e-11	79	A0A2G9I9U2|A0A2G9I9U2_9LAMI Uncharacterized protein OS=Handroanthus impetiginosus OX=429701 GN=CDL12_00717 PE=4 SV=1	NA	Solyc01g095630.3.1	AT4G23810.1
Sh_contig_17960	comp45827_c0_seq1	A0A2G9HKZ7	GO:0016021; GO:0055085	429701	90.5	211	20	0	619	1251	311	521	1.2e-102	382.9	A0A2G9HKZ7|A0A2G9HKZ7_9LAMI Permease of the major facilitator superfamily OS=Handroanthus impetiginosus OX=429701 GN=CDL12_09126 PE=4 SV=1	NA	Solyc11g069750.2.1	AT5G60770.1
Sh_contig_17963	comp45828_c0_seq1	A0A2G9HWB8	GO:0016491	429701	75.4	313	76	1	49	987	6	317	1.2e-142	515.4	A0A2G9HWB8|A0A2G9HWB8_9LAMI Aldo/keto reductase family protein OS=Handroanthus impetiginosus OX=429701 GN=CDL12_05477 PE=4 SV=1	NA	Solyc03g093270.3.1	AT5G62420.1
Sh_contig_17997	comp45864_c0_seq2	A0A2G9GG04	GO:0016021	429701	74.1	243	62	1	738	1463	183	425	8e-107	396.7	A0A2G9GG04|A0A2G9GG04_9LAMI Uncharacterized protein OS=Handroanthus impetiginosus OX=429701 GN=CDL12_23241 PE=4 SV=1	NA	Solyc10g076400.2.1	AT2G38320.1
Sh_contig_18027	comp45889_c0_seq6	A0A1S4A3W8	GO:0008171	4097	80	65	13	0	761	567	195	259	7.2e-21	110.2	A0A1S4A3W8|A0A1S4A3W8_TOBAC (RS)-norcoclaurine 6-O-methyltransferase-like OS=Nicotiana tabacum OX=4097 GN=LOC107793516 PE=4 SV=1	NA	Solyc01g111900.3.1	AT4G35160.1
Sh_contig_18031	comp45893_c0_seq2	A0A022RVU3	GO:0005524; GO:0004672	4155	46.3	67	34	1	380	186	243	309	1.7e-07	64.7	A0A022RVU3|A0A022RVU3_ERYGU Uncharacterized protein OS=Erythranthe guttata OX=4155 GN=MIMGU_mgv1a023731mg PE=4 SV=1	NA	NA	AT4G05200.1
Sh_contig_18057	comp45914_c0_seq2	A0A022R5H7	GO:0005737; GO:0003991; GO:0006526	4155	71	162	39	4	151	627	1	157	4.3e-48	200.3	A0A022R5H7|A0A022R5H7_ERYGU Uncharacterized protein OS=Erythranthe guttata OX=4155 GN=MIMGU_mgv1a009391mg PE=3 SV=1	NA	Solyc11g005620.1.1	AT3G57560.1
Sh_contig_18061	comp45922_c0_seq2	A0A2G9H6R6	GO:0005634; GO:0003677; GO:0006355; GO:0006351	429701	50.3	380	133	11	269	1249	1	377	1.2e-62	250	A0A2G9H6R6|A0A2G9H6R6_9LAMI Uncharacterized protein OS=Handroanthus impetiginosus OX=429701 GN=CDL12_14182 PE=4 SV=1	NA	Solyc10g078720.2.1	AT5G06800.1
Sh_contig_18153	comp46000_c0_seq2	A0A2G9H5H6		429701	68.4	418	117	6	1227	7	1	414	1.1e-141	512.3	A0A2G9H5H6|A0A2G9H5H6_9LAMI Uncharacterized protein OS=Handroanthus impetiginosus OX=429701 GN=CDL12_14630 PE=4 SV=1	NA	Solyc02g080850.1.1	AT4G04480.1
Sh_contig_18174	comp46020_c0_seq1	A0A2G9HAQ3		429701	71.6	176	44	3	92	604	1	175	3.2e-54	220.7	A0A2G9HAQ3|A0A2G9HAQ3_9LAMI Uncharacterized protein OS=Handroanthus impetiginosus OX=429701 GN=CDL12_12788 PE=4 SV=1	NA	Solyc06g082310.3.1	AT2G30130.1
Sh_contig_18257	comp46085_c0_seq1	A0A2G9GHD1		429701	62.9	170	42	4	264	710	1	170	5.1e-34	154.1	A0A2G9GHD1|A0A2G9GHD1_9LAMI Uncharacterized protein OS=Handroanthus impetiginosus OX=429701 GN=CDL12_22780 PE=4 SV=1	NA	Solyc12g062840.1.1	AT5G14690.1
Sh_contig_18444	comp46273_c1_seq1	A0A2G9I960	GO:0016021	429701	60.2	171	68	0	939	427	15	185	2.5e-49	206.1	A0A2G9I960|A0A2G9I960_9LAMI Uncharacterized protein OS=Handroanthus impetiginosus OX=429701 GN=CDL12_00967 PE=4 SV=1	NA	Solyc08g075290.2.1	AT1G31720.1
Sh_contig_18445	comp46273_c1_seq2	A0A2G9I960	GO:0016021	429701	60.5	147	58	0	284	724	39	185	3.3e-42	181.8	A0A2G9I960|A0A2G9I960_9LAMI Uncharacterized protein OS=Handroanthus impetiginosus OX=429701 GN=CDL12_00967 PE=4 SV=1	NA	Solyc08g075290.2.1	AT1G31720.1
Sh_contig_18448	comp46275_c1_seq1	A0A2R6PAL7	GO:0016301	1590841	62.5	96	36	0	1	288	578	673	2.5e-24	121.3	A0A2R6PAL7|A0A2R6PAL7_ACTCH Wall-associated receptor kinase-like OS=Actinidia chinensis var. chinensis OX=1590841 GN=CEY00_Acc31083 PE=4 SV=1	NA	Solyc09g014720.2.1	AT1G16120.1
Sh_contig_18457	comp46286_c0_seq1	A0A2G9GMM6		429701	67.7	167	51	2	262	756	133	298	6.5e-59	236.9	A0A2G9GMM6|A0A2G9GMM6_9LAMI Uncharacterized protein OS=Handroanthus impetiginosus OX=429701 GN=CDL12_20924 PE=4 SV=1	NA	Solyc03g119660.2.1	AT1G49030.1
Sh_contig_18475	comp46301_c0_seq1	K4N0V2		1196215	70.1	244	68	3	1	732	17	255	2.3e-88	334.7	K4N0V2|K4N0V2_9LAMI Borneol dehydrogenase OS=Lavandula x intermedia OX=1196215 PE=2 SV=1	NA	Solyc08g028690.3.1	AT1G52340.1
Sh_contig_18501	comp46324_c0_seq2	K4HYB0	GO:0000287; GO:0010333; GO:0008152	38869	63.5	575	195	6	1730	48	1	574	6.8e-201	710.3	K4HYB0|K4HYB0_SALSC Sclareol synthase (Fragment) OS=Salvia sclarea OX=38869 GN=SS PE=2 SV=1	K20519	Solyc08g005640.3.1	AT1G79460.1
Sh_contig_18534	comp46352_c0_seq3	A0A2G9GEC8	GO:0005737; GO:0120013	429701	64	283	53	5	1094	249	18	252	4.1e-84	320.9	A0A2G9GEC8|A0A2G9GEC8_9LAMI Glycolipid transfer protein OS=Handroanthus impetiginosus OX=429701 GN=CDL12_23825 PE=4 SV=1	NA	Solyc04g064920.3.1	AT3G21260.3
Sh_contig_18575	comp46389_c0_seq1	A0A022QAP3	GO:0043531	4155	31	155	83	2	224	616	1	155	6.6e-09	70.1	A0A022QAP3|A0A022QAP3_ERYGU Uncharacterized protein OS=Erythranthe guttata OX=4155 GN=MIMGU_mgv1a020732mg PE=4 SV=1	NA	NA	NA
Sh_contig_18619	comp46432_c0_seq3	A0A2G9GTB0	GO:0016021	429701	74.1	170	38	2	783	286	1	168	2.6e-52	215.7	A0A2G9GTB0|A0A2G9GTB0_9LAMI Uncharacterized protein OS=Handroanthus impetiginosus OX=429701 GN=CDL12_18927 PE=4 SV=1	NA	Solyc01g006910.3.1	AT2G35910.1
Sh_contig_18627	comp46435_c0_seq2	A0A022Q2G2	GO:0016021	4155	74.6	410	91	6	1200	4	1	408	1e-182	648.7	A0A022Q2G2|A0A022Q2G2_ERYGU Uncharacterized protein OS=Erythranthe guttata OX=4155 GN=MIMGU_mgv1a023485mg PE=4 SV=1	NA	Solyc03g077920.1.1	AT5G06850.1
Sh_contig_18640	comp46446_c0_seq1	A0A022QK65		4155	65.2	420	138	6	1387	146	1	418	2.4e-150	541.2	A0A022QK65|A0A022QK65_ERYGU Uncharacterized protein OS=Erythranthe guttata OX=4155 GN=MIMGU_mgv1a021148mg PE=4 SV=1	NA	Solyc02g078590.1.1	AT1G61050.1
Sh_contig_18645	comp46454_c0_seq3	A0A2G9HCA1	GO:0016021	429701	49.1	214	82	5	773	213	1	214	1.4e-34	156.8	A0A2G9HCA1|A0A2G9HCA1_9LAMI Uncharacterized protein OS=Handroanthus impetiginosus OX=429701 GN=CDL12_12193 PE=4 SV=1	NA	Solyc01g109810.2.1	AT4G34560.1
Sh_contig_18752	comp46550_c0_seq3	A0A0S3RNT3		157739	75.8	124	29	1	442	813	1	123	2.1e-47	198.7	A0A0S3RNT3|A0A0S3RNT3_PHAAN Uncharacterized protein OS=Vigna angularis var. angularis OX=157739 GN=Vigan.03G222700 PE=4 SV=1	NA	Solyc01g066970.2.1	AT5G10625.1
Sh_contig_18803	comp46591_c0_seq6	A0A2G9GGK0		429701	35.8	816	318	19	2650	467	1	698	3.3e-101	379.8	A0A2G9GGK0|A0A2G9GGK0_9LAMI Uncharacterized protein OS=Handroanthus impetiginosus OX=429701 GN=CDL12_23046 PE=4 SV=1	NA	Solyc03g117660.3.1	NA
Sh_contig_18890	comp46665_c0_seq4	A0A022QZC2	GO:0016021	4155	52.2	245	102	4	831	136	170	412	2.4e-60	241.9	A0A022QZC2|A0A022QZC2_ERYGU Uncharacterized protein (Fragment) OS=Erythranthe guttata OX=4155 GN=MIMGU_mgv1a021592mg PE=4 SV=1	NA	Solyc10g079230.3.1	AT3G50150.1
Sh_contig_18897	comp46669_c0_seq9	A0A0H3Y8T5	GO:0003677; GO:0046983; GO:0006357	226208	60.1	178	67	3	876	1403	53	228	2.2e-46	196.1	A0A0H3Y8T5|A0A0H3Y8T5_SALMI Basic helix-loop-helix transcription factor OS=Salvia miltiorrhiza OX=226208 PE=2 SV=1	NA	Solyc03g006910.3.1	AT4G25410.1
Sh_contig_19005	comp46755_c0_seq7	B9SC09	GO:0005576; GO:0009405	3988	41.7	132	64	4	537	908	1	127	3.6e-17	98.2	B9SC09|B9SC09_RICCO Uncharacterized protein OS=Ricinus communis OX=3988 GN=RCOM_0701460 PE=4 SV=1	NA	NA	NA
Sh_contig_19085	comp46814_c0_seq8	A0A2G9I368	GO:0046872	429701	64.7	795	262	14	2	2341	248	1038	9.6e-245	855.9	A0A2G9I368|A0A2G9I368_9LAMI Uncharacterized protein OS=Handroanthus impetiginosus OX=429701 GN=CDL12_03078 PE=4 SV=1	NA	Solyc08g083290.3.1	AT1G32810.2
Sh_contig_19182	comp46908_c0_seq3	A0A2G9GZA7	GO:0016021; GO:0005524; GO:0004674	429701	57.2	610	212	14	1838	144	7	612	1.3e-180	642.1	A0A2G9GZA7|A0A2G9GZA7_9LAMI Serine/threonine protein kinase OS=Handroanthus impetiginosus OX=429701 GN=CDL12_16794 PE=4 SV=1	NA	Solyc03g019830.3.1	AT2G26730.1
Sh_contig_19363	comp47069_c0_seq2	A0A2R6RY08	GO:0016757	1590841	60.8	74	28	1	798	1019	23	95	2.8e-12	82	A0A2R6RY08|A0A2R6RY08_ACTCH Glucomannan 4-beta-mannosyltransferase OS=Actinidia chinensis var. chinensis OX=1590841 GN=CEY00_Acc02113 PE=4 SV=1	NA	Solyc10g083675.1.1	AT5G03760.1
Sh_contig_19370	comp47072_c0_seq1	K4CBX9	GO:0016021	4081	52.4	105	47	3	314	3	35	137	3.7e-21	110.2	K4CBX9|K4CBX9_SOLLC Uncharacterized protein OS=Solanum lycopersicum OX=4081 GN=101256986 PE=4 SV=1	NA	Solyc07g008600.1.1	AT5G23400.1
Sh_contig_19381	comp47080_c0_seq1	A0A2G9GBL1		429701	39.8	196	60	5	556	140	1	195	4.6e-17	97.8	A0A2G9GBL1|A0A2G9GBL1_9LAMI Uncharacterized protein OS=Handroanthus impetiginosus OX=429701 GN=CDL12_24814 PE=4 SV=1	NA	Solyc07g017870.2.1	AT5G57340.2
Sh_contig_19392	comp47091_c0_seq2	A0A2G9HSU0		429701	45.2	124	57	6	29	373	18	139	4.7e-15	90.5	A0A2G9HSU0|A0A2G9HSU0_9LAMI Uncharacterized protein OS=Handroanthus impetiginosus OX=429701 GN=CDL12_06717 PE=4 SV=1	NA	Solyc11g012950.2.1	AT2G40830.2
Sh_contig_19399	comp47103_c0_seq2	A0A0H3YBU7	GO:0046983	226208	73.6	508	88	16	1474	50	1	495	2.2e-178	634.4	A0A0H3YBU7|A0A0H3YBU7_SALMI Basic helix-loop-helix transcription factor OS=Salvia miltiorrhiza OX=226208 PE=2 SV=1	NA	Solyc08g062780.2.1	AT2G16910.1
Sh_contig_19407	comp47110_c0_seq4	A0A2R6P897	GO:0004601	1590841	79.2	120	25	0	740	381	14	133	3.5e-47	197.6	A0A2R6P897|A0A2R6P897_ACTCH Peroxidase OS=Actinidia chinensis var. chinensis OX=1590841 GN=CEY00_Acc32501 PE=3 SV=1	NA	Solyc01g015080.3.1	AT5G19890.1
Sh_contig_19457	comp47144_c0_seq3	A0A2G9H6Q7	GO:0003700; GO:0043565; GO:0006351	429701	81.8	384	62	3	762	1898	91	471	1.5e-169	605.5	A0A2G9H6Q7|A0A2G9H6Q7_9LAMI Uncharacterized protein OS=Handroanthus impetiginosus OX=429701 GN=CDL12_14172 PE=4 SV=1	NA	Solyc10g078670.2.1	AT5G06839.3
Sh_contig_19475	comp47156_c0_seq2	A0A2G9H7D9	GO:0016021; GO:0022857; GO:0006857	429701	61.1	458	158	4	1426	110	114	570	1.2e-152	548.9	A0A2G9H7D9|A0A2G9H7D9_9LAMI H+/oligopeptide symporter OS=Handroanthus impetiginosus OX=429701 GN=CDL12_13932 PE=4 SV=1	NA	Solyc06g065020.3.1	AT1G22540.1
Sh_contig_19522	comp47190_c0_seq1	A0A2G9GNE1	GO:0052659; GO:0052658; GO:0004445; GO:0046856	429701	68.1	47	15	0	432	292	608	654	4.7e-09	70.1	A0A2G9GNE1|A0A2G9GNE1_9LAMI Inositol polyphosphate 5-phosphatase OS=Handroanthus impetiginosus OX=429701 GN=CDL12_20668 PE=4 SV=1	NA	Solyc00g009110.3.1	NA
Sh_contig_19563	comp47238_c0_seq4	A0A2G3CJU4	GO:0016021; GO:0005886; GO:0008643	80379	53.3	60	2	1	180	1	24	57	2e-05	59.3	A0A2G3CJU4|A0A2G3CJU4_CAPCH Bidirectional sugar transporter SWEET OS=Capsicum chinense OX=80379 GN=BC332_10130 PE=3 SV=1	NA	Solyc03g005880.3.1	NA
Sh_contig_19572	comp47245_c0_seq6	A0A022QB29		4155	82.6	298	47	2	154	1047	288	580	8.9e-140	505.8	A0A022QB29|A0A022QB29_ERYGU Uncharacterized protein OS=Erythranthe guttata OX=4155 GN=MIMGU_mgv1a002939mg PE=4 SV=1	NA	Solyc12g021317.1.1	AT3G49660.1
Sh_contig_19597	comp47272_c0_seq1	A0A2G9H9S7		429701	64.7	303	104	1	1097	198	72	374	2.1e-115	424.9	A0A2G9H9S7|A0A2G9H9S7_9LAMI Uncharacterized protein OS=Handroanthus impetiginosus OX=429701 GN=CDL12_13320 PE=4 SV=1	NA	Solyc11g069280.2.1	AT5G60520.1
Sh_contig_19625	comp47299_c0_seq18	A0A2G9GU18	GO:0016021; GO:0055085	429701	77	296	64	1	1458	2333	220	515	2.7e-122	448.7	A0A2G9GU18|A0A2G9GU18_9LAMI Ca2+/Na+ exchanger NCX1 OS=Handroanthus impetiginosus OX=429701 GN=CDL12_18653 PE=3 SV=1	NA	Solyc06g009130.3.1	AT2G47600.1
Sh_contig_19626	comp47299_c0_seq3	A0A022RP11	GO:0016021; GO:0055085	4155	78.1	524	106	3	817	2385	1	516	5.3e-230	806.6	A0A022RP11|A0A022RP11_ERYGU Uncharacterized protein OS=Erythranthe guttata OX=4155 GN=MIMGU_mgv1a004654mg PE=3 SV=1	NA	Solyc06g009130.3.1	AT2G47600.1
Sh_contig_19628	comp47299_c0_seq9	A0A2G9GU18	GO:0016021; GO:0055085	429701	77	296	64	1	1537	2412	220	515	2.8e-122	448.7	A0A2G9GU18|A0A2G9GU18_9LAMI Ca2+/Na+ exchanger NCX1 OS=Handroanthus impetiginosus OX=429701 GN=CDL12_18653 PE=3 SV=1	NA	Solyc06g009130.3.1	AT2G47600.1
Sh_contig_19656	comp47319_c0_seq1	A0A022S0I0	GO:0005634; GO:0003677; GO:0003700; GO:0007275; GO:0006351	4155	97.9	141	3	0	2	424	178	318	3.1e-74	286.6	A0A022S0I0|A0A022S0I0_ERYGU Uncharacterized protein OS=Erythranthe guttata OX=4155 GN=MIMGU_mgv1a022776mg PE=4 SV=1	NA	Solyc07g018290.3.1	AT1G51190.1
Sh_contig_19688	comp47347_c0_seq3	A0A1S3Z2Y2	GO:0016021; GO:0005524; GO:0042626	4097	84.2	285	45	0	1	855	167	451	8.9e-137	495.4	A0A1S3Z2Y2|A0A1S3Z2Y2_TOBAC ABC transporter C family member 5-like OS=Nicotiana tabacum OX=4097 GN=LOC107782424 PE=4 SV=1	NA	Solyc09g064440.3.1	AT1G04120.1
Sh_contig_19748	comp47394_c0_seq2	A0A022QNS6	GO:0005576; GO:0020037; GO:0046872; GO:0004601; GO:0042744; GO:0006979	4155	81.2	336	60	3	1230	229	7	341	5.8e-152	547.4	A0A022QNS6|A0A022QNS6_ERYGU Peroxidase OS=Erythranthe guttata OX=4155 GN=MIMGU_mgv1a022021mg PE=3 SV=1	NA	Solyc05g010330.3.1	AT1G68850.1
Sh_contig_19751	comp47394_c0_seq5	A0A022QNS6	GO:0005576; GO:0020037; GO:0046872; GO:0004601; GO:0042744; GO:0006979	4155	75.4	362	60	4	968	2047	7	341	7.5e-148	533.5	A0A022QNS6|A0A022QNS6_ERYGU Peroxidase OS=Erythranthe guttata OX=4155 GN=MIMGU_mgv1a022021mg PE=3 SV=1	NA	Solyc05g010330.3.1	AT1G68850.1
Sh_contig_19752	comp47394_c0_seq6	A0A022QNS6	GO:0005576; GO:0020037; GO:0046872; GO:0004601; GO:0042744; GO:0006979	4155	81.2	336	60	3	1230	229	7	341	5.5e-152	547.4	A0A022QNS6|A0A022QNS6_ERYGU Peroxidase OS=Erythranthe guttata OX=4155 GN=MIMGU_mgv1a022021mg PE=3 SV=1	NA	Solyc05g010330.3.1	AT1G68850.1
Sh_contig_20059	comp47631_c0_seq1	A0A1J6IR90	GO:0016758; GO:0008152	49451	49	431	204	8	1422	148	50	470	5.2e-109	404.8	A0A1J6IR90|A0A1J6IR90_NICAT Glycosyltransferase OS=Nicotiana attenuata OX=49451 GN=UGT86A1_0 PE=3 SV=1	NA	Solyc09g008060.3.1	AT2G36970.1
Sh_contig_20062	comp47631_c0_seq6	A0A1J6IR90	GO:0016758; GO:0008152	49451	50.2	317	148	6	1089	148	161	470	3.1e-79	305.4	A0A1J6IR90|A0A1J6IR90_NICAT Glycosyltransferase OS=Nicotiana attenuata OX=49451 GN=UGT86A1_0 PE=3 SV=1	NA	Solyc09g008060.3.1	AT2G36970.1
Sh_contig_20113	comp47659_c0_seq3	A0A2G9HGI1	GO:0050590; GO:0046872	429701	71.3	195	55	1	190	774	182	375	1.5e-78	302	A0A2G9HGI1|A0A2G9HGI1_9LAMI Iron/ascorbate family oxidoreductase OS=Handroanthus impetiginosus OX=429701 GN=CDL12_10947 PE=3 SV=1	NA	Solyc09g010000.3.1	AT1G06620.1
Sh_contig_20166	comp47695_c0_seq1	A0A2G9HF76		429701	34.2	202	96	8	276	809	273	461	3.1e-06	61.6	A0A2G9HF76|A0A2G9HF76_9LAMI Uncharacterized protein OS=Handroanthus impetiginosus OX=429701 GN=CDL12_11260 PE=4 SV=1	NA	NA	NA
Sh_contig_20260	comp47774_c0_seq2	A0A022QJ97		4155	59	498	172	8	1702	263	85	568	2.5e-151	544.7	A0A022QJ97|A0A022QJ97_ERYGU Uncharacterized protein OS=Erythranthe guttata OX=4155 GN=MIMGU_mgv1a003699mg PE=3 SV=1	NA	Solyc05g013570.3.1	AT5G47800.1
Sh_contig_20266	comp47784_c0_seq1	A0A2G9GC89	GO:0016021; GO:0022857	429701	61.1	414	110	5	1495	293	1	376	2.7e-130	474.9	A0A2G9GC89|A0A2G9GC89_9LAMI WAT1-related protein OS=Handroanthus impetiginosus OX=429701 GN=CDL12_24884 PE=3 SV=1	NA	Solyc07g006290.2.1	AT4G30420.1
Sh_contig_20345	comp47854_c0_seq1	E0CP56		29760	74.2	89	22	1	451	717	1	88	2.6e-32	148.3	E0CP56|E0CP56_VITVI Uncharacterized protein OS=Vitis vinifera OX=29760 GN=VIT_18s0001g09460 PE=4 SV=1	NA	Solyc08g005620.3.1	AT5G59845.1
Sh_contig_20360	comp47869_c0_seq1	A0A2N9I3M7		28930	52.4	105	44	1	544	248	1	105	1.2e-22	115.5	A0A2N9I3M7|A0A2N9I3M7_FAGSY Uncharacterized protein OS=Fagus sylvatica OX=28930 GN=FSB_LOCUS46880 PE=4 SV=1	NA	Solyc03g121900.1.1	AT5G48490.1
Sh_contig_20375	comp47891_c0_seq1	B9SC09	GO:0005576; GO:0009405	3988	43.1	58	32	1	345	172	409	465	7.3e-05	55.8	B9SC09|B9SC09_RICCO Uncharacterized protein OS=Ricinus communis OX=3988 GN=RCOM_0701460 PE=4 SV=1	NA	NA	NA
Sh_contig_20383	comp47898_c0_seq4	A0A2G9H3U5		429701	68.9	196	50	4	1069	1623	4	199	4e-60	241.9	A0A2G9H3U5|A0A2G9H3U5_9LAMI Uncharacterized protein OS=Handroanthus impetiginosus OX=429701 GN=CDL12_15435 PE=4 SV=1	NA	Solyc11g066010.2.1	NA
Sh_contig_20384	comp47898_c0_seq5	A0A2G9H3U5		429701	68.9	196	50	4	829	275	4	199	3.6e-60	241.9	A0A2G9H3U5|A0A2G9H3U5_9LAMI Uncharacterized protein OS=Handroanthus impetiginosus OX=429701 GN=CDL12_15435 PE=4 SV=1	NA	Solyc11g066010.2.1	NA
Sh_contig_20413	comp4791_c0_seq1	A0A2G9GGE0	GO:0016021; GO:0005524; GO:0004674	429701	80.6	108	21	0	663	340	922	1029	8.4e-42	179.5	A0A2G9GGE0|A0A2G9GGE0_9LAMI Serine/threonine protein kinase OS=Handroanthus impetiginosus OX=429701 GN=CDL12_23191 PE=4 SV=1	NA	Solyc09g061940.2.1	AT3G24240.1
Sh_contig_20433	comp47919_c0_seq4	A0A2G9IBU2	GO:0016021	429701	87.1	140	18	0	121	540	127	266	3.3e-68	267.3	A0A2G9IBU2|A0A2G9IBU2_9LAMI Uncharacterized protein OS=Handroanthus impetiginosus OX=429701 GN=CDL12_00017 PE=3 SV=1	NA	Solyc08g080730.3.1	AT1G63260.1
Sh_contig_20460	comp47944_c0_seq1	A0A2G9GN36		429701	78.7	94	20	0	100	381	1	94	2.7e-36	161.4	A0A2G9GN36|A0A2G9GN36_9LAMI Uncharacterized protein OS=Handroanthus impetiginosus OX=429701 GN=CDL12_20741 PE=4 SV=1	NA	Solyc09g066270.3.1	AT5G06080.1
Sh_contig_20461	comp47944_c0_seq5	A0A2G9GN36		429701	79.8	94	19	0	100	381	1	94	3e-36	161.8	A0A2G9GN36|A0A2G9GN36_9LAMI Uncharacterized protein OS=Handroanthus impetiginosus OX=429701 GN=CDL12_20741 PE=4 SV=1	NA	Solyc09g066270.3.1	AT5G06080.1
Sh_contig_20560	comp48027_c0_seq23	A0A022QZ84	GO:0016747	4155	62.7	716	159	4	2201	4342	12	621	8.5e-253	883.2	A0A022QZ84|A0A022QZ84_ERYGU Uncharacterized protein (Fragment) OS=Erythranthe guttata OX=4155 GN=MIMGU_mgv1a023983mg PE=4 SV=1	NA	Solyc01g098110.3.1	AT5G41120.1
Sh_contig_20573	comp48033_c0_seq4	A0A2G9HVL0	GO:0016021; GO:0008643	429701	72.6	190	51	1	153	722	1	189	2.3e-70	275.4	A0A2G9HVL0|A0A2G9HVL0_9LAMI Bidirectional sugar transporter SWEET OS=Handroanthus impetiginosus OX=429701 GN=CDL12_05738 PE=3 SV=1	NA	Solyc01g099880.3.1	AT4G15920.1
Sh_contig_20601	comp48054_c0_seq1	A0A022R414	GO:0050660; GO:0004499; GO:0050661	4155	54.8	626	155	4	2092	236	5	509	4.2e-196	693.7	A0A022R414|A0A022R414_ERYGU Flavin-containing monooxygenase OS=Erythranthe guttata OX=4155 GN=MIMGU_mgv1a025522mg PE=3 SV=1	NA	Solyc07g007290.1.1	AT1G19250.1
Sh_contig_20651	comp48096_c0_seq3	A0A068U4E7	GO:0016787; GO:0016042	49390	66.6	383	118	4	1336	218	19	401	6.5e-140	506.5	A0A068U4E7|A0A068U4E7_COFCA Patatin OS=Coffea canephora OX=49390 GN=GSCOC_T00039874001 PE=3 SV=1	NA	Solyc02g090630.3.1	AT4G37070.2
Sh_contig_20702	comp48144_c0_seq1	A0A2G9G5Z6	GO:0016021; GO:0015297; GO:0015238	429701	71.3	254	69	1	753	4	45	298	7e-92	346.3	A0A2G9G5Z6|A0A2G9G5Z6_9LAMI Protein DETOXIFICATION OS=Handroanthus impetiginosus OX=429701 GN=CDL12_26766 PE=3 SV=1	NA	Solyc04g076950.3.1	AT4G29140.1
Sh_contig_20717	comp48158_c0_seq2	A0A2G9GDV5		429701	53.2	111	37	3	529	200	1	97	3.9e-14	87.4	A0A2G9GDV5|A0A2G9GDV5_9LAMI Uncharacterized protein OS=Handroanthus impetiginosus OX=429701 GN=CDL12_24016 PE=4 SV=1	NA	NA	AT4G16447.1
Sh_contig_20784	comp48213_c0_seq1	A0A022R4N7	GO:0016021; GO:0005886	4155	67.7	198	53	1	852	292	5	202	6.8e-56	227.6	A0A022R4N7|A0A022R4N7_ERYGU CASP-like protein OS=Erythranthe guttata OX=4155 GN=MIMGU_mgv1a014031mg PE=3 SV=1	NA	Solyc10g083250.2.1	AT5G06200.1
Sh_contig_20785	comp48213_c0_seq4	A0A2G9H778	GO:0006355; GO:0006351	429701	48	519	209	13	45	1442	1	511	7.9e-120	439.9	A0A2G9H778|A0A2G9H778_9LAMI Uncharacterized protein OS=Handroanthus impetiginosus OX=429701 GN=CDL12_14013 PE=3 SV=1	NA	Solyc09g018460.1.1	AT4G08250.1
Sh_contig_20856	comp48271_c0_seq1	A0A2G9G8N0	GO:0005634; GO:0003677; GO:0003700; GO:0006351	429701	67.2	137	35	3	105	509	21	149	7.1e-41	176.4	A0A2G9G8N0|A0A2G9G8N0_9LAMI Uncharacterized protein OS=Handroanthus impetiginosus OX=429701 GN=CDL12_04937 PE=4 SV=1	NA	Solyc01g057080.1.1	AT1G71520.1
Sh_contig_20901	comp48307_c0_seq2	A0A2G9GER0		429701	76.1	238	57	0	984	1697	10	247	1.1e-102	383.3	A0A2G9GER0|A0A2G9GER0_9LAMI Uncharacterized protein OS=Handroanthus impetiginosus OX=429701 GN=CDL12_23717 PE=4 SV=1	NA	Solyc04g079890.3.1	AT1G75030.1
Sh_contig_20984	comp48368_c0_seq5	A0A2G9HTU6	GO:0004338; GO:0005975	429701	68.2	399	92	1	199	1290	147	545	1.7e-156	561.6	A0A2G9HTU6|A0A2G9HTU6_9LAMI Glucan 1,3-beta-glucosidase OS=Handroanthus impetiginosus OX=429701 GN=CDL12_06375 PE=4 SV=1	NA	Solyc06g073760.3.1	AT5G20950.1
Sh_contig_20985	comp48368_c0_seq8	A0A2G9HTU6	GO:0004338; GO:0005975	429701	69.9	289	87	0	594	1460	257	545	3.7e-115	424.5	A0A2G9HTU6|A0A2G9HTU6_9LAMI Glucan 1,3-beta-glucosidase OS=Handroanthus impetiginosus OX=429701 GN=CDL12_06375 PE=4 SV=1	NA	Solyc06g073760.3.1	AT5G20950.1
Sh_contig_21038	comp48410_c0_seq1	A0A2U1QGF2		35608	78	82	18	0	3	248	488	569	3.2e-32	147.5	A0A2U1QGF2|A0A2U1QGF2_ARTAN Exostosin-like protein OS=Artemisia annua OX=35608 GN=CTI12_AA032520 PE=4 SV=1	NA	Solyc08g066680.3.1	AT4G32790.1
Sh_contig_21051	comp48423_c0_seq3	A0A2G9G9Q6	GO:0047180	429701	44.5	227	119	3	590	1252	228	453	1.8e-52	216.1	A0A2G9G9Q6|A0A2G9G9Q6_9LAMI Salutaridinol 7-O-acetyltransferase OS=Handroanthus impetiginosus OX=429701 GN=CDL12_25471 PE=4 SV=1	NA	Solyc04g082350.1.1	AT1G24430.1
Sh_contig_21052	comp48423_c0_seq6	A0A2G9HBW8	GO:0047180	429701	54.4	160	70	1	1268	798	58	217	8.3e-44	187.2	A0A2G9HBW8|A0A2G9HBW8_9LAMI Salutaridinol 7-O-acetyltransferase OS=Handroanthus impetiginosus OX=429701 GN=CDL12_12322 PE=4 SV=1	NA	Solyc05g014330.1.1	AT1G24420.1
Sh_contig_21053	comp48423_c0_seq8	A0A2G9HBW8	GO:0047180	429701	51.6	405	191	3	42	1247	2	404	1.1e-116	429.5	A0A2G9HBW8|A0A2G9HBW8_9LAMI Salutaridinol 7-O-acetyltransferase OS=Handroanthus impetiginosus OX=429701 GN=CDL12_12322 PE=4 SV=1	NA	Solyc04g082350.1.1	AT1G24430.1
Sh_contig_21070	comp48437_c0_seq4	M1C7T2	GO:0009507; GO:0051537; GO:0009055; GO:0046872	4113	62.9	151	54	2	564	1013	1	150	1e-45	193.4	M1C7T2|M1C7T2_SOLTU Ferredoxin OS=Solanum tuberosum OX=4113 GN=102579702 PE=3 SV=1	K02639	Solyc06g074310.3.1	AT2G27510.1
Sh_contig_21077	comp48446_c1_seq3	A0A2G9H751		429701	84.9	271	37	3	589	1389	1	271	2.9e-124	454.5	A0A2G9H751|A0A2G9H751_9LAMI Uncharacterized protein OS=Handroanthus impetiginosus OX=429701 GN=CDL12_14030 PE=4 SV=1	NA	Solyc06g050860.3.1	AT3G56230.1
Sh_contig_21078	comp48446_c1_seq4	A0A2G9H751		429701	86.4	228	29	2	872	192	45	271	1.3e-104	388.7	A0A2G9H751|A0A2G9H751_9LAMI Uncharacterized protein OS=Handroanthus impetiginosus OX=429701 GN=CDL12_14030 PE=4 SV=1	NA	Solyc06g050860.3.1	AT3G56230.1
Sh_contig_21120	comp48470_c0_seq1	A0A022Q6M0		4155	41.2	393	188	12	1282	212	9	394	1.1e-64	257.3	A0A022Q6M0|A0A022Q6M0_ERYGU Uncharacterized protein OS=Erythranthe guttata OX=4155 GN=MIMGU_mgv1a007630mg PE=4 SV=1	NA	Solyc11g013890.1.1	AT1G46984.1
Sh_contig_21165	comp48488_c0_seq1	A0A022R841	GO:0048046; GO:0005507; GO:0052716; GO:0046274	4155	79.4	63	10	1	2	181	476	538	5.2e-20	106.3	A0A022R841|A0A022R841_ERYGU Laccase OS=Erythranthe guttata OX=4155 GN=MIMGU_mgv1a003690mg PE=3 SV=1	NA	Solyc04g072280.3.1	AT5G09360.1
Sh_contig_21185	comp48504_c0_seq3	A0A022Q3N0	GO:0043531	4155	41.8	79	44	1	238	2	1	77	7.3e-05	55.8	A0A022Q3N0|A0A022Q3N0_ERYGU Uncharacterized protein OS=Erythranthe guttata OX=4155 GN=MIMGU_mgv1a021133mg PE=3 SV=1	NA	NA	NA
Sh_contig_21186	comp48504_c0_seq8	A0A022Q3N0	GO:0043531	4155	43	79	43	1	238	2	1	77	7.1e-06	59.3	A0A022Q3N0|A0A022Q3N0_ERYGU Uncharacterized protein OS=Erythranthe guttata OX=4155 GN=MIMGU_mgv1a021133mg PE=3 SV=1	NA	NA	NA
Sh_contig_21201	comp48514_c0_seq10	A0A2G9HWE9	GO:0016787; GO:0046856	429701	65.9	132	45	0	778	1173	2	133	2.1e-43	185.7	A0A2G9HWE9|A0A2G9HWE9_9LAMI Uncharacterized protein OS=Handroanthus impetiginosus OX=429701 GN=CDL12_05445 PE=4 SV=1	NA	Solyc03g098030.3.1	AT2G01900.1
Sh_contig_21202	comp48514_c0_seq11	A0A2G9HWE9	GO:0016787; GO:0046856	429701	65.9	132	45	0	649	1044	2	133	1.9e-43	185.7	A0A2G9HWE9|A0A2G9HWE9_9LAMI Uncharacterized protein OS=Handroanthus impetiginosus OX=429701 GN=CDL12_05445 PE=4 SV=1	NA	Solyc03g098030.3.1	AT2G01900.1
Sh_contig_21247	comp48542_c0_seq2	A0A2G9HGD2		429701	73.7	358	78	6	170	1222	2	350	3.4e-28	135.2	A0A2G9HGD2|A0A2G9HGD2_9LAMI Ras suppressor protein (Contains leucine-rich repeats) OS=Handroanthus impetiginosus OX=429701 GN=CDL12_10767 PE=4 SV=1	NA	Solyc12g017480.2.1	AT2G19330.1
Sh_contig_21276	comp48556_c0_seq3	A0A2G9HZ63	GO:0000287; GO:0010333; GO:0008152	429701	58.2	67	28	0	1	201	443	509	6.1e-16	92.8	A0A2G9HZ63|A0A2G9HZ63_9LAMI Cis-muuroladiene synthase OS=Handroanthus impetiginosus OX=429701 GN=CDL12_04647 PE=3 SV=1	NA	Solyc04g051620.2.1	NA
Sh_contig_21476	comp48701_c0_seq1	A0A2G9G6Y7	GO:0046872; GO:0016702	429701	85.1	114	17	0	519	178	462	575	5e-51	211.1	A0A2G9G6Y7|A0A2G9G6Y7_9LAMI Beta, beta-carotene 15,15'-dioxygenase OS=Handroanthus impetiginosus OX=429701 GN=CDL12_26429 PE=3 SV=1	NA	Solyc08g075490.3.1	AT4G19170.1
Sh_contig_21519	comp48715_c0_seq52	A0A2G9HZU1		429701	70.7	403	96	5	1380	235	11	412	5.9e-121	444.5	A0A2G9HZU1|A0A2G9HZU1_9LAMI Uncharacterized protein OS=Handroanthus impetiginosus OX=429701 GN=CDL12_04251 PE=4 SV=1	NA	Solyc08g066860.2.1	AT3G22810.1
Sh_contig_21525	comp48715_c0_seq73	A0A2G9HZU1		429701	70.7	403	96	5	1380	235	11	412	7.1e-121	444.5	A0A2G9HZU1|A0A2G9HZU1_9LAMI Uncharacterized protein OS=Handroanthus impetiginosus OX=429701 GN=CDL12_04251 PE=4 SV=1	NA	Solyc08g066860.2.1	AT3G22810.1
Sh_contig_21539	comp48726_c0_seq29	A0A2G9GQM5	GO:0003700; GO:0043565; GO:0006351	429701	73.7	361	79	5	1259	213	1	357	5.6e-141	511.1	A0A2G9GQM5|A0A2G9GQM5_9LAMI Uncharacterized protein OS=Handroanthus impetiginosus OX=429701 GN=CDL12_19877 PE=4 SV=1	NA	Solyc04g072460.3.1	AT5G10030.1
Sh_contig_21605	comp48781_c0_seq6	A0A022S1K2	GO:0016021	4155	61.6	346	105	6	1118	165	3	348	1.1e-106	396.7	A0A022S1K2|A0A022S1K2_ERYGU Uncharacterized protein (Fragment) OS=Erythranthe guttata OX=4155 GN=MIMGU_mgv1a019839mg PE=4 SV=1	NA	Solyc04g079910.3.1	AT5G42610.1
Sh_contig_21644	comp48808_c0_seq1	A0A2P5FVU7		63057	47.9	497	144	16	124	1332	34	509	5.2e-88	334.7	A0A2P5FVU7|A0A2P5FVU7_9ROSA PB1 domain containing protein OS=Trema orientalis OX=63057 GN=TorRG33x02_022010 PE=4 SV=1	NA	Solyc03g118870.3.1	AT3G18230.1
Sh_contig_21659	comp48818_c1_seq3	A0A142CCZ5	GO:0005524; GO:0004674	265496	72.8	265	71	1	1331	540	1	265	5e-103	384.4	A0A142CCZ5|A0A142CCZ5_9LAMI Rep-interacting kinase 2 OS=Catalpa bungei OX=265496 PE=2 SV=1	NA	Solyc11g069300.2.1	AT3G45240.1
Sh_contig_21690	comp48834_c0_seq4	A0A022RHJ2		4155	54.3	81	28	4	136	351	53	133	2.4e-12	82	A0A022RHJ2|A0A022RHJ2_ERYGU Uncharacterized protein OS=Erythranthe guttata OX=4155 GN=MIMGU_mgv1a021498mg PE=4 SV=1	NA	Solyc08g080760.2.1	NA
Sh_contig_21696	comp48839_c0_seq1	A0A2G9H669		429701	50.3	199	87	5	762	199	3	200	1.2e-21	112.8	A0A2G9H669|A0A2G9H669_9LAMI Uncharacterized protein OS=Handroanthus impetiginosus OX=429701 GN=CDL12_14370 PE=4 SV=1	NA	NA	NA
Sh_contig_21784	comp48897_c0_seq10	A0A022Q9V7	GO:0003700; GO:0043565; GO:0006351	4155	74.9	167	40	2	1116	1613	145	310	4.1e-66	261.9	A0A022Q9V7|A0A022Q9V7_ERYGU Uncharacterized protein OS=Erythranthe guttata OX=4155 GN=MIMGU_mgv1a008867mg PE=4 SV=1	NA	Solyc04g054320.3.1	AT5G10030.1
Sh_contig_21825	comp48922_c1_seq1	A0A2C9V8C3	GO:0016021	3983	88.9	99	11	0	300	4	301	399	2.1e-45	190.3	A0A2C9V8C3|A0A2C9V8C3_MANES Uncharacterized protein OS=Manihot esculenta OX=3983 GN=MANES_09G059800 PE=4 SV=1	NA	Solyc10g083670.2.1	AT5G03760.1
Sh_contig_21859	comp48947_c1_seq11	D6MWR7	GO:0006952; GO:0009607	226208	75.2	153	37	1	893	1351	1	152	9.4e-61	243.8	D6MWR7|D6MWR7_SALMI Putative major latex-like protein OS=Salvia miltiorrhiza OX=226208 GN=MLP PE=4 SV=1	NA	Solyc00g322635.1.1	AT1G70830.1
Sh_contig_21937	comp49005_c0_seq7	A0A2G9H9F0	GO:0004097; GO:0046872	429701	59.4	224	82	4	1	654	117	337	4.8e-74	286.6	A0A2G9H9F0|A0A2G9H9F0_9LAMI Catechol oxidase OS=Handroanthus impetiginosus OX=429701 GN=CDL12_13225 PE=4 SV=1	NA	Solyc08g074690.3.1	NA
Sh_contig_21972	comp49032_c0_seq10	A0A191T8S8	GO:0005634; GO:0003677; GO:0009734; GO:0006355; GO:0006351	226208	83.1	59	8	1	308	484	1	57	2.1e-18	101.3	A0A191T8S8|A0A191T8S8_SALMI Auxin response factor OS=Salvia miltiorrhiza OX=226208 GN=ARF PE=3 SV=1	NA	Solyc04g081235.1.1	AT1G19850.1
Sh_contig_21980	comp49039_c0_seq1	A0A2G9GAX8	GO:0004805; GO:0005992	429701	69.1	330	89	5	1232	243	1	317	4.6e-124	453.8	A0A2G9GAX8|A0A2G9GAX8_9LAMI Trehalose 6-phosphate phosphatase OS=Handroanthus impetiginosus OX=429701 GN=CDL12_25059 PE=3 SV=1	NA	Solyc03g007290.3.1	AT1G35910.1
Sh_contig_22015	comp49055_c0_seq2	A0A2G9HG27	GO:0016021; GO:0004970	429701	73.9	153	40	0	2	460	514	666	1.6e-52	215.3	A0A2G9HG27|A0A2G9HG27_9LAMI Glutamate receptor OS=Handroanthus impetiginosus OX=429701 GN=CDL12_10902 PE=3 SV=1	NA	Solyc04g078860.3.1	AT5G11210.1
Sh_contig_22042	comp49066_c0_seq3	A0A059PRX1	GO:0003677	226208	92.1	89	7	0	63	329	1	89	3.2e-45	190.3	A0A059PRX1|A0A059PRX1_SALMI MYB-related transcription factor OS=Salvia miltiorrhiza OX=226208 GN=MYB100 PE=2 SV=1	NA	Solyc11g069030.2.1	AT5G65790.1
Sh_contig_22054	comp49076_c0_seq2	A0A2G9HXX1	GO:0046983	429701	70.1	77	18	2	1073	858	239	315	2e-16	95.9	A0A2G9HXX1|A0A2G9HXX1_9LAMI Uncharacterized protein OS=Handroanthus impetiginosus OX=429701 GN=CDL12_04948 PE=4 SV=1	NA	Solyc01g106460.3.1	AT2G22760.1
Sh_contig_22081	comp49092_c0_seq3	A0A0D2PS90		29730	53.6	263	68	8	1712	933	31	242	1.1e-51	213.8	A0A0D2PS90|A0A0D2PS90_GOSRA Uncharacterized protein (Fragment) OS=Gossypium raimondii OX=29730 GN=B456_001G161000 PE=4 SV=1	NA	Solyc00g316530.1.1	NA
Sh_contig_22103	comp49104_c0_seq1	A0A2G9HI45	GO:0016021; GO:0055085	429701	76.6	273	40	2	249	995	192	464	1.4e-109	405.2	A0A2G9HI45|A0A2G9HI45_9LAMI Permease of the major facilitator superfamily OS=Handroanthus impetiginosus OX=429701 GN=CDL12_10141 PE=4 SV=1	NA	Solyc01g096720.3.1	AT5G13750.1
Sh_contig_22160	comp49150_c0_seq4	A0A022PZ82		4155	82.3	130	23	0	438	827	12	141	1.5e-53	218.8	A0A022PZ82|A0A022PZ82_ERYGU Uncharacterized protein OS=Erythranthe guttata OX=4155 GN=MIMGU_mgv1a024852mg PE=4 SV=1	NA	Solyc03g033490.2.1	AT4G36010.1
Sh_contig_22172	comp4916_c0_seq1	A0A022PTH7	GO:0050660; GO:0016614	4155	63.6	165	57	2	20	505	1	165	1.7e-47	198	A0A022PTH7|A0A022PTH7_ERYGU Uncharacterized protein OS=Erythranthe guttata OX=4155 GN=MIMGU_mgv1a004131mg PE=3 SV=1	NA	Solyc06g065060.1.1	AT1G30730.1
Sh_contig_22321	comp49253_c0_seq11	A0A2U1Q201		35608	55.4	65	28	1	683	489	795	858	3.3e-09	71.2	A0A2U1Q201|A0A2U1Q201_ARTAN Disease resistance protein OS=Artemisia annua OX=35608 GN=CTI12_AA082600 PE=4 SV=1	NA	Solyc05g007350.2.1	NA
Sh_contig_22352	comp49268_c0_seq6	A0A022QCX6		4155	74.7	225	33	1	576	1250	114	314	1.4e-89	339.3	A0A022QCX6|A0A022QCX6_ERYGU Uncharacterized protein OS=Erythranthe guttata OX=4155 GN=MIMGU_mgv1a010279mg PE=3 SV=1	NA	Solyc03g025370.3.1	AT4G11410.1
Sh_contig_22449	comp49326_c0_seq1	A0A022QF81	GO:0016021	4155	51.2	213	90	5	865	266	2	213	5.6e-47	197.2	A0A022QF81|A0A022QF81_ERYGU Uncharacterized protein OS=Erythranthe guttata OX=4155 GN=MIMGU_mgv1a013680mg PE=4 SV=1	NA	Solyc03g007695.1.1	AT2G46150.1
Sh_contig_22453	comp49334_c0_seq3	A0A2G9I6Q3	GO:0003700; GO:0043565; GO:0006351	429701	67.5	154	36	5	1145	723	18	170	5.4e-36	161	A0A2G9I6Q3|A0A2G9I6Q3_9LAMI Transcriptional activator of the JUN family OS=Handroanthus impetiginosus OX=429701 GN=CDL12_01853 PE=4 SV=1	NA	Solyc11g068370.2.1	AT1G08320.1
Sh_contig_22555	comp49395_c0_seq5	A0A022Q5M8	GO:0016021; GO:0015297; GO:0015238	4155	84.8	264	37	2	783	1	5	268	6.4e-121	443	A0A022Q5M8|A0A022Q5M8_ERYGU Protein DETOXIFICATION OS=Erythranthe guttata OX=4155 GN=MIMGU_mgv1a005197mg PE=3 SV=1	NA	Solyc11g016970.2.1	AT1G71870.1
Sh_contig_22577	comp49407_c0_seq1	A0A022QGL8	GO:0016021	4155	36.3	832	420	25	2315	129	52	876	1.4e-121	446.4	A0A022QGL8|A0A022QGL8_ERYGU Uncharacterized protein OS=Erythranthe guttata OX=4155 GN=MIMGU_mgv1a001018mg PE=4 SV=1	NA	Solyc02g078220.1.1	AT4G21700.1
Sh_contig_22619	comp4943_c0_seq1	A0A2G9I6H4		429701	31.7	126	82	3	583	212	1	124	1.5e-09	72.4	A0A2G9I6H4|A0A2G9I6H4_9LAMI Uncharacterized protein OS=Handroanthus impetiginosus OX=429701 GN=CDL12_01921 PE=4 SV=1	NA	NA	NA
Sh_contig_22688	comp49461_c0_seq3	A0A1S3XHX8	GO:0004553; GO:0005975	4097	59	122	50	0	399	764	4	125	1.3e-33	152.5	A0A1S3XHX8|A0A1S3XHX8_TOBAC glucan endo-1,3-beta-glucosidase, acidic-like OS=Nicotiana tabacum OX=4097 GN=LOC107765187 PE=3 SV=1	NA	Solyc10g079860.2.1	AT3G57240.1
Sh_contig_22760	comp49505_c0_seq6	A0A2G9HI64	GO:0016021; GO:0016757; GO:0006486	429701	61.3	460	139	7	23	1294	16	472	2.2e-165	591.3	A0A2G9HI64|A0A2G9HI64_9LAMI Acetylglucosaminyltransferase EXT1/exostosin 1 OS=Handroanthus impetiginosus OX=429701 GN=CDL12_10211 PE=4 SV=1	NA	Solyc07g044960.1.1	AT5G62220.1
Sh_contig_22875	comp49587_c0_seq3	A0A1J6IQD5	GO:0020037; GO:0005506; GO:0004497; GO:0016705	49451	68.1	72	23	0	98	313	365	436	1.3e-21	111.3	A0A1J6IQD5|A0A1J6IQD5_NICAT Cytochrome p450 734a1 OS=Nicotiana attenuata OX=49451 GN=CYP734A1_0 PE=3 SV=1	NA	Solyc06g067930.2.1	AT2G26710.1
Sh_contig_22878	comp49590_c0_seq1	A0A2G9GDZ5	GO:0046872	429701	60	295	90	11	600	1448	1	279	3.3e-74	289.3	A0A2G9GDZ5|A0A2G9GDZ5_9LAMI Uncharacterized protein OS=Handroanthus impetiginosus OX=429701 GN=CDL12_23955 PE=4 SV=1	NA	Solyc05g008670.3.1	AT1G68200.1
Sh_contig_22913	comp49621_c0_seq3	A0A2G3A1N4		4072	67.6	37	12	0	1181	1071	316	352	0.00012	57	A0A2G3A1N4|A0A2G3A1N4_CAPAN LOB domain-containing protein 22 OS=Capsicum annuum OX=4072 GN=T459_10234 PE=4 SV=1	NA	NA	NA
Sh_contig_22948	comp49651_c0_seq3	A0A022RPW2	GO:0016747	4155	46.2	403	181	10	105	1244	2	391	2.8e-83	318.2	A0A022RPW2|A0A022RPW2_ERYGU Uncharacterized protein OS=Erythranthe guttata OX=4155 GN=MIMGU_mgv1a018936mg PE=4 SV=1	NA	Solyc12g096790.1.1	AT3G26040.1
Sh_contig_23001	comp49704_c0_seq1	T1RRI5	GO:0000287; GO:0010333; GO:0008152	1343917	63.9	219	79	0	2	658	249	467	5.9e-80	306.2	T1RRI5|T1RRI5_9LAMI Germacrene A OS=Lavandula pedunculata subsp. lusitanica OX=1343917 PE=2 SV=1	NA	Solyc01g101190.3.1	AT1G70080.1
Sh_contig_23020	comp49720_c0_seq14	A0A1J6HUP8	GO:0005634; GO:0003677; GO:0003700; GO:0006351	49451	44.5	362	119	11	239	1108	1	352	1.2e-56	229.9	A0A1J6HUP8|A0A1J6HUP8_NICAT Ethylene-responsive transcription factor crf4 OS=Nicotiana attenuata OX=49451 GN=CRF4_1 PE=4 SV=1	NA	Solyc03g007460.2.1	AT4G27950.1
Sh_contig_23022	comp49720_c0_seq2	A0A1J6HUP8	GO:0005634; GO:0003677; GO:0003700; GO:0006351	49451	46.9	392	126	15	553	1527	1	377	6.4e-68	267.7	A0A1J6HUP8|A0A1J6HUP8_NICAT Ethylene-responsive transcription factor crf4 OS=Nicotiana attenuata OX=49451 GN=CRF4_1 PE=4 SV=1	NA	Solyc06g051840.1.1	AT4G27950.1
Sh_contig_23025	comp49720_c0_seq23	A0A022QD47	GO:0005634; GO:0003677; GO:0003700; GO:0006351	4155	54	187	53	7	553	1017	1	186	4e-36	161.8	A0A022QD47|A0A022QD47_ERYGU Uncharacterized protein OS=Erythranthe guttata OX=4155 GN=MIMGU_mgv1a018883mg PE=4 SV=1	NA	Solyc01g108240.3.1	AT4G11140.1
Sh_contig_23062	comp49737_c0_seq2	A0A2G9G899		429701	55	171	58	2	620	1075	1	171	4.1e-38	167.9	A0A2G9G899|A0A2G9G899_9LAMI Uncharacterized protein OS=Handroanthus impetiginosus OX=429701 GN=CDL12_25964 PE=4 SV=1	NA	Solyc04g081960.1.1	NA
Sh_contig_23120	comp49776_c0_seq35	A0A059PSS2	GO:0003677	226208	69.3	287	37	9	965	1774	32	284	1.1e-94	356.7	A0A059PSS2|A0A059PSS2_SALMI MYB-related transcription factor OS=Salvia miltiorrhiza OX=226208 GN=MYB83 PE=2 SV=1	NA	Solyc06g074910.3.1	AT3G49690.1
Sh_contig_23140	comp49789_c0_seq9	A0A2G9HLU1	GO:0000139; GO:0016021; GO:0015018; GO:0071555	429701	75.4	244	56	1	948	229	84	327	4.7e-103	384.4	A0A2G9HLU1|A0A2G9HLU1_9LAMI Glycosyltransferases OS=Handroanthus impetiginosus OX=429701 GN=CDL12_08846 PE=3 SV=1	NA	Solyc09g007420.3.1	AT2G37090.1
Sh_contig_23153	comp49801_c1_seq11	W9RC67	GO:0051213; GO:0046872	981085	68.8	292	89	2	1055	183	9	299	5.7e-114	421	W9RC67|W9RC67_9ROSA Gibberellin 3-beta-dioxygenase 4 OS=Morus notabilis OX=981085 GN=L484_014103 PE=3 SV=1	NA	Solyc02g068320.2.1	AT1G14130.1
Sh_contig_23195	comp49829_c0_seq5	A0A2G9GFI4	GO:0016746	429701	72.7	44	12	0	331	200	305	348	1.1e-11	79	A0A2G9GFI4|A0A2G9GFI4_9LAMI Lysophosphatidic acid acyltransferase endophilin/SH3GL, involved in synaptic vesicle formation OS=Handroanthus impetiginosus OX=429701 GN=CDL12_13557 PE=4 SV=1	NA	Solyc02g071330.3.1	AT4G18060.1
Sh_contig_23196	comp49830_c0_seq2	A0A2G9H694		429701	43.7	135	70	3	526	918	1	133	3.7e-21	111.7	A0A2G9H694|A0A2G9H694_9LAMI Uncharacterized protein OS=Handroanthus impetiginosus OX=429701 GN=CDL12_14394 PE=4 SV=1	NA	Solyc11g013250.1.1	AT1G09070.1
Sh_contig_23201	comp49833_c0_seq18	A0A2G9G3L3	GO:0005576; GO:0020037; GO:0046872; GO:0004601; GO:0042744; GO:0006979	429701	68.8	250	78	0	2871	2122	150	399	8.6e-101	377.9	A0A2G9G3L3|A0A2G9G3L3_9LAMI Peroxidase OS=Handroanthus impetiginosus OX=429701 GN=CDL12_27594 PE=3 SV=1	NA	Solyc01g007950.3.1	AT4G11290.1
Sh_contig_23253	comp49871_c1_seq1	A0A2G9GG50		429701	74.5	165	30	3	1254	793	1	164	1.9e-62	249.2	A0A2G9GG50|A0A2G9GG50_9LAMI Uncharacterized protein OS=Handroanthus impetiginosus OX=429701 GN=CDL12_23197 PE=4 SV=1	NA	Solyc02g065150.2.1	AT5G66870.1
Sh_contig_23254	comp49871_c1_seq3	A0A068U6E5		49390	70.5	207	46	5	794	207	1	203	5.8e-68	266.9	A0A068U6E5|A0A068U6E5_COFCA Uncharacterized protein OS=Coffea canephora OX=49390 GN=GSCOC_T00016196001 PE=4 SV=1	NA	Solyc06g083930.2.1	AT2G42430.1
Sh_contig_23386	comp4997_c0_seq1	A0A2G9HGM0		429701	57.6	59	25	0	95	271	25	83	5.6e-11	76.6	A0A2G9HGM0|A0A2G9HGM0_9LAMI Uncharacterized protein OS=Handroanthus impetiginosus OX=429701 GN=CDL12_10662 PE=4 SV=1	NA	Solyc02g067810.1.1	AT3G20898.1
Sh_contig_23396	comp49975_c0_seq4	A0A2G9G8C3	GO:0004026	429701	74.3	447	109	4	1461	2792	1	444	5.5e-186	660.6	A0A2G9G8C3|A0A2G9G8C3_9LAMI Alcohol O-acetyltransferase OS=Handroanthus impetiginosus OX=429701 GN=CDL12_25947 PE=4 SV=1	NA	Solyc02g079490.3.1	AT1G78990.1
Sh_contig_23463	comp50012_c0_seq4	A0A2G9GDK7	GO:0046983	429701	53.4	232	82	5	204	833	3	230	5.2e-50	207.6	A0A2G9GDK7|A0A2G9GDK7_9LAMI Uncharacterized protein OS=Handroanthus impetiginosus OX=429701 GN=CDL12_24095 PE=4 SV=1	NA	Solyc08g014120.3.1	AT2G31730.1
Sh_contig_23467	comp50018_c0_seq1	A0A0B4VSP6	GO:0020037; GO:0005506; GO:0004497; GO:0016705	226208	93.4	303	20	0	2	910	210	512	1.2e-162	581.6	A0A0B4VSP6|A0A0B4VSP6_SALMI Cytochrome P450 CYP72A329 OS=Salvia miltiorrhiza OX=226208 PE=2 SV=1	NA	Solyc07g052070.2.1	AT3G14610.1
Sh_contig_23523	comp50061_c0_seq2	A0A218WGJ0	GO:0016021	22663	75.5	265	65	0	1087	293	184	448	1.8e-113	418.3	A0A218WGJ0|A0A218WGJ0_PUNGR Uncharacterized protein OS=Punica granatum OX=22663 GN=CDL15_Pgr005647 PE=4 SV=1	NA	Solyc02g093860.3.1	AT5G40780.1
Sh_contig_23537	comp50069_c0_seq2	A0A2G9HWL6	GO:0102395; GO:0046872	429701	77.4	430	86	4	1	1257	203	632	5.4e-198	699.5	A0A2G9HWL6|A0A2G9HWL6_9LAMI Beta, beta-carotene 15,15'-dioxygenase OS=Handroanthus impetiginosus OX=429701 GN=CDL12_05368 PE=3 SV=1	NA	Solyc01g090660.3.1	AT2G44990.1
Sh_contig_23586	comp50097_c0_seq6	A0A2G9GQ96	GO:0016021; GO:0016787; GO:0008152	429701	87.2	234	30	0	2076	2777	228	461	1.8e-115	426.4	A0A2G9GQ96|A0A2G9GQ96_9LAMI Arylacetamide deacetylase OS=Handroanthus impetiginosus OX=429701 GN=CDL12_19971 PE=4 SV=1	NA	Solyc05g010050.3.1	AT5G15860.1
Sh_contig_23594	comp50106_c0_seq4	A0A2P5EUG7		63057	60.6	66	23	2	1435	1629	73	136	2.7e-12	83.2	A0A2P5EUG7|A0A2P5EUG7_9ROSA Uncharacterized protein OS=Trema orientalis OX=63057 GN=TorRG33x02_150290 PE=4 SV=1	NA	Solyc10g080250.1.1	AT1G51355.1
Sh_contig_23621	comp50122_c0_seq14	A0A0H3Y8W9	GO:0046983	226208	63.2	152	52	2	655	212	117	268	8.5e-43	183.7	A0A0H3Y8W9|A0A0H3Y8W9_SALMI Basic helix-loop-helix transcription factor OS=Salvia miltiorrhiza OX=226208 PE=2 SV=1	NA	Solyc01g106460.3.1	AT4G37850.1
Sh_contig_23626	comp50122_c0_seq3	A0A0H3Y8W9	GO:0046983	226208	56.4	273	89	9	1187	1930	1	268	2.3e-64	256.1	A0A0H3Y8W9|A0A0H3Y8W9_SALMI Basic helix-loop-helix transcription factor OS=Salvia miltiorrhiza OX=226208 PE=2 SV=1	NA	Solyc01g106460.3.1	AT4G37850.1
Sh_contig_23669	comp50151_c0_seq1	A0A2G9H394	GO:0016021; GO:0004185	429701	66.8	542	104	3	109	1725	1	469	8.5e-212	745.7	A0A2G9H394|A0A2G9H394_9LAMI Carboxypeptidase OS=Handroanthus impetiginosus OX=429701 GN=CDL12_15407 PE=3 SV=1	NA	Solyc04g015340.3.1	AT3G07990.1
Sh_contig_23688	comp50167_c0_seq5	A0A2G9HFN6	GO:0005840; GO:0003735; GO:0006412	429701	66.7	390	108	6	1279	170	8	395	4.7e-142	514.2	A0A2G9HFN6|A0A2G9HFN6_9LAMI Uncharacterized protein OS=Handroanthus impetiginosus OX=429701 GN=CDL12_11044 PE=4 SV=1	NA	Solyc02g087950.3.1	AT5G39785.2
Sh_contig_23769	comp50213_c0_seq1	K4DB83	GO:0005886; GO:0005524; GO:0004675; GO:0007166; GO:0006468	4081	56.6	113	47	1	2	340	226	336	1.1e-26	129	K4DB83|K4DB83_SOLLC Uncharacterized protein OS=Solanum lycopersicum OX=4081 GN=101267091 PE=4 SV=1	NA	Solyc12g005450.1.1	AT1G33260.1
Sh_contig_23796	comp50231_c0_seq2	A0A059PRU6	GO:0003677	226208	58.8	228	37	5	829	317	73	300	2e-58	235.3	A0A059PRU6|A0A059PRU6_SALMI MYB-related transcription factor OS=Salvia miltiorrhiza OX=226208 GN=MYB70 PE=2 SV=1	NA	Solyc10g081320.1.1	AT1G69560.1
Sh_contig_23799	comp50231_c0_seq6	A0A059PSN5	GO:0003677	226208	75.1	185	40	4	2	547	53	234	1.8e-71	278.1	A0A059PSN5|A0A059PSN5_SALMI MYB-related transcription factor OS=Salvia miltiorrhiza OX=226208 GN=MYB48 PE=2 SV=1	NA	Solyc05g014290.3.1	AT5G14340.1
Sh_contig_23806	comp50238_c0_seq2	A0A2G9HYK0	GO:0009055	429701	70.2	104	30	1	144	455	46	148	1.8e-33	151.8	A0A2G9HYK0|A0A2G9HYK0_9LAMI Uncharacterized protein OS=Handroanthus impetiginosus OX=429701 GN=CDL12_04683 PE=4 SV=1	NA	Solyc05g054900.3.1	AT5G07475.1
Sh_contig_23807	comp50238_c0_seq3	A0A2G9HYK0	GO:0009055	429701	70.3	145	42	1	666	1100	5	148	7.8e-52	213.8	A0A2G9HYK0|A0A2G9HYK0_9LAMI Uncharacterized protein OS=Handroanthus impetiginosus OX=429701 GN=CDL12_04683 PE=4 SV=1	NA	Solyc05g054900.3.1	AT5G07475.1
Sh_contig_23828	comp50252_c0_seq4	A0A2G9GLK3	GO:0005622; GO:0000155	429701	79.6	49	7	1	140	3	1	49	2.6e-13	85.1	A0A2G9GLK3|A0A2G9GLK3_9LAMI Sensory transduction histidine kinase OS=Handroanthus impetiginosus OX=429701 GN=CDL12_21257 PE=4 SV=1	NA	Solyc08g068960.3.1	AT5G10720.1
Sh_contig_23860	comp50276_c0_seq3	A0A2G9G5X2	GO:0005623; GO:0009055; GO:0015035; GO:0045454	429701	65.9	246	61	5	549	1241	1	238	1.4e-80	309.3	A0A2G9G5X2|A0A2G9G5X2_9LAMI Glutaredoxin-related protein OS=Handroanthus impetiginosus OX=429701 GN=CDL12_26893 PE=4 SV=1	NA	Solyc06g082180.2.1	AT5G58530.1
Sh_contig_23862	comp50277_c0_seq1	A0A2G9I7I6	GO:0005524; GO:0004712	429701	78.9	199	42	0	597	1	77	275	1.3e-84	322.4	A0A2G9I7I6|A0A2G9I7I6_9LAMI Tyrosine kinase OS=Handroanthus impetiginosus OX=429701 GN=CDL12_01505 PE=4 SV=1	NA	Solyc01g111880.3.1	AT4G38470.1
Sh_contig_23907	comp50306_c0_seq2	A0A2G9GFQ5	GO:0005618; GO:0005576; GO:0016020; GO:0009664	429701	84.3	102	16	0	627	322	155	256	3e-45	191.4	A0A2G9GFQ5|A0A2G9GFQ5_9LAMI Expansin OS=Handroanthus impetiginosus OX=429701 GN=CDL12_23359 PE=3 SV=1	NA	Solyc12g089380.2.1	AT1G20190.1
Sh_contig_23913	comp5031_c0_seq1	A0A2G9H5R2	GO:0016021	429701	51.5	169	51	5	142	558	10	177	2.2e-31	146.4	A0A2G9H5R2|A0A2G9H5R2_9LAMI Uncharacterized protein OS=Handroanthus impetiginosus OX=429701 GN=CDL12_14533 PE=4 SV=1	NA	Solyc07g018310.3.1	AT2G40475.1
Sh_contig_23918	comp50311_c0_seq10	A0A2G9I7H4		429701	77.1	223	44	2	931	1578	1	223	8e-91	343.6	A0A2G9I7H4|A0A2G9I7H4_9LAMI Uncharacterized protein OS=Handroanthus impetiginosus OX=429701 GN=CDL12_01551 PE=4 SV=1	NA	Solyc02g092490.3.1	AT4G37580.1
Sh_contig_23940	comp50319_c0_seq1	A0A1W7HBU4	GO:0016021; GO:0020037; GO:0005506; GO:0004497; GO:0016705	107240	70.2	506	139	5	1680	3173	5	506	5.1e-220	773.9	A0A1W7HBU4|A0A1W7HBU4_SCODU Cytochrome P450 OS=Scoparia dulcis OX=107240 PE=2 SV=1	NA	Solyc04g051730.1.1	AT4G39490.1
Sh_contig_23954	comp50327_c0_seq1	A0A2G9GEE0	GO:0005622; GO:0004435; GO:0035556; GO:0016042	429701	77.3	277	59	2	67	888	313	588	4.6e-125	456.8	A0A2G9GEE0|A0A2G9GEE0_9LAMI Phosphoinositide phospholipase C OS=Handroanthus impetiginosus OX=429701 GN=CDL12_24099 PE=4 SV=1	NA	Solyc05g052760.3.1	AT3G08510.1
Sh_contig_23976	comp50339_c0_seq1	A0A2G9GPU1		429701	67.5	166	49	3	55	552	1	161	8e-53	216.5	A0A2G9GPU1|A0A2G9GPU1_9LAMI Uncharacterized protein OS=Handroanthus impetiginosus OX=429701 GN=CDL12_20111 PE=4 SV=1	NA	Solyc04g007580.1.1	AT1G18290.1
Sh_contig_24080	comp50390_c0_seq19	A0A2G9G1Y0	GO:0008773	429701	75.9	83	20	0	1288	1536	42	124	6.2e-32	147.9	A0A2G9G1Y0|A0A2G9G1Y0_9LAMI [Protein-PII] uridylyltransferase OS=Handroanthus impetiginosus OX=429701 GN=CDL12_28368 PE=4 SV=1	NA	Solyc09g008350.3.1	AT2G36840.1
Sh_contig_24101	comp50399_c0_seq3	A0A1S3Z609	GO:0016788	4097	64.1	343	122	1	1215	2243	21	362	2.8e-132	481.9	A0A1S3Z609|A0A1S3Z609_TOBAC GDSL esterase/lipase EXL3-like OS=Nicotiana tabacum OX=4097 GN=LOC107783455 PE=3 SV=1	NA	Solyc04g081770.3.1	AT1G75900.1
Sh_contig_24102	comp50399_c0_seq4	A0A161YJK3	GO:0016788	79200	62.5	168	62	1	639	136	171	337	1.9e-57	232.3	A0A161YJK3|A0A161YJK3_DAUCA Uncharacterized protein OS=Daucus carota subsp. sativus OX=79200 GN=DCAR_016734 PE=3 SV=1	NA	Solyc12g089350.2.1	AT1G75900.1
Sh_contig_24109	comp50405_c1_seq1	A0A022RE36		4155	72.6	288	67	5	1210	362	1	281	1.3e-106	396.7	A0A022RE36|A0A022RE36_ERYGU Uncharacterized protein OS=Erythranthe guttata OX=4155 GN=MIMGU_mgv1a011446mg PE=4 SV=1	NA	Solyc06g005480.3.1	AT2G39650.1
Sh_contig_24140	comp50419_c1_seq23	A0A059PRE3	GO:0003677	226208	64.7	303	82	6	253	1110	1	295	1.6e-98	368.6	A0A059PRE3|A0A059PRE3_SALMI MYB-related transcription factor OS=Salvia miltiorrhiza OX=226208 GN=MYB29 PE=2 SV=1	NA	Solyc03g116100.3.1	AT4G38620.1
Sh_contig_24171	comp50436_c0_seq1	A0A2G9FZX6	GO:0005524; GO:0004674	429701	69.8	172	37	3	2	472	267	438	2.5e-52	214.5	A0A2G9FZX6|A0A2G9FZX6_9LAMI Serine/threonine protein kinase OS=Handroanthus impetiginosus OX=429701 GN=CDL12_28890 PE=4 SV=1	NA	Solyc07g041940.3.1	AT2G05940.1
Sh_contig_24194	comp50452_c1_seq1	A0A022RC11		4155	56.5	92	27	3	47	301	1	86	1.6e-11	78.6	A0A022RC11|A0A022RC11_ERYGU Uncharacterized protein OS=Erythranthe guttata OX=4155 GN=MIMGU_mgv1a017109mg PE=4 SV=1	NA	Solyc01g107100.3.1	AT3G19615.1
Sh_contig_24201	comp50458_c0_seq1	U3N965	GO:0016747	226208	67.4	190	59	2	3	572	70	256	2.4e-69	270.8	U3N965|U3N965_SALMI Rosmarinic acid synthase 3 OS=Salvia miltiorrhiza OX=226208 GN=RAS3 PE=2 SV=1	NA	Solyc03g117600.3.1	AT5G48930.1
Sh_contig_24248	comp50489_c0_seq4	A0A2G9HC26	GO:0016021; GO:0022857	429701	72	404	78	6	1333	146	1	377	6e-147	530	A0A2G9HC26|A0A2G9HC26_9LAMI WAT1-related protein OS=Handroanthus impetiginosus OX=429701 GN=CDL12_12295 PE=3 SV=1	NA	Solyc09g010360.3.1	AT2G37460.1
Sh_contig_24288	comp50513_c0_seq10	W8PVI0	GO:0003723; GO:0003968; GO:0031047	226208	78.7	1167	166	3	3754	257	1	1086	0	1852.8	W8PVI0|W8PVI0_SALMI RNA-dependent RNA polymerase OS=Salvia miltiorrhiza OX=226208 GN=RDR2 PE=2 SV=1	NA	Solyc05g007510.3.1	AT1G14790.1
Sh_contig_24291	comp50516_c0_seq1	A0A1S3XPF4		4097	53.6	153	57	6	479	57	1	151	8.3e-30	140.2	A0A1S3XPF4|A0A1S3XPF4_TOBAC uncharacterized protein LOC107767356 OS=Nicotiana tabacum OX=4097 GN=LOC107767356 PE=4 SV=1	NA	Solyc01g108170.3.1	AT4G34419.1
Sh_contig_24401	comp50589_c0_seq9	A0A2G9GPV3	GO:0007165	429701	53.4	399	56	5	1122	4	1	295	5.1e-99	370.5	A0A2G9GPV3|A0A2G9GPV3_9LAMI Uncharacterized protein OS=Handroanthus impetiginosus OX=429701 GN=CDL12_20156 PE=4 SV=1	NA	Solyc09g009970.3.1	AT3G11490.1
Sh_contig_24417	comp50600_c0_seq3	A0A2G2XA87	GO:0016021; GO:0005886	33114	63.5	74	27	0	414	635	93	166	4e-15	91.3	A0A2G2XA87|A0A2G2XA87_CAPBA CASP-like protein OS=Capsicum baccatum OX=33114 GN=CQW23_08821 PE=3 SV=1	NA	Solyc04g011480.3.1	AT2G39530.1
Sh_contig_24625	comp50741_c0_seq1	A0A2G9GYT1	GO:0016021; GO:0008810; GO:0030245	429701	68.6	423	125	5	1468	212	202	620	1.6e-165	591.7	A0A2G9GYT1|A0A2G9GYT1_9LAMI Endoglucanase OS=Handroanthus impetiginosus OX=429701 GN=CDL12_17029 PE=3 SV=1	NA	Solyc11g008820.2.1	AT1G65610.1
Sh_contig_24694	comp50786_c0_seq13	A0A2G9HK17	GO:0016021	429701	67.5	412	117	6	1388	198	395	804	1.4e-146	529.6	A0A2G9HK17|A0A2G9HK17_9LAMI Uncharacterized protein OS=Handroanthus impetiginosus OX=429701 GN=CDL12_09470 PE=4 SV=1	NA	Solyc06g075970.3.1	AT2G28780.1
Sh_contig_24717	comp50797_c0_seq1	A0A022QKU9	GO:0005622; GO:0008270	4155	88.9	63	7	0	556	368	13	75	1.2e-28	135.6	A0A022QKU9|A0A022QKU9_ERYGU Uncharacterized protein OS=Erythranthe guttata OX=4155 GN=MIMGU_mgv1a014444mg PE=4 SV=1	NA	Solyc02g079430.3.1	AT5G54470.1
Sh_contig_24718	comp50797_c0_seq5	A0A022QKU9	GO:0005622; GO:0008270	4155	88.9	63	7	0	2	190	13	75	1.2e-28	135.6	A0A022QKU9|A0A022QKU9_ERYGU Uncharacterized protein OS=Erythranthe guttata OX=4155 GN=MIMGU_mgv1a014444mg PE=4 SV=1	NA	Solyc02g079430.3.1	AT5G54470.1
Sh_contig_24761	comp50825_c0_seq15	A0A2G9I210		429701	76.5	187	41	3	2631	3191	1	184	2.9e-67	266.9	A0A2G9I210|A0A2G9I210_9LAMI Uncharacterized protein OS=Handroanthus impetiginosus OX=429701 GN=CDL12_03485 PE=4 SV=1	NA	Solyc08g007530.3.1	AT4G12080.1
Sh_contig_24766	comp50825_c0_seq31	A0A2G9I210		429701	74.3	315	73	6	1610	2551	1	308	4.8e-115	424.9	A0A2G9I210|A0A2G9I210_9LAMI Uncharacterized protein OS=Handroanthus impetiginosus OX=429701 GN=CDL12_03485 PE=4 SV=1	NA	Solyc08g007530.3.1	AT4G12080.1
Sh_contig_24769	comp50826_c0_seq1	A0A2G9GI63	GO:0005622; GO:0000160	429701	74.7	194	37	4	1126	1707	6	187	7.8e-67	264.2	A0A2G9GI63|A0A2G9GI63_9LAMI Uncharacterized protein OS=Handroanthus impetiginosus OX=429701 GN=CDL12_22478 PE=4 SV=1	NA	Solyc02g071220.3.1	AT3G57040.1
Sh_contig_24774	comp50826_c0_seq7	A0A2G9GI63	GO:0005622; GO:0000160	429701	65.5	203	32	3	135	743	23	187	1.8e-59	238.8	A0A2G9GI63|A0A2G9GI63_9LAMI Uncharacterized protein OS=Handroanthus impetiginosus OX=429701 GN=CDL12_22478 PE=4 SV=1	NA	Solyc02g071220.3.1	AT3G57040.1
Sh_contig_24788	comp50834_c0_seq6	A0A2J6K1E4	GO:0005737; GO:0004364; GO:0008152	4236	66.7	57	12	1	1	150	176	232	4.7e-09	70.5	A0A2J6K1E4|A0A2J6K1E4_LACSA Uncharacterized protein OS=Lactuca sativa OX=4236 GN=LSAT_2X115281 PE=4 SV=1	NA	Solyc05g052950.3.1	AT3G55580.1
Sh_contig_24808	comp50842_c0_seq3	A0A2G9GNN0		429701	84.2	76	12	0	74	301	1	76	6.5e-28	133.3	A0A2G9GNN0|A0A2G9GNN0_9LAMI Uncharacterized protein OS=Handroanthus impetiginosus OX=429701 GN=CDL12_20564 PE=4 SV=1	NA	Solyc03g116070.1.1	AT1G74660.1
Sh_contig_24920	comp50917_c0_seq4	A0A022RNE9	GO:0016021; GO:0015297; GO:0015238	4155	85.6	257	37	0	789	19	8	264	4.1e-125	456.8	A0A022RNE9|A0A022RNE9_ERYGU Protein DETOXIFICATION OS=Erythranthe guttata OX=4155 GN=MIMGU_mgv1a026035mg PE=3 SV=1	NA	Solyc09g018070.1.1	AT2G38510.1
Sh_contig_24922	comp50917_c0_seq7	A0A022RNE9	GO:0016021; GO:0015297; GO:0015238	4155	83.7	460	73	1	1540	167	11	470	9e-219	768.8	A0A022RNE9|A0A022RNE9_ERYGU Protein DETOXIFICATION OS=Erythranthe guttata OX=4155 GN=MIMGU_mgv1a026035mg PE=3 SV=1	NA	Solyc09g018070.1.1	AT2G38510.1
Sh_contig_24940	comp50934_c1_seq10	A0A022Q3A1	GO:0016021; GO:0015267	4155	79.5	249	40	3	898	167	67	309	9.8e-99	369.4	A0A022Q3A1|A0A022Q3A1_ERYGU Uncharacterized protein OS=Erythranthe guttata OX=4155 GN=MIMGU_mgv1a010517mg PE=3 SV=1	NA	Solyc03g117050.3.1	AT1G80760.1
Sh_contig_24941	comp50934_c1_seq11	A0A022Q3A1	GO:0016021; GO:0015267	4155	80.6	288	44	4	1181	2014	24	309	3.2e-119	438.3	A0A022Q3A1|A0A022Q3A1_ERYGU Uncharacterized protein OS=Erythranthe guttata OX=4155 GN=MIMGU_mgv1a010517mg PE=3 SV=1	NA	Solyc03g117050.3.1	AT1G80760.1
Sh_contig_24954	comp50940_c0_seq5	A0A022Q689	GO:0043531	4155	35.4	164	98	2	3	470	106	269	6.6e-17	96.3	A0A022Q689|A0A022Q689_ERYGU Uncharacterized protein OS=Erythranthe guttata OX=4155 GN=MIMGU_mgv1a001243mg PE=3 SV=1	NA	Solyc01g087200.3.1	AT1G59124.1
Sh_contig_25015	comp50971_c0_seq1	A0A2G9HXX1	GO:0046983	429701	67.7	96	26	2	14	286	239	334	6.4e-24	119.8	A0A2G9HXX1|A0A2G9HXX1_9LAMI Uncharacterized protein OS=Handroanthus impetiginosus OX=429701 GN=CDL12_04948 PE=4 SV=1	NA	Solyc01g106460.3.1	AT2G22760.1
Sh_contig_25040	comp50991_c0_seq1	A0A2G9I5D2	GO:0005634; GO:0003700; GO:0043565; GO:0006351	429701	52.7	383	102	10	88	1005	1	381	1.5e-87	332	A0A2G9I5D2|A0A2G9I5D2_9LAMI Uncharacterized protein OS=Handroanthus impetiginosus OX=429701 GN=CDL12_02474 PE=4 SV=1	NA	Solyc02g021680.3.1	AT1G30650.1
Sh_contig_25044	comp50991_c0_seq7	A0A2G9I5D2	GO:0005634; GO:0003700; GO:0043565; GO:0006351	429701	56.5	253	49	8	730	1323	7	253	1.7e-54	222.6	A0A2G9I5D2|A0A2G9I5D2_9LAMI Uncharacterized protein OS=Handroanthus impetiginosus OX=429701 GN=CDL12_02474 PE=4 SV=1	NA	Solyc02g021680.3.1	AT1G30650.1
Sh_contig_25079	comp51004_c0_seq16	A0A251PDG9	GO:0005516; GO:0006950	3760	31.2	205	100	6	782	291	280	484	2.4e-09	72.8	A0A251PDG9|A0A251PDG9_PRUPE Uncharacterized protein OS=Prunus persica OX=3760 GN=PRUPE_5G178300 PE=4 SV=1	NA	Solyc03g113980.3.1	NA
Sh_contig_25113	comp51028_c0_seq3	K4C7D5	GO:0050660; GO:0016614	4081	53.7	298	121	3	1	858	243	535	1.5e-85	325.5	K4C7D5|K4C7D5_SOLLC Uncharacterized protein OS=Solanum lycopersicum OX=4081 GN=101254908 PE=3 SV=1	K22395	Solyc06g065060.1.1	AT5G44400.1
Sh_contig_25163	comp51054_c0_seq1	A0A2N9FV67	GO:0003676; GO:0008270; GO:0015074	28930	51.7	267	127	1	1775	975	883	1147	1.8e-76	297	A0A2N9FV67|A0A2N9FV67_FAGSY Uncharacterized protein OS=Fagus sylvatica OX=28930 GN=FSB_LOCUS18902 PE=4 SV=1	NA	Solyc09g007680.3.1	AT4G23160.1
Sh_contig_25271	comp51128_c0_seq8	A0A022PZD1		4155	50.4	415	166	11	1136	2299	35	436	2e-90	342.8	A0A022PZD1|A0A022PZD1_ERYGU Uncharacterized protein OS=Erythranthe guttata OX=4155 GN=MIMGU_mgv1a019845mg PE=4 SV=1	NA	Solyc03g117260.2.1	AT3G02645.1
Sh_contig_25274	comp51129_c0_seq3	A0A2P1M8M6	GO:0003682; GO:0008168	226208	84.4	691	100	2	2255	183	137	819	0	1142.9	A0A2P1M8M6|A0A2P1M8M6_SALMI Chromomethylase OS=Salvia miltiorrhiza OX=226208 GN=CMT3 PE=3 SV=1	NA	Solyc12g100330.2.1	AT1G69770.1
Sh_contig_25346	comp51169_c0_seq2	A0A022R6J0	GO:0102965; GO:0080019; GO:0006629	4155	66.9	499	159	4	33	1511	3	501	1.3e-187	665.2	A0A022R6J0|A0A022R6J0_ERYGU Fatty acyl-CoA reductase OS=Erythranthe guttata OX=4155 GN=MIMGU_mgv1a004946mg PE=3 SV=1	NA	Solyc11g067190.2.1	AT3G44540.1
Sh_contig_25348	comp51170_c0_seq1	A0A022QWL6	GO:0005618; GO:0045330; GO:0004857; GO:0030599; GO:0042545; GO:0045490	4155	73.4	349	85	4	1037	3	21	365	1.4e-139	505	A0A022QWL6|A0A022QWL6_ERYGU Pectinesterase OS=Erythranthe guttata OX=4155 GN=MIMGU_mgv1a005025mg PE=3 SV=1	NA	Solyc01g091050.3.1	AT2G45220.1
Sh_contig_25349	comp51170_c0_seq2	A0A022QWL6	GO:0005618; GO:0045330; GO:0004857; GO:0030599; GO:0042545; GO:0045490	4155	87.6	121	15	0	365	3	245	365	3.1e-54	219.9	A0A022QWL6|A0A022QWL6_ERYGU Pectinesterase OS=Erythranthe guttata OX=4155 GN=MIMGU_mgv1a005025mg PE=3 SV=1	NA	Solyc01g091050.3.1	AT2G45220.1
Sh_contig_25366	comp51178_c0_seq2	A0A022QD14	GO:0016866	4155	71.6	426	101	4	2466	1249	1	426	1.2e-186	662.5	A0A022QD14|A0A022QD14_ERYGU Terpene cyclase/mutase family member OS=Erythranthe guttata OX=4155 GN=MIMGU_mgv1a001674mg PE=3 SV=1	NA	Solyc05g047580.3.1	AT2G07050.1
Sh_contig_25410	comp512_c0_seq1	A0A2G9I525	GO:0048046; GO:0005507; GO:0052716; GO:0046274	429701	73.9	119	31	0	2	358	450	568	2e-52	214.5	A0A2G9I525|A0A2G9I525_9LAMI Laccase OS=Handroanthus impetiginosus OX=429701 GN=CDL12_02376 PE=3 SV=1	NA	Solyc07g049460.3.1	AT5G01040.1
Sh_contig_25415	comp51202_c0_seq4	A0A2G9G643	GO:0016021; GO:0005337	429701	80.3	426	79	3	1580	315	1	425	1e-193	685.6	A0A2G9G643|A0A2G9G643_9LAMI Nucleoside transporter OS=Handroanthus impetiginosus OX=429701 GN=CDL12_26719 PE=4 SV=1	NA	Solyc02g079330.3.1	AT4G05120.1
Sh_contig_25429	comp51207_c0_seq10	A0A2G9H225	GO:0042973; GO:0008152	429701	50.2	235	77	4	1318	1920	19	247	9.8e-49	204.1	A0A2G9H225|A0A2G9H225_9LAMI Glucan endo-1,3-beta-D-glucosidase OS=Handroanthus impetiginosus OX=429701 GN=CDL12_15812 PE=4 SV=1	NA	Solyc07g056310.3.1	AT2G30933.1
Sh_contig_25431	comp51207_c0_seq5	A0A2G9H225	GO:0042973; GO:0008152	429701	60	170	61	2	1414	1920	84	247	9.2e-47	197.6	A0A2G9H225|A0A2G9H225_9LAMI Glucan endo-1,3-beta-D-glucosidase OS=Handroanthus impetiginosus OX=429701 GN=CDL12_15812 PE=4 SV=1	NA	Solyc07g056310.3.1	AT2G30933.1
Sh_contig_25472	comp51222_c0_seq5	A0A022RI46	GO:0000159; GO:0019888; GO:0007165	4155	77.3	273	62	0	2	820	217	489	6.3e-119	436.4	A0A022RI46|A0A022RI46_ERYGU Serine/threonine protein phosphatase 2A regulatory subunit OS=Erythranthe guttata OX=4155 GN=MIMGU_mgv1a005237mg PE=3 SV=1	NA	Solyc10g083920.2.1	AT3G09880.1
Sh_contig_25541	comp51257_c0_seq4	A0A0B4VRZ0	GO:0020037; GO:0005506; GO:0004497; GO:0016705	226208	98.4	125	2	0	770	1144	1	125	8.1e-69	270	A0A0B4VRZ0|A0A0B4VRZ0_SALMI Cytochrome P450 CYP86A91 OS=Salvia miltiorrhiza OX=226208 PE=2 SV=1	NA	Solyc01g094750.3.1	AT2G45970.1
Sh_contig_25543	comp51257_c0_seq8	A0A0B4VRZ0	GO:0020037; GO:0005506; GO:0004497; GO:0016705	226208	95.1	530	25	1	1791	205	1	530	5.7e-295	1022.3	A0A0B4VRZ0|A0A0B4VRZ0_SALMI Cytochrome P450 CYP86A91 OS=Salvia miltiorrhiza OX=226208 PE=2 SV=1	NA	Solyc01g094750.3.1	AT4G00360.1
Sh_contig_25560	comp51269_c0_seq2	A0A2G9H046	GO:0016021; GO:0020037; GO:0005506; GO:0004497; GO:0016705	429701	41.6	382	103	7	4	1137	212	477	9.1e-67	263.5	A0A2G9H046|A0A2G9H046_9LAMI Cytochrome P450 CYP4/CYP19/CYP26 subfamily OS=Handroanthus impetiginosus OX=429701 GN=CDL12_16497 PE=3 SV=1	NA	Solyc06g065420.2.1	AT5G36110.1
Sh_contig_25585	comp51286_c0_seq7	A0A022RZ11	GO:0005634; GO:0003677; GO:0003700; GO:0006351	4155	63	162	53	3	636	1103	3	163	2.9e-43	185.3	A0A022RZ11|A0A022RZ11_ERYGU Uncharacterized protein (Fragment) OS=Erythranthe guttata OX=4155 GN=MIMGU_mgv1a021881mg PE=4 SV=1	NA	Solyc05g051200.1.1	AT3G23240.1
Sh_contig_25586	comp51286_c0_seq8	A0A022RZ11	GO:0005634; GO:0003677; GO:0003700; GO:0006351	4155	66.1	165	48	2	560	81	1	162	2.4e-49	207.2	A0A022RZ11|A0A022RZ11_ERYGU Uncharacterized protein (Fragment) OS=Erythranthe guttata OX=4155 GN=MIMGU_mgv1a021881mg PE=4 SV=1	NA	Solyc11g011740.1.1	AT3G23240.1
Sh_contig_25618	comp51302_c0_seq22	A0A022R3Y0		4155	67.3	211	58	3	57	656	1	211	5.9e-68	266.5	A0A022R3Y0|A0A022R3Y0_ERYGU Uncharacterized protein OS=Erythranthe guttata OX=4155 GN=MIMGU_mgv1a003839mg PE=4 SV=1	NA	Solyc02g087580.3.1	AT1G27100.1
Sh_contig_25666	comp51326_c0_seq8	A0A2G9GZD6	GO:0016021; GO:0005524; GO:0015419; GO:0102025	429701	71.6	469	133	0	2046	640	200	668	1.4e-199	705.3	A0A2G9GZD6|A0A2G9GZD6_9LAMI Transporter, ABC superfamily (Breast cancer resistance protein) OS=Handroanthus impetiginosus OX=429701 GN=CDL12_16790 PE=4 SV=1	NA	Solyc03g019760.3.1	AT1G17840.1
Sh_contig_25685	comp51342_c0_seq4	A0A022Q463	GO:0016021; GO:0020037; GO:0005506; GO:0004497; GO:0016705	4155	58.2	122	50	1	51	416	13	133	2.8e-35	157.1	A0A022Q463|A0A022Q463_ERYGU Uncharacterized protein OS=Erythranthe guttata OX=4155 GN=MIMGU_mgv1a004711mg PE=3 SV=1	NA	Solyc01g008640.3.1	AT2G30770.1
Sh_contig_25794	comp51398_c0_seq4	A0A022QHA8	GO:0008146	4155	70.7	338	95	3	1044	2045	1	338	2.7e-140	508.4	A0A022QHA8|A0A022QHA8_ERYGU Sulfotransferase OS=Erythranthe guttata OX=4155 GN=MIMGU_mgv1a009329mg PE=3 SV=1	NA	Solyc05g011890.1.1	AT5G07010.1
Sh_contig_25795	comp51399_c1_seq1	A0A2U1PNE7		35608	37.1	89	55	1	271	5	150	237	6.4e-09	71.6	A0A2U1PNE7|A0A2U1PNE7_ARTAN Ribonuclease H-like domain-containing protein OS=Artemisia annua OX=35608 GN=CTI12_AA129410 PE=4 SV=1	NA	NA	NA
Sh_contig_25796	comp5140_c0_seq1	A0A022R2R6	GO:0102965; GO:0080019; GO:0006629	4155	70.2	218	63	1	2	649	340	557	2.7e-87	330.9	A0A022R2R6|A0A022R2R6_ERYGU Fatty acyl-CoA reductase (Fragment) OS=Erythranthe guttata OX=4155 GN=MIMGU_mgv1a018251mg PE=3 SV=1	NA	Solyc09g009580.3.1	AT3G11980.1
Sh_contig_25822	comp51412_c0_seq1	A0A2R6Q4V9		1590841	38.8	278	63	9	1	513	132	409	5.9e-35	156.8	A0A2R6Q4V9|A0A2R6Q4V9_ACTCH E3 ubiquitin-protein like OS=Actinidia chinensis var. chinensis OX=1590841 GN=CEY00_Acc23265 PE=4 SV=1	NA	Solyc05g018310.1.1	AT4G28890.1
Sh_contig_25837	comp51414_c0_seq2	Q6TXD1	GO:0016747	180675	59.8	465	169	8	3	1370	3	458	4.7e-149	537	Q6TXD1|Q6TXD1_SALSN Putative acyltransferase OS=Salvia splendens OX=180675 PE=2 SV=1	NA	Solyc10g008680.2.1	AT1G03495.1
Sh_contig_25933	comp51468_c2_seq1	A0A022QD61		4155	57.6	217	91	1	846	199	4	220	5.1e-68	266.9	A0A022QD61|A0A022QD61_ERYGU Uncharacterized protein OS=Erythranthe guttata OX=4155 GN=MIMGU_mgv1a013365mg PE=3 SV=1	NA	Solyc10g084960.2.1	AT3G09270.1
Sh_contig_25965	comp51484_c0_seq1	A0A1R3GFY8	GO:0046983	210143	37.2	250	134	7	1003	290	124	362	6.4e-21	110.9	A0A1R3GFY8|A0A1R3GFY8_COCAP Uncharacterized protein OS=Corchorus capsularis OX=210143 GN=CCACVL1_26125 PE=4 SV=1	NA	Solyc04g080710.3.1	AT1G27660.1
Sh_contig_25966	comp51484_c0_seq2	A0A1R3GFY8	GO:0046983	210143	56.9	109	46	1	613	290	254	362	1.5e-23	119.8	A0A1R3GFY8|A0A1R3GFY8_COCAP Uncharacterized protein OS=Corchorus capsularis OX=210143 GN=CCACVL1_26125 PE=4 SV=1	NA	Solyc02g084880.3.1	AT1G27660.1
Sh_contig_26035	comp51512_c0_seq2	A0A2N9ISY6	GO:0003824; GO:0050662	28930	66.4	146	49	0	1	438	102	247	6.4e-52	212.6	A0A2N9ISY6|A0A2N9ISY6_FAGSY Uncharacterized protein OS=Fagus sylvatica OX=28930 GN=FSB_LOCUS55854 PE=4 SV=1	NA	Solyc04g082780.3.1	AT2G33590.1
Sh_contig_26111	comp51539_c0_seq2	M1BQE7	GO:0043531	4113	41.7	84	42	3	225	458	549	631	6.4e-07	63.2	M1BQE7|M1BQE7_SOLTU Uncharacterized protein OS=Solanum tuberosum OX=4113 GN=102587459 PE=3 SV=1	NA	Solyc11g069020.2.1	NA
Sh_contig_26195	comp51580_c0_seq10	A0A1S4C9U6	GO:0004252	4097	63.8	417	143	4	223	1467	148	558	2.8e-146	527.7	A0A1S4C9U6|A0A1S4C9U6_TOBAC CO(2)-response secreted protease-like OS=Nicotiana tabacum OX=4097 GN=LOC107816684 PE=4 SV=1	NA	Solyc04g081810.3.1	AT1G20160.1
Sh_contig_26197	comp51583_c1_seq7	A0A2G9H1Y7	GO:0003676	429701	64	247	61	10	494	1183	1	236	4.1e-68	268.1	A0A2G9H1Y7|A0A2G9H1Y7_9LAMI Uncharacterized protein OS=Handroanthus impetiginosus OX=429701 GN=CDL12_15855 PE=4 SV=1	NA	Solyc01g005130.2.1	AT1G66140.1
Sh_contig_26242	comp51595_c0_seq2	A0A2G9HAY9	GO:0003824; GO:0050662	429701	66.7	162	54	0	743	258	67	228	1e-57	233	A0A2G9HAY9|A0A2G9HAY9_9LAMI Flavonol reductase/cinnamoyl-CoA reductase OS=Handroanthus impetiginosus OX=429701 GN=CDL12_12704 PE=4 SV=1	NA	Solyc04g082780.3.1	AT2G33590.1
Sh_contig_26423	comp51696_c0_seq2	A0A022PTH7	GO:0050660; GO:0016614	4155	60.8	227	84	3	674	3	225	449	6.5e-74	286.2	A0A022PTH7|A0A022PTH7_ERYGU Uncharacterized protein OS=Erythranthe guttata OX=4155 GN=MIMGU_mgv1a004131mg PE=3 SV=1	NA	Solyc06g065060.1.1	AT1G30760.1
Sh_contig_26457	comp51707_c0_seq7	A0A0H3Y8U2	GO:0046983	226208	74.6	272	45	5	978	223	6	273	1.2e-97	365.5	A0A0H3Y8U2|A0A0H3Y8U2_SALMI Basic helix-loop-helix transcription factor OS=Salvia miltiorrhiza OX=226208 PE=2 SV=1	NA	Solyc11g010340.2.1	AT1G72210.1
Sh_contig_26462	comp51711_c0_seq4	A0A022QKS9	GO:0004553; GO:0005975	4155	61.6	401	137	9	6	1181	9	401	1.3e-142	515.4	A0A022QKS9|A0A022QKS9_ERYGU Uncharacterized protein OS=Erythranthe guttata OX=4155 GN=MIMGU_mgv1a003514mg PE=3 SV=1	NA	Solyc10g083290.4.1	AT3G13790.1
Sh_contig_26513	comp51740_c0_seq1	A0A2G9GIQ1		429701	66.8	202	58	5	764	162	1	194	8.9e-66	259.6	A0A2G9GIQ1|A0A2G9GIQ1_9LAMI Uncharacterized protein OS=Handroanthus impetiginosus OX=429701 GN=CDL12_22385 PE=4 SV=1	NA	Solyc08g080750.3.1	AT3G14260.1
Sh_contig_26570	comp51762_c1_seq3	A0A022RFW4	GO:0016787; GO:0006629	4155	67.7	458	124	5	1478	168	223	677	5e-169	604	A0A022RFW4|A0A022RFW4_ERYGU Uncharacterized protein OS=Erythranthe guttata OX=4155 GN=MIMGU_mgv1a002410mg PE=4 SV=1	NA	Solyc01g095720.3.1	AT3G61680.1
Sh_contig_26603	comp51787_c0_seq2	A0A022RL72	GO:0005524; GO:0004672	4155	85.9	269	38	0	1	807	268	536	4.2e-135	490.3	A0A022RL72|A0A022RL72_ERYGU Uncharacterized protein OS=Erythranthe guttata OX=4155 GN=MIMGU_mgv1a003866mg PE=4 SV=1	NA	Solyc10g055720.2.1	AT4G38470.1
Sh_contig_26612	comp51795_c0_seq13	A0A068TR00	GO:0003677; GO:0004518; GO:0006281	49390	74.8	310	78	0	1791	2720	15	324	4.3e-135	491.9	A0A068TR00|A0A068TR00_COFCA Uncharacterized protein OS=Coffea canephora OX=49390 GN=GSCOC_T00022451001 PE=4 SV=1	NA	Solyc03g119070.2.1	AT1G18090.1
Sh_contig_26618	comp51795_c0_seq6	A0A068TR00	GO:0003677; GO:0004518; GO:0006281	49390	58.7	550	209	6	1782	142	1	535	1.4e-170	609.8	A0A068TR00|A0A068TR00_COFCA Uncharacterized protein OS=Coffea canephora OX=49390 GN=GSCOC_T00022451001 PE=4 SV=1	NA	Solyc03g119070.2.1	AT1G18090.1
Sh_contig_26744	comp51854_c0_seq1	A0A1S4C9U6	GO:0004252	4097	57.9	171	71	1	510	1	388	558	9.5e-51	209.1	A0A1S4C9U6|A0A1S4C9U6_TOBAC CO(2)-response secreted protease-like OS=Nicotiana tabacum OX=4097 GN=LOC107816684 PE=4 SV=1	NA	Solyc04g081810.3.1	AT1G20160.1
Sh_contig_26745	comp51854_c0_seq2	A0A1S4C9U6	GO:0004252	4097	58.9	526	193	8	1708	179	5	523	3.3e-162	580.9	A0A1S4C9U6|A0A1S4C9U6_TOBAC CO(2)-response secreted protease-like OS=Nicotiana tabacum OX=4097 GN=LOC107816684 PE=4 SV=1	NA	Solyc04g081810.3.1	AT1G20160.1
Sh_contig_26839	comp51913_c0_seq2	A0A1J6IAZ8	GO:0016021	49451	73.8	145	38	0	645	1079	1	145	8.3e-56	226.9	A0A1J6IAZ8|A0A1J6IAZ8_NICAT Uncharacterized protein OS=Nicotiana attenuata OX=49451 GN=A4A49_13602 PE=4 SV=1	NA	Solyc02g081430.3.1	AT1G65820.3
Sh_contig_26960	comp51964_c0_seq3	A0A022Q0E3	GO:0016021	4155	72.2	277	74	1	1104	274	48	321	1.4e-112	415.6	A0A022Q0E3|A0A022Q0E3_ERYGU Uncharacterized protein OS=Erythranthe guttata OX=4155 GN=MIMGU_mgv1a010114mg PE=4 SV=1	NA	Solyc03g120830.3.1	AT1G52155.1
Sh_contig_26962	comp51964_c0_seq9	A0A022PYT3	GO:0016021	4155	73.6	303	77	1	38	937	1	303	2.5e-127	464.5	A0A022PYT3|A0A022PYT3_ERYGU Uncharacterized protein OS=Erythranthe guttata OX=4155 GN=MIMGU_mgv1a010114mg PE=4 SV=1	NA	Solyc03g120830.3.1	AT1G52155.1
Sh_contig_26964	comp51966_c0_seq2	A0A2G9GSQ5	GO:0005634; GO:0003677; GO:0006355; GO:0006351	429701	54.9	173	60	6	911	1384	7	176	1.6e-39	173.3	A0A2G9GSQ5|A0A2G9GSQ5_9LAMI Uncharacterized protein OS=Handroanthus impetiginosus OX=429701 GN=CDL12_19104 PE=4 SV=1	NA	Solyc03g097650.3.1	AT2G33480.1
Sh_contig_27022	comp51991_c0_seq8	A0A2G9HC55	GO:0005507; GO:0008131; GO:0048038; GO:0009308	429701	93.9	701	39	1	2471	381	76	776	0	1399.4	A0A2G9HC55|A0A2G9HC55_9LAMI Amine oxidase OS=Handroanthus impetiginosus OX=429701 GN=CDL12_12493 PE=3 SV=1	NA	Solyc08g014330.3.1	AT2G42490.1
Sh_contig_27109	comp52034_c0_seq8	A0A022REQ6	GO:0016301; GO:0016773	4155	38.3	713	46	2	2556	4694	6	324	1.6e-105	394	A0A022REQ6|A0A022REQ6_ERYGU Uncharacterized protein OS=Erythranthe guttata OX=4155 GN=MIMGU_mgv1a010047mg PE=3 SV=1	NA	Solyc06g073190.3.1	AT3G59480.1
Sh_contig_27120	comp52038_c0_seq1	A0A2G9FXN3	GO:0016787; GO:0016042	429701	66.9	399	128	1	1345	161	6	404	1.1e-149	538.9	A0A2G9FXN3|A0A2G9FXN3_9LAMI Patatin OS=Handroanthus impetiginosus OX=429701 GN=CDL12_29836 PE=3 SV=1	NA	Solyc04g079250.3.1	AT4G37070.2
Sh_contig_27159	comp52060_c0_seq1	A0A2G9HZN4		429701	70.2	476	105	4	1493	168	10	482	3.5e-176	628.2	A0A2G9HZN4|A0A2G9HZN4_9LAMI Uncharacterized protein OS=Handroanthus impetiginosus OX=429701 GN=CDL12_04319 PE=4 SV=1	NA	Solyc12g008960.2.1	AT2G26190.1
Sh_contig_27162	comp52060_c0_seq14	A0A2G9GXR4		429701	61.6	99	37	1	334	38	1	98	9.3e-23	115.9	A0A2G9GXR4|A0A2G9GXR4_9LAMI Uncharacterized protein OS=Handroanthus impetiginosus OX=429701 GN=CDL12_17368 PE=4 SV=1	NA	Solyc12g008960.2.1	AT5G57010.1
Sh_contig_27173	comp52067_c0_seq24	A0A2G9GKB9	GO:0030246; GO:0102210; GO:0005975	429701	65	618	208	6	1984	146	1	615	3.3e-245	857.1	A0A2G9GKB9|A0A2G9GKB9_9LAMI Rhamnogalacturonan endolyase OS=Handroanthus impetiginosus OX=429701 GN=CDL12_21731 PE=4 SV=1	NA	Solyc05g051350.2.1	AT1G09910.1
Sh_contig_27220	comp52082_c0_seq7	A0A2G9H3Z8	GO:0042973; GO:0005975	429701	85.3	184	27	0	565	14	20	203	1.1e-84	322	A0A2G9H3Z8|A0A2G9H3Z8_9LAMI Glucan endo-1,3-beta-D-glucosidase OS=Handroanthus impetiginosus OX=429701 GN=CDL12_15159 PE=3 SV=1	NA	Solyc11g012030.2.1	AT3G24330.1
Sh_contig_27327	comp52126_c0_seq4	A0A2G9G8V0	GO:0020037; GO:0005506; GO:0004497; GO:0016705	429701	60.6	193	75	1	576	1	26	218	1.6e-64	255.8	A0A2G9G8V0|A0A2G9G8V0_9LAMI Cytochrome P450 CYP4/CYP19/CYP26 subfamily OS=Handroanthus impetiginosus OX=429701 GN=CDL12_25771 PE=3 SV=1	NA	Solyc06g065420.2.1	AT5G36140.1
Sh_contig_27412	comp52175_c1_seq4	A0A2G9GYW5		429701	35.3	187	71	5	543	130	1	186	4.5e-12	80.9	A0A2G9GYW5|A0A2G9GYW5_9LAMI Uncharacterized protein OS=Handroanthus impetiginosus OX=429701 GN=CDL12_16948 PE=4 SV=1	NA	NA	NA
Sh_contig_27463	comp52213_c0_seq3	A0A0U2LPR5	GO:0046872; GO:0016491	226208	76.3	355	72	3	1252	194	1	345	7.6e-151	542.7	A0A0U2LPR5|A0A0U2LPR5_SALMI Gibberellin biosynthesis-related protein GA3ox1 OS=Salvia miltiorrhiza OX=226208 GN=GA3ox1 PE=2 SV=1	NA	Solyc00g007180.1.1	AT1G15550.1
Sh_contig_27520	comp52245_c0_seq7	A0A2G9H8L0		429701	47.3	112	55	2	302	637	72	179	4.8e-13	84.3	A0A2G9H8L0|A0A2G9H8L0_9LAMI Uncharacterized protein OS=Handroanthus impetiginosus OX=429701 GN=CDL12_13524 PE=4 SV=1	NA	NA	NA
Sh_contig_27587	comp52273_c0_seq1	A0A022QIR4	GO:0005509	4155	75	84	20	1	290	541	9	91	3.1e-26	127.5	A0A022QIR4|A0A022QIR4_ERYGU Uncharacterized protein OS=Erythranthe guttata OX=4155 GN=MIMGU_mgv1a026575mg PE=4 SV=1	NA	Solyc03g006710.1.1	AT5G54490.1
Sh_contig_27601	comp52285_c0_seq8	A0A022R872	GO:0016021	4155	49.5	202	94	2	1099	518	1	202	6.2e-37	164.1	A0A022R872|A0A022R872_ERYGU Uncharacterized protein OS=Erythranthe guttata OX=4155 GN=MIMGU_mgv1a008405mg PE=4 SV=1	NA	Solyc04g076570.3.1	AT4G24460.1
Sh_contig_27695	comp52333_c0_seq11	A0A022Q6Q1	GO:0020037; GO:0005506; GO:0004497; GO:0016705	4155	54.8	299	124	5	22	891	19	315	1e-78	302.8	A0A022Q6Q1|A0A022Q6Q1_ERYGU Uncharacterized protein OS=Erythranthe guttata OX=4155 GN=MIMGU_mgv1a021482mg PE=3 SV=1	NA	Solyc03g112010.3.1	AT3G48290.2
Sh_contig_27696	comp52333_c0_seq4	A0A1B0VRP9	GO:0020037; GO:0005506; GO:0004497; GO:0016705	41228	60.9	468	174	4	1603	2985	37	502	3.9e-161	578.2	A0A1B0VRP9|A0A1B0VRP9_9LAMI Cytochrome P450 CYP71AU43 OS=Plectranthus barbatus OX=41228 PE=2 SV=1	NA	Solyc03g111880.3.1	AT2G30750.1
Sh_contig_27697	comp52333_c0_seq9	A0A1B0VRP9	GO:0020037; GO:0005506; GO:0004497; GO:0016705	41228	66.5	203	68	0	1554	2162	300	502	9.2e-75	290.8	A0A1B0VRP9|A0A1B0VRP9_9LAMI Cytochrome P450 CYP71AU43 OS=Plectranthus barbatus OX=41228 PE=2 SV=1	NA	Solyc03g111880.3.1	AT2G45560.1
Sh_contig_27803	comp52385_c0_seq1	A0A2G9HD36	GO:0005623; GO:0016656; GO:0015035; GO:0045454; GO:0006662	429701	77.3	110	25	0	527	198	39	148	5.7e-45	189.9	A0A2G9HD36|A0A2G9HD36_9LAMI Thioredoxin OS=Handroanthus impetiginosus OX=429701 GN=CDL12_12142 PE=4 SV=1	NA	Solyc05g006830.3.1	AT5G39950.1
Sh_contig_27897	comp52437_c0_seq18	A0A022QTY4	GO:0016747	4155	62.4	518	163	6	1733	189	134	622	1e-175	626.7	A0A022QTY4|A0A022QTY4_ERYGU Uncharacterized protein OS=Erythranthe guttata OX=4155 GN=MIMGU_mgv1a022403mg PE=4 SV=1	NA	Solyc02g094430.3.1	AT5G41120.1
Sh_contig_27966	comp52477_c0_seq3	A0A2G9HIN9	GO:0000139; GO:0016021; GO:0008378; GO:0006486	429701	76.7	356	74	4	946	1989	48	402	2.9e-150	541.6	A0A2G9HIN9|A0A2G9HIN9_9LAMI Hexosyltransferase OS=Handroanthus impetiginosus OX=429701 GN=CDL12_09937 PE=3 SV=1	NA	Solyc11g013490.2.1	AT1G32930.1
Sh_contig_27977	comp52485_c0_seq2	A0A067G6G7	GO:0050660; GO:0016614	2711	80	40	8	0	2	121	424	463	1.7e-10	74.7	A0A067G6G7|A0A067G6G7_CITSI Uncharacterized protein (Fragment) OS=Citrus sinensis OX=2711 GN=CISIN_1g046660mg PE=3 SV=1	NA	Solyc02g070110.1.1	AT1G30740.1
Sh_contig_27988	comp52492_c0_seq3	A0A068UIG1	GO:0009733	49390	76.4	148	35	0	1038	595	1	148	5.9e-61	243.8	A0A068UIG1|A0A068UIG1_COFCA Uncharacterized protein OS=Coffea canephora OX=49390 GN=GSCOC_T00024679001 PE=4 SV=1	NA	Solyc04g081250.1.1	AT1G75590.1
Sh_contig_28014	comp52503_c0_seq7	A0A251VM22	GO:0004867; GO:0009611	4232	63.8	69	25	0	39	245	11	79	5.1e-19	103.2	A0A251VM22|A0A251VM22_HELAN Uncharacterized protein OS=Helianthus annuus OX=4232 GN=HannXRQ_Chr01g0007301 PE=4 SV=1	NA	Solyc09g084460.3.1	AT2G38870.1
Sh_contig_28019	comp52505_c0_seq13	A0A1S4B4B9	GO:0016021; GO:0005524; GO:0004672	4097	50.3	638	255	11	1997	234	26	651	3.1e-124	455.3	A0A1S4B4B9|A0A1S4B4B9_TOBAC probable inactive receptor kinase At2g26730 OS=Nicotiana tabacum OX=4097 GN=LOC107804329 PE=4 SV=1	NA	Solyc11g071880.2.1	AT5G05160.1
Sh_contig_28130	comp52563_c0_seq8	A0A022REC7	GO:0004553; GO:0005975	4155	81.2	324	61	0	1183	212	262	585	5.2e-156	560.5	A0A022REC7|A0A022REC7_ERYGU Uncharacterized protein OS=Erythranthe guttata OX=4155 GN=MIMGU_mgv1a003439mg PE=4 SV=1	NA	Solyc04g015560.3.1	AT5G20950.1
Sh_contig_28131	comp52563_c0_seq9	A0A022REC7	GO:0004553; GO:0005975	4155	80.6	341	66	0	1234	212	245	585	1.4e-163	585.9	A0A022REC7|A0A022REC7_ERYGU Uncharacterized protein OS=Erythranthe guttata OX=4155 GN=MIMGU_mgv1a003439mg PE=4 SV=1	NA	Solyc04g015560.3.1	AT5G20950.1
Sh_contig_28155	comp52568_c0_seq2	A0A2P4N7Y7		58331	48.7	228	113	4	1278	604	7	233	1.2e-50	209.9	A0A2P4N7Y7|A0A2P4N7Y7_QUESU Senescence/dehydration-associated protein, chloroplastic OS=Quercus suber OX=58331 GN=CFP56_37921 PE=4 SV=1	NA	Solyc12g008460.2.1	AT3G21600.1
Sh_contig_28156	comp52568_c0_seq4	A0A2P4N7Y7		58331	45.2	347	168	5	1204	227	7	352	3.6e-70	274.6	A0A2P4N7Y7|A0A2P4N7Y7_QUESU Senescence/dehydration-associated protein, chloroplastic OS=Quercus suber OX=58331 GN=CFP56_37921 PE=4 SV=1	NA	Solyc12g008460.2.1	AT3G21600.1
Sh_contig_28212	comp52597_c0_seq3	A0A2G9HXX1	GO:0046983	429701	43.1	116	54	3	769	458	91	206	3.2e-08	68.6	A0A2G9HXX1|A0A2G9HXX1_9LAMI Uncharacterized protein OS=Handroanthus impetiginosus OX=429701 GN=CDL12_04948 PE=4 SV=1	NA	Solyc02g091820.2.1	AT2G22750.2
Sh_contig_28246	comp52621_c0_seq1	A0A0B4VSA5	GO:0020037; GO:0005506; GO:0004497; GO:0016705	226208	72.4	156	43	0	681	214	351	506	2.3e-63	251.1	A0A0B4VSA5|A0A0B4VSA5_SALMI Cytochrome P450 CYP71AT92 OS=Salvia miltiorrhiza OX=226208 PE=2 SV=1	NA	Solyc09g092670.3.1	AT2G02580.1
Sh_contig_28301	comp52644_c0_seq12	A0A0A7ANG5	GO:0000287; GO:0010333; GO:0008152	424422	68.3	788	232	5	2381	4690	7	794	0	1082	A0A0A7ANG5|A0A0A7ANG5_SALMI Copalyl diphosphate synthase 3 OS=Salvia miltiorrhiza f. alba OX=424422 GN=CPS3 PE=2 SV=1	NA	Solyc06g084240.2.1	AT4G02780.1
Sh_contig_28353	comp52669_c0_seq4	A0A2U1MIP4		35608	68.7	99	30	1	549	253	42	139	1.5e-28	135.2	A0A2U1MIP4|A0A2U1MIP4_ARTAN EF-hand domain pair OS=Artemisia annua OX=35608 GN=CTI12_AA376210 PE=4 SV=1	NA	Solyc02g094000.1.1	AT1G76650.1
Sh_contig_28398	comp52695_c0_seq2	A0A2G9G7I7		429701	48.8	695	210	12	2	1678	6	690	3.4e-92	348.2	A0A2G9G7I7|A0A2G9G7I7_9LAMI Uncharacterized protein OS=Handroanthus impetiginosus OX=429701 GN=CDL12_26358 PE=4 SV=1	NA	Solyc02g078660.3.1	AT1G11070.1
Sh_contig_28400	comp52695_c0_seq4	A0A2G9G7I7		429701	54.1	915	260	16	2	2446	6	860	3.6e-163	584.7	A0A2G9G7I7|A0A2G9G7I7_9LAMI Uncharacterized protein OS=Handroanthus impetiginosus OX=429701 GN=CDL12_26358 PE=4 SV=1	NA	Solyc02g078660.3.1	AT4G04980.1
Sh_contig_28581	comp52774_c0_seq2	X2GFY0	GO:0009507; GO:0045300; GO:0046872; GO:0006633	73871	79.4	131	27	0	549	157	266	396	1.2e-54	221.9	X2GFY0|X2GFY0_DOLUC Acyl-[acyl-carrier-protein] desaturase OS=Dolichandra unguis-cati OX=73871 GN=FAD1 PE=2 SV=1	NA	Solyc06g053480.3.1	AT2G43710.2
Sh_contig_28758	comp52838_c0_seq10	A0A022QW54	GO:0102229; GO:0016161; GO:0016491; GO:0000272	4155	80.7	238	46	0	807	94	304	541	3.6e-115	423.7	A0A022QW54|A0A022QW54_ERYGU Beta-amylase OS=Erythranthe guttata OX=4155 GN=MIMGU_mgv1a003882mg PE=3 SV=1	NA	Solyc01g094580.3.1	AT4G00490.1
Sh_contig_28768	comp52842_c0_seq2	A0A022PTW2	GO:0043531	4155	44.3	212	107	5	612	7	300	510	5.4e-35	156.8	A0A022PTW2|A0A022PTW2_ERYGU Uncharacterized protein OS=Erythranthe guttata OX=4155 GN=MIMGU_mgv1a023002mg PE=4 SV=1	NA	Solyc11g069020.2.1	AT3G46530.1
Sh_contig_28811	comp52866_c0_seq1	A0A2G9FYD5	GO:0050636	429701	58.5	431	166	5	1446	190	1	430	2.4e-134	488	A0A2G9FYD5|A0A2G9FYD5_9LAMI Vinorine synthase OS=Handroanthus impetiginosus OX=429701 GN=CDL12_29447 PE=4 SV=1	NA	Solyc07g006680.1.1	AT3G26040.1
Sh_contig_28865	comp52896_c0_seq4	A0A2G9IAH3	GO:0004805; GO:0005992	429701	75.2	145	31	1	420	1	33	177	1.6e-54	221.5	A0A2G9IAH3|A0A2G9IAH3_9LAMI Trehalose 6-phosphate phosphatase OS=Handroanthus impetiginosus OX=429701 GN=CDL12_00475 PE=3 SV=1	NA	Solyc04g054930.3.1	AT5G10100.1
Sh_contig_28869	comp52901_c0_seq5	A0A2P6QH56	GO:0016746; GO:0004839	74649	31.4	118	76	3	465	115	98	211	2.1e-07	66.2	A0A2P6QH56|A0A2P6QH56_ROSCH Putative aminoacyltransferase, E1 ubiquitin-activating enzyme OS=Rosa chinensis OX=74649 GN=RchiOBHm_Chr5g0058471 PE=4 SV=1	NA	Solyc10g052480.1.1	AT2G44330.1
Sh_contig_28874	comp52908_c0_seq3	A0A022RGN0	GO:0043531	4155	42.6	129	70	2	453	839	162	286	1.1e-17	100.1	A0A022RGN0|A0A022RGN0_ERYGU Uncharacterized protein OS=Erythranthe guttata OX=4155 GN=MIMGU_mgv1a025859mg PE=3 SV=1	NA	Solyc11g006630.1.1	AT3G46730.1
Sh_contig_28877	comp52909_c0_seq13	A0A022RKW4	GO:0043531	4155	40.4	89	47	3	303	46	608	693	6.2e-08	65.9	A0A022RKW4|A0A022RKW4_ERYGU Uncharacterized protein OS=Erythranthe guttata OX=4155 GN=MIMGU_mgv1a023519mg PE=3 SV=1	NA	NA	NA
Sh_contig_28879	comp52909_c0_seq5	A0A022Q3N0	GO:0043531	4155	35	246	147	6	706	2	558	801	7.4e-20	106.7	A0A022Q3N0|A0A022Q3N0_ERYGU Uncharacterized protein OS=Erythranthe guttata OX=4155 GN=MIMGU_mgv1a021133mg PE=3 SV=1	NA	Solyc10g008220.3.1	NA
Sh_contig_28947	comp52937_c0_seq2	A0A022RTQ8	GO:0016758; GO:0008152	4155	59.3	290	113	3	863	6	98	386	3.1e-89	337.4	A0A022RTQ8|A0A022RTQ8_ERYGU Glycosyltransferase OS=Erythranthe guttata OX=4155 GN=MIMGU_mgv1a020418mg PE=3 SV=1	NA	Solyc08g013845.1.1	AT5G65550.1
Sh_contig_28978	comp52952_c0_seq17	A0A022PN88	GO:0016747	4155	44	307	154	6	1021	128	144	441	3.7e-61	245.4	A0A022PN88|A0A022PN88_ERYGU Uncharacterized protein OS=Erythranthe guttata OX=4155 GN=MIMGU_mgv1a023077mg PE=4 SV=1	NA	Solyc10g008680.2.1	AT3G29590.1
Sh_contig_29067	comp52991_c0_seq1	A0A2G9GGQ2	GO:0030247	429701	42	193	104	3	127	690	38	227	1.3e-33	152.9	A0A2G9GGQ2|A0A2G9GGQ2_9LAMI Uncharacterized protein OS=Handroanthus impetiginosus OX=429701 GN=CDL12_23084 PE=4 SV=1	NA	Solyc02g081505.1.1	NA
Sh_contig_29079	comp52991_c0_seq4	A0A022PZZ8	GO:0030247	4155	43.8	201	99	3	83	685	36	222	1.4e-37	166.8	A0A022PZZ8|A0A022PZZ8_ERYGU Uncharacterized protein OS=Erythranthe guttata OX=4155 GN=MIMGU_mgv1a019660mg PE=4 SV=1	NA	Solyc03g083480.3.1	AT1G18390.2
Sh_contig_29109	comp53014_c0_seq7	A0A1U8AW42	GO:0005634; GO:0043565; GO:0008270; GO:0045893; GO:0006351	4432	59.3	167	60	2	859	1359	106	264	3.8e-41	178.3	A0A1U8AW42|A0A1U8AW42_NELNU GATA transcription factor OS=Nelumbo nucifera OX=4432 GN=LOC104604512 PE=3 SV=1	NA	Solyc08g066510.3.1	AT5G25830.1
Sh_contig_29145	comp53027_c0_seq4	A0A2G9HG27	GO:0016021; GO:0004970	429701	67.1	319	104	1	1149	193	514	831	9.5e-118	432.6	A0A2G9HG27|A0A2G9HG27_9LAMI Glutamate receptor OS=Handroanthus impetiginosus OX=429701 GN=CDL12_10902 PE=3 SV=1	NA	Solyc04g078860.3.1	AT4G35290.2
Sh_contig_29169	comp5304_c0_seq1	A0A0C5Q4Y6	GO:0020037; GO:0005506; GO:0004497; GO:0016705	39367	81	42	7	1	19	144	452	492	1.4e-10	75.1	A0A0C5Q4Y6|A0A0C5Q4Y6_ROSOF Ferruginol synthase OS=Rosmarinus officinalis OX=39367 GN=FS1 PE=2 SV=1	NA	NA	NA
Sh_contig_29172	comp53041_c0_seq11	A0A2U1QGV1		35608	37.1	490	276	10	198	1607	20	497	5.5e-71	277.7	A0A2U1QGV1|A0A2U1QGV1_ARTAN Serine-threonine/tyrosine-protein kinase catalytic domain-containing protein OS=Artemisia annua OX=35608 GN=CTI12_AA031190 PE=4 SV=1	NA	Solyc02g014030.2.1	AT5G38990.1
Sh_contig_29174	comp53041_c0_seq2	A0A2G9I477	GO:0005524; GO:0004674	429701	46.6	298	133	10	2399	1563	55	345	7.6e-56	228.4	A0A2G9I477|A0A2G9I477_9LAMI Serine/threonine protein kinase OS=Handroanthus impetiginosus OX=429701 GN=CDL12_02713 PE=3 SV=1	NA	Solyc05g053230.3.1	AT3G17410.1
Sh_contig_29201	comp53051_c0_seq3	A0A059PRK2	GO:0003677	226208	80.7	202	36	2	708	103	1	199	3.2e-79	305.1	A0A059PRK2|A0A059PRK2_SALMI MYB-related transcription factor OS=Salvia miltiorrhiza OX=226208 GN=MYB66 PE=2 SV=1	NA	Solyc07g054960.2.1	AT4G21440.1
Sh_contig_29235	comp53079_c0_seq46	A0A2G9GLR5	GO:0005524; GO:0008574; GO:0008017; GO:0007018	429701	74	910	212	7	2947	269	1	902	0	1262.7	A0A2G9GLR5|A0A2G9GLR5_9LAMI Kinesin-like protein OS=Handroanthus impetiginosus OX=429701 GN=CDL12_21196 PE=3 SV=1	NA	Solyc01g110380.3.1	AT2G21300.1
Sh_contig_29364	comp53111_c0_seq48	A0A2G9G4P8		429701	76.8	99	22	1	750	454	1	98	9.1e-26	127.5	A0A2G9G4P8|A0A2G9G4P8_9LAMI Uncharacterized protein OS=Handroanthus impetiginosus OX=429701 GN=CDL12_27224 PE=4 SV=1	NA	Solyc08g078560.3.1	AT5G47455.4
Sh_contig_29507	comp53166_c0_seq5	A0A022PN88	GO:0016747	4155	43.8	447	237	7	1473	160	1	442	1.5e-96	362.5	A0A022PN88|A0A022PN88_ERYGU Uncharacterized protein OS=Erythranthe guttata OX=4155 GN=MIMGU_mgv1a023077mg PE=4 SV=1	NA	Solyc10g008680.2.1	AT5G39090.1
Sh_contig_29536	comp53187_c0_seq1	A0A022R183	GO:0043531	4155	52.5	200	90	2	21	605	663	862	1.8e-47	198.7	A0A022R183|A0A022R183_ERYGU Uncharacterized protein OS=Erythranthe guttata OX=4155 GN=MIMGU_mgv1a001110mg PE=4 SV=1	NA	Solyc07g009180.1.1	NA
Sh_contig_29553	comp53197_c0_seq1	A0A2G9I4X9	GO:0004190	429701	79	414	81	4	1861	3093	1	411	1.4e-193	686	A0A2G9I4X9|A0A2G9I4X9_9LAMI Aspartyl protease OS=Handroanthus impetiginosus OX=429701 GN=CDL12_02460 PE=3 SV=1	NA	Solyc02g069360.1.1	AT5G45120.1
Sh_contig_29555	comp53197_c0_seq3	A0A2G9I4X9	GO:0004190	429701	79	414	81	4	1926	3158	1	411	1.4e-193	686	A0A2G9I4X9|A0A2G9I4X9_9LAMI Aspartyl protease OS=Handroanthus impetiginosus OX=429701 GN=CDL12_02460 PE=3 SV=1	NA	Solyc02g069360.1.1	AT5G45120.1
Sh_contig_29588	comp53224_c0_seq7	A0A022R406		4155	44.7	76	32	2	233	457	1	67	0.00022	54.7	A0A022R406|A0A022R406_ERYGU Uncharacterized protein OS=Erythranthe guttata OX=4155 GN=MIMGU_mgv1a010093mg PE=4 SV=1	NA	Solyc02g086940.3.1	NA
Sh_contig_29626	comp53243_c0_seq5	A0A022RTJ4		4155	75.3	85	21	0	255	1	145	229	1.9e-26	128.3	A0A022RTJ4|A0A022RTJ4_ERYGU Uncharacterized protein OS=Erythranthe guttata OX=4155 GN=MIMGU_mgv11b002848mg PE=4 SV=1	NA	Solyc03g097490.3.1	AT5G63550.2
Sh_contig_29664	comp53258_c0_seq6	A0A2G9H6B3	GO:0016874	429701	66.7	390	115	5	1198	2337	39	423	1.7e-127	466.1	A0A2G9H6B3|A0A2G9H6B3_9LAMI Ubiquitin--protein ligase OS=Handroanthus impetiginosus OX=429701 GN=CDL12_14332 PE=4 SV=1	NA	Solyc02g076930.2.1	AT2G27430.1
Sh_contig_29712	comp53272_c0_seq12	A0A022R764		4155	75	324	80	1	1093	125	1	324	1.5e-139	505.8	A0A022R764|A0A022R764_ERYGU Uncharacterized protein OS=Erythranthe guttata OX=4155 GN=MIMGU_mgv1a010046mg PE=4 SV=1	NA	Solyc04g010250.3.1	AT2G39420.1
Sh_contig_29713	comp53272_c0_seq24	A0A251VKT6		4232	68.6	35	11	0	108	4	139	173	2.3e-05	58.5	A0A251VKT6|A0A251VKT6_HELAN Putative malectin-like carbohydrate-binding domain-containing protein OS=Helianthus annuus OX=4232 GN=HannXRQ_Chr02g0059921 PE=4 SV=1	NA	NA	NA
Sh_contig_29724	comp53276_c0_seq10	A0A022Q2K5	GO:0016021; GO:0020037; GO:0005506; GO:0004497; GO:0016705	4155	62.2	519	169	8	1673	3160	1	515	1.5e-176	629.4	A0A022Q2K5|A0A022Q2K5_ERYGU Uncharacterized protein OS=Erythranthe guttata OX=4155 GN=MIMGU_mgv1a018940mg PE=3 SV=1	NA	Solyc03g111880.3.1	AT3G48320.1
Sh_contig_29754	comp53292_c0_seq1	A0A2G2VJ36		33114	80	135	27	0	629	225	383	517	1.2e-59	239.2	A0A2G2VJ36|A0A2G2VJ36_CAPBA Uncharacterized protein OS=Capsicum baccatum OX=33114 GN=CQW23_29320 PE=4 SV=1	NA	Solyc12g098753.1.1	NA
Sh_contig_29772	comp53303_c0_seq10	A0A022R656	GO:0016021; GO:0005524; GO:0004674	4155	74.9	625	127	3	2119	263	1	601	3.3e-219	771.5	A0A022R656|A0A022R656_ERYGU Uncharacterized protein OS=Erythranthe guttata OX=4155 GN=MIMGU_mgv1a003192mg PE=3 SV=1	NA	Solyc05g056370.3.1	AT5G63710.1
Sh_contig_29775	comp53303_c0_seq24	A0A022R656	GO:0016021; GO:0005524; GO:0004674	4155	74.9	625	127	3	2119	263	1	601	3.4e-219	771.5	A0A022R656|A0A022R656_ERYGU Uncharacterized protein OS=Erythranthe guttata OX=4155 GN=MIMGU_mgv1a003192mg PE=3 SV=1	NA	Solyc05g056370.3.1	AT5G63710.1
Sh_contig_29860	comp53341_c0_seq3	A0A022RTQ8	GO:0016758; GO:0008152	4155	67.5	126	39	2	3	380	272	395	6.7e-39	169.1	A0A022RTQ8|A0A022RTQ8_ERYGU Glycosyltransferase OS=Erythranthe guttata OX=4155 GN=MIMGU_mgv1a020418mg PE=3 SV=1	NA	Solyc08g013845.1.1	AT2G18560.1
Sh_contig_29906	comp5336_c0_seq1	A0A2R4FZS1		93977	86.3	51	7	0	402	250	206	256	5.6e-17	96.3	A0A2R4FZS1|A0A2R4FZS1_9LAMI Expansin OS=Osmanthus fragrans OX=93977 PE=2 SV=1	NA	Solyc12g089380.2.1	AT1G20190.1
Sh_contig_29944	comp53373_c0_seq15	A0A2G9HZZ4		429701	50.1	357	166	6	1127	75	67	417	3.1e-79	305.8	A0A2G9HZZ4|A0A2G9HZZ4_9LAMI Cdc4 and related F-box and WD-40 protein OS=Handroanthus impetiginosus OX=429701 GN=CDL12_04207 PE=4 SV=1	NA	Solyc03g111780.1.1	AT1G24530.1
Sh_contig_29945	comp53373_c0_seq5	A0A2G9I9F6	GO:0016905	429701	56.2	210	76	2	1	582	99	308	1.8e-58	235	A0A2G9I9F6|A0A2G9I9F6_9LAMI Vesicle coat complex COPII, subunit SEC13 OS=Handroanthus impetiginosus OX=429701 GN=CDL12_00843 PE=4 SV=1	NA	Solyc05g013880.1.1	AT1G24530.1
Sh_contig_29957	comp53379_c0_seq2	A0A2G9G0J6	GO:0005634; GO:0003723; GO:0006397; GO:0008380	429701	81.5	405	66	4	1440	247	139	541	2.5e-184	654.4	A0A2G9G0J6|A0A2G9G0J6_9LAMI U2 snRNP auxiliary factor large subunit OS=Handroanthus impetiginosus OX=429701 GN=CDL12_28707 PE=3 SV=1	NA	Solyc02g062920.3.1	AT1G60900.1
Sh_contig_29993	comp53395_c0_seq3	A0A2G9IBG0	GO:0016021	429701	40.1	152	77	3	957	1370	1	152	1.4e-09	73.9	A0A2G9IBG0|A0A2G9IBG0_9LAMI Uncharacterized protein OS=Handroanthus impetiginosus OX=429701 GN=CDL12_00142 PE=4 SV=1	NA	NA	NA
Sh_contig_30088	comp53439_c0_seq1	A0A022PTW2	GO:0043531	4155	32.8	412	250	10	1418	252	3	410	1.9e-43	186	A0A022PTW2|A0A022PTW2_ERYGU Uncharacterized protein OS=Erythranthe guttata OX=4155 GN=MIMGU_mgv1a023002mg PE=4 SV=1	NA	Solyc07g049700.1.1	AT3G46730.1
Sh_contig_30117	comp53456_c0_seq4	A0A022RWU2	GO:0016021	4155	69.5	164	49	1	549	1037	57	220	1.3e-58	236.1	A0A022RWU2|A0A022RWU2_ERYGU Uncharacterized protein OS=Erythranthe guttata OX=4155 GN=MIMGU_mgv1a013390mg PE=4 SV=1	NA	Solyc03g006290.3.1	AT5G46060.1
Sh_contig_30219	comp53501_c0_seq1	A0A022PUK7	GO:0005524; GO:0004674	4155	64.3	157	43	4	356	790	101	256	3.9e-46	194.1	A0A022PUK7|A0A022PUK7_ERYGU Uncharacterized protein OS=Erythranthe guttata OX=4155 GN=MIMGU_mgv1a009696mg PE=3 SV=1	NA	Solyc07g062170.2.1	AT1G33260.1
Sh_contig_30220	comp53501_c0_seq2	A0A2G9H7P7	GO:0005524; GO:0004674	429701	60.1	253	89	6	271	1014	1	246	7.9e-76	293.1	A0A2G9H7P7|A0A2G9H7P7_9LAMI Serine/threonine protein kinase OS=Handroanthus impetiginosus OX=429701 GN=CDL12_13841 PE=3 SV=1	NA	Solyc07g062170.2.1	AT1G33260.1
Sh_contig_30246	comp53522_c0_seq3	A0A022R3M7	GO:0016747	4155	64.7	218	69	3	96	731	1	216	1.5e-76	295	A0A022R3M7|A0A022R3M7_ERYGU Uncharacterized protein OS=Erythranthe guttata OX=4155 GN=MIMGU_mgv1a025853mg PE=4 SV=1	NA	Solyc06g051320.3.1	AT1G24420.1
Sh_contig_30284	comp53540_c0_seq2	A0A2P6Q1H0	GO:0016021	74649	37.9	116	70	1	293	634	298	413	9.5e-13	83.6	A0A2P6Q1H0|A0A2P6Q1H0_ROSCH Putative ankyrin repeat-containing domain, PGG domain-containing protein OS=Rosa chinensis OX=74649 GN=RchiOBHm_Chr6g0311491 PE=4 SV=1	NA	Solyc08g062330.3.1	NA
Sh_contig_30317	comp53551_c0_seq2	A0A0U2KTW8	GO:0046872; GO:0016491	226208	71.2	340	91	2	1246	2265	41	373	1e-127	466.8	A0A0U2KTW8|A0A0U2KTW8_SALMI Gibberellin biosynthesis-related protein GA2ox10 OS=Salvia miltiorrhiza OX=226208 GN=GA2ox10 PE=2 SV=1	NA	Solyc02g070430.3.1	AT1G30040.1
Sh_contig_30370	comp53578_c1_seq3	A0A022RJX7	GO:0008171	4155	71.4	63	16	2	408	226	173	235	2.7e-14	87.4	A0A022RJX7|A0A022RJX7_ERYGU Uncharacterized protein OS=Erythranthe guttata OX=4155 GN=MIMGU_mgv1a023007mg PE=4 SV=1	NA	Solyc12g009110.2.1	AT4G35160.1
Sh_contig_30624	comp53685_c0_seq15	A0A022RDE5	GO:0051745; GO:0046872; GO:0050992; GO:0019288	4155	73.7	194	46	1	742	176	94	287	3.7e-78	300.8	A0A022RDE5|A0A022RDE5_ERYGU Uncharacterized protein OS=Erythranthe guttata OX=4155 GN=MIMGU_mgv1a005937mg PE=3 SV=1	NA	Solyc01g109300.3.1	AT4G34350.1
Sh_contig_30635	comp53689_c0_seq13	A0A1Q3C1T3	GO:0016021	3775	47.5	59	31	0	178	2	1	59	1.1e-05	58.5	A0A1Q3C1T3|A0A1Q3C1T3_CEPFO Ank_2 domain-containing protein/PGG domain-containing protein (Fragment) OS=Cephalotus follicularis OX=3775 GN=CFOL_v3_17592 PE=4 SV=1	NA	Solyc08g062330.3.1	NA
Sh_contig_30646	comp53692_c0_seq2	A0A2G9G3Z9	GO:0016757	429701	67.4	445	124	4	1631	354	3	445	3.5e-178	634	A0A2G9G3Z9|A0A2G9G3Z9_9LAMI Galactosyltransferase OS=Handroanthus impetiginosus OX=429701 GN=CDL12_27636 PE=4 SV=1	NA	Solyc11g065470.2.1	AT5G12460.1
Sh_contig_30780	comp53757_c0_seq3	A0A2G9GE20	GO:0000287; GO:0010333; GO:0008152	429701	69.5	249	70	3	1464	727	181	426	3.8e-95	357.8	A0A2G9GE20|A0A2G9GE20_9LAMI Terpinolene synthase OS=Handroanthus impetiginosus OX=429701 GN=CDL12_23939 PE=3 SV=1	NA	Solyc01g105870.3.1	AT4G16730.1
Sh_contig_30805	comp53770_c0_seq3	A0A1S3XJ36	GO:0016021; GO:0016301	4097	59	122	45	3	579	220	836	954	5.8e-29	139.4	A0A1S3XJ36|A0A1S3XJ36_TOBAC LRR receptor-like serine/threonine-protein kinase GSO2 OS=Nicotiana tabacum OX=4097 GN=LOC107765540 PE=4 SV=1	NA	Solyc03g112680.2.1	AT4G20140.1
Sh_contig_30895	comp53807_c0_seq8	A0A2G9G6W1	GO:0048046; GO:0005618; GO:0004553; GO:0016762; GO:0042546; GO:0071555; GO:0010411	429701	60.3	297	106	6	1103	234	1	292	1.8e-98	368.6	A0A2G9G6W1|A0A2G9G6W1_9LAMI Xyloglucan endotransglucosylase/hydrolase OS=Handroanthus impetiginosus OX=429701 GN=CDL12_26554 PE=3 SV=1	NA	Solyc12g007270.2.1	AT4G28850.1
Sh_contig_30897	comp53808_c0_seq11	A0A022Q3R8	GO:0016787; GO:0046856	4155	71.2	340	90	2	1480	2499	47	378	3.3e-140	508.4	A0A022Q3R8|A0A022Q3R8_ERYGU Uncharacterized protein OS=Erythranthe guttata OX=4155 GN=MIMGU_mgv1a026571mg PE=4 SV=1	NA	Solyc03g098030.3.1	AT2G01900.1
Sh_contig_30901	comp53808_c0_seq18	A0A022Q3R8	GO:0016787; GO:0046856	4155	61.7	196	38	2	859	272	220	378	2.3e-60	241.5	A0A022Q3R8|A0A022Q3R8_ERYGU Uncharacterized protein OS=Erythranthe guttata OX=4155 GN=MIMGU_mgv1a026571mg PE=4 SV=1	NA	Solyc03g098030.3.1	AT2G01900.1
Sh_contig_30907	comp53808_c0_seq51	A0A022Q3R8	GO:0016787; GO:0046856	4155	80.4	148	27	1	3	446	191	336	5.8e-63	249.2	A0A022Q3R8|A0A022Q3R8_ERYGU Uncharacterized protein OS=Erythranthe guttata OX=4155 GN=MIMGU_mgv1a026571mg PE=4 SV=1	NA	Solyc03g098030.3.1	AT2G01900.1
Sh_contig_31034	comp53845_c0_seq49	A0A022S241	GO:0004842	4155	49.2	297	113	5	623	1510	495	754	4.5e-67	264.6	A0A022S241|A0A022S241_ERYGU Uncharacterized protein (Fragment) OS=Erythranthe guttata OX=4155 GN=MIMGU_mgv1a019255mg PE=4 SV=1	NA	Solyc02g069290.3.1	NA
Sh_contig_31132	comp53877_c0_seq5	A0A022PT22	GO:0004089; GO:0008270	4155	74.5	153	38	1	620	165	89	241	8.7e-65	256.1	A0A022PT22|A0A022PT22_ERYGU Uncharacterized protein OS=Erythranthe guttata OX=4155 GN=MIMGU_mgv11b010420mg PE=4 SV=1	NA	Solyc11g069660.2.1	AT4G20990.1
Sh_contig_31289	comp53943_c0_seq1	A0A1W6AQD3	GO:0030246	450274	46.9	226	104	6	834	190	18	238	1.5e-43	185.7	A0A1W6AQD3|A0A1W6AQD3_9FABA Lectin D (Fragment) OS=Swartzia simplex var. grandiflora OX=450274 PE=2 SV=1	NA	Solyc01g106160.2.1	AT5G65600.1
Sh_contig_31293	comp53944_c1_seq26	A0A2G9HYL2		429701	67.8	199	52	5	778	197	10	201	7.3e-33	151.4	A0A2G9HYL2|A0A2G9HYL2_9LAMI Uncharacterized protein OS=Handroanthus impetiginosus OX=429701 GN=CDL12_04716 PE=4 SV=1	NA	Solyc06g054030.2.1	AT3G22620.1
Sh_contig_31329	comp53962_c1_seq1	A0A2G9HAQ4		429701	44.4	142	56	6	762	358	1	126	2e-15	92	A0A2G9HAQ4|A0A2G9HAQ4_9LAMI Uncharacterized protein OS=Handroanthus impetiginosus OX=429701 GN=CDL12_12814 PE=4 SV=1	NA	NA	NA
Sh_contig_31331	comp53963_c0_seq9	A0A022Q3N0	GO:0043531	4155	40	100	50	1	358	59	810	899	6e-10	72.8	A0A022Q3N0|A0A022Q3N0_ERYGU Uncharacterized protein OS=Erythranthe guttata OX=4155 GN=MIMGU_mgv1a021133mg PE=3 SV=1	NA	Solyc11g006640.2.1	NA
Sh_contig_31347	comp53970_c0_seq8	A0A022RDY3		4155	56.6	205	73	3	1085	1687	3	195	7.2e-51	211.1	A0A022RDY3|A0A022RDY3_ERYGU Uncharacterized protein OS=Erythranthe guttata OX=4155 GN=MIMGU_mgv1a013976mg PE=4 SV=1	NA	Solyc01g068450.3.1	AT3G15750.1
Sh_contig_31382	comp53987_c0_seq12	A0A022Q114	GO:0043531	4155	63.4	303	96	2	1220	2101	350	646	7.1e-99	370.9	A0A022Q114|A0A022Q114_ERYGU Uncharacterized protein OS=Erythranthe guttata OX=4155 GN=MIMGU_mgv1a002671mg PE=4 SV=1	NA	Solyc05g009630.3.1	AT5G48620.1
Sh_contig_31463	comp54039_c0_seq2	A0A2G9I019	GO:0050590; GO:0046872	429701	67.4	270	82	3	703	1500	8	275	4.8e-100	374.4	A0A2G9I019|A0A2G9I019_9LAMI Iron/ascorbate family oxidoreductase OS=Handroanthus impetiginosus OX=429701 GN=CDL12_04177 PE=3 SV=1	NA	Solyc09g089790.3.1	AT5G59530.1
Sh_contig_31474	comp54049_c0_seq3	A0A022QTM1	GO:0008171	4155	67.5	246	70	3	1049	312	1	236	1.4e-83	318.9	A0A022QTM1|A0A022QTM1_ERYGU Uncharacterized protein OS=Erythranthe guttata OX=4155 GN=MIMGU_mgv1a012878mg PE=4 SV=1	NA	Solyc03g032220.3.1	AT4G26220.1
Sh_contig_31498	comp54060_c0_seq2	A0A2G9I958	GO:0046872; GO:0016702	429701	59.9	484	187	5	1438	2	72	553	6e-167	597.4	A0A2G9I958|A0A2G9I958_9LAMI Beta, beta-carotene 15,15'-dioxygenase OS=Handroanthus impetiginosus OX=429701 GN=CDL12_00966 PE=3 SV=1	NA	Solyc08g075490.3.1	AT4G19170.1
Sh_contig_31505	comp54063_c0_seq13	A0A2R6Q9T1		1590841	65.7	329	95	9	1017	1955	1	327	2.1e-90	342.8	A0A2R6Q9T1|A0A2R6Q9T1_ACTCH Paramyosin like OS=Actinidia chinensis var. chinensis OX=1590841 GN=CEY00_Acc20514 PE=4 SV=1	NA	Solyc11g012610.2.1	AT4G17240.1
Sh_contig_31521	comp5407_c0_seq1	A0A1D5W5A1	GO:0008270; GO:0006355	4565	36.3	534	324	9	355	1926	157	684	3.9e-96	361.7	A0A1D5W5A1|A0A1D5W5A1_WHEAT Uncharacterized protein OS=Triticum aestivum OX=4565 PE=4 SV=1	NA	Solyc01g112320.3.1	AT4G38180.1
Sh_contig_31533	comp54071_c0_seq1	A0A2G9HM73		429701	55.4	258	96	4	1606	890	1	258	1.7e-59	240	A0A2G9HM73|A0A2G9HM73_9LAMI Uncharacterized protein OS=Handroanthus impetiginosus OX=429701 GN=CDL12_08795 PE=4 SV=1	NA	Solyc11g006490.2.1	AT5G04840.1
Sh_contig_31534	comp54071_c0_seq3	A0A2G9HM73		429701	54.4	309	116	6	1146	292	1	308	2.6e-71	278.9	A0A2G9HM73|A0A2G9HM73_9LAMI Uncharacterized protein OS=Handroanthus impetiginosus OX=429701 GN=CDL12_08795 PE=4 SV=1	NA	Solyc11g006490.2.1	AT5G04840.1
Sh_contig_31553	comp54080_c0_seq3	A0A022PTH7	GO:0050660; GO:0016614	4155	67.7	291	93	1	1041	1910	247	537	5.2e-117	431	A0A022PTH7|A0A022PTH7_ERYGU Uncharacterized protein OS=Erythranthe guttata OX=4155 GN=MIMGU_mgv1a004131mg PE=3 SV=1	NA	Solyc06g065060.1.1	AT1G30760.1
Sh_contig_31554	comp54080_c0_seq4	A0A022PTH7	GO:0050660; GO:0016614	4155	76.8	99	23	0	300	4	129	227	9.6e-38	164.9	A0A022PTH7|A0A022PTH7_ERYGU Uncharacterized protein OS=Erythranthe guttata OX=4155 GN=MIMGU_mgv1a004131mg PE=3 SV=1	NA	Solyc06g065060.1.1	AT5G44380.1
Sh_contig_31585	comp54094_c0_seq3	A0A022RXX6	GO:0016021	4155	88.8	445	49	1	1813	3147	7	450	5.2e-228	800.4	A0A022RXX6|A0A022RXX6_ERYGU Uncharacterized protein OS=Erythranthe guttata OX=4155 GN=MIMGU_mgv1a006274mg PE=4 SV=1	NA	Solyc02g093860.3.1	AT5G40780.1
Sh_contig_31658	comp54121_c0_seq1	A0A2G9FXZ3	GO:0016021; GO:0020037; GO:0005506; GO:0008398	429701	86.1	266	33	1	1041	1826	3	268	2.6e-125	458.4	A0A2G9FXZ3|A0A2G9FXZ3_9LAMI Cytochrome P450 OS=Handroanthus impetiginosus OX=429701 GN=CDL12_29594 PE=3 SV=1	NA	Solyc01g008110.3.1	AT1G11680.1
Sh_contig_31660	comp54121_c0_seq4	A0A2G9FXZ3	GO:0016021; GO:0020037; GO:0005506; GO:0008398	429701	87.6	193	24	0	580	2	76	268	3.1e-91	344	A0A2G9FXZ3|A0A2G9FXZ3_9LAMI Cytochrome P450 OS=Handroanthus impetiginosus OX=429701 GN=CDL12_29594 PE=3 SV=1	NA	Solyc01g008110.3.1	AT1G11680.1
Sh_contig_31674	comp54127_c0_seq2	A0A2G9I4H9	GO:0016020; GO:0004348; GO:0006680	429701	88.8	89	10	0	149	415	571	659	1.4e-42	181.4	A0A2G9I4H9|A0A2G9I4H9_9LAMI Non-lysosomal glucosylceramidase OS=Handroanthus impetiginosus OX=429701 GN=CDL12_02614 PE=3 SV=1	NA	Solyc11g042460.2.1	AT1G33700.1
Sh_contig_31798	comp54179_c0_seq29	A0A022QDJ2	GO:0046872; GO:0016491	4155	65.5	359	116	3	2373	1309	15	369	1.9e-137	499.2	A0A022QDJ2|A0A022QDJ2_ERYGU Uncharacterized protein OS=Erythranthe guttata OX=4155 GN=MIMGU_mgv1a008542mg PE=3 SV=1	NA	Solyc09g089790.3.1	AT1G06620.1
Sh_contig_31800	comp54179_c0_seq37	A0A2G9HGL4	GO:0050590; GO:0046872	429701	70.5	278	79	3	1341	511	14	289	1.5e-106	395.6	A0A2G9HGL4|A0A2G9HGL4_9LAMI Iron/ascorbate family oxidoreductase OS=Handroanthus impetiginosus OX=429701 GN=CDL12_10692 PE=3 SV=1	NA	Solyc09g089790.3.1	AT1G06620.1
Sh_contig_31801	comp54179_c0_seq40	A0A2G9HGL4	GO:0050590; GO:0046872	429701	68.9	373	112	4	1309	194	1	370	1.5e-143	518.5	A0A2G9HGL4|A0A2G9HGL4_9LAMI Iron/ascorbate family oxidoreductase OS=Handroanthus impetiginosus OX=429701 GN=CDL12_10692 PE=3 SV=1	NA	Solyc09g089790.3.1	AT1G06620.1
Sh_contig_31810	comp54181_c1_seq10	A0A022RAM3		4155	78.2	174	38	0	729	208	210	383	5.1e-83	317.4	A0A022RAM3|A0A022RAM3_ERYGU Uncharacterized protein OS=Erythranthe guttata OX=4155 GN=MIMGU_mgv1a008147mg PE=4 SV=1	NA	Solyc11g065000.2.1	AT2G26850.1
Sh_contig_31827	comp54184_c0_seq1	A0A2G9GQF1	GO:0005634; GO:0003677; GO:0003700; GO:0006351	429701	55.3	302	102	8	1049	183	5	286	1.4e-73	285.8	A0A2G9GQF1|A0A2G9GQF1_9LAMI Uncharacterized protein OS=Handroanthus impetiginosus OX=429701 GN=CDL12_19922 PE=4 SV=1	NA	Solyc01g067540.1.1	AT5G18560.1
Sh_contig_31857	comp54186_c0_seq73	A0A103XGX9	GO:0016602; GO:0003677; GO:0003700	59895	63.3	49	16	1	1391	1531	202	250	5.3e-07	65.5	A0A103XGX9|A0A103XGX9_CYNCS CCAAT-binding factor, conserved site-containing protein OS=Cynara cardunculus var. scolymus OX=59895 GN=Ccrd_007411 PE=4 SV=1	NA	Solyc01g006930.3.1	AT5G06510.1
Sh_contig_31858	comp54186_c0_seq75	A0A2R6QVS9		1590841	51.3	115	42	4	2207	2527	122	230	4.6e-15	92.8	A0A2R6QVS9|A0A2R6QVS9_ACTCH Nuclear transcription factor Y subunit A-10 like OS=Actinidia chinensis var. chinensis OX=1590841 GN=CEY00_Acc13347 PE=4 SV=1	NA	Solyc01g006930.3.1	AT3G14020.1
Sh_contig_31860	comp54186_c0_seq9	A0A2R6QVS9		1590841	52.9	157	52	8	1943	2377	84	230	1e-27	134.8	A0A2R6QVS9|A0A2R6QVS9_ACTCH Nuclear transcription factor Y subunit A-10 like OS=Actinidia chinensis var. chinensis OX=1590841 GN=CEY00_Acc13347 PE=4 SV=1	NA	Solyc01g006930.3.1	AT3G05690.1
Sh_contig_31906	comp54213_c0_seq12	A0A022RHD2	GO:0016758; GO:0008152	4155	75	232	56	2	696	1	56	285	5.2e-95	356.3	A0A022RHD2|A0A022RHD2_ERYGU Uncharacterized protein OS=Erythranthe guttata OX=4155 GN=MIMGU_mgv1a005987mg PE=4 SV=1	NA	Solyc06g082300.3.1	AT2G30150.1
Sh_contig_31911	comp54213_c3_seq4	A0A2G9G877	GO:0016021; GO:0005524; GO:0004674; GO:0048544	429701	76.1	343	79	3	855	1880	486	826	5.4e-146	527.3	A0A2G9G877|A0A2G9G877_9LAMI Serine/threonine protein kinase OS=Handroanthus impetiginosus OX=429701 GN=CDL12_26005 PE=4 SV=1	NA	Solyc10g006710.3.1	AT1G65790.1
Sh_contig_31914	comp54216_c0_seq11	A0A2G9GLD0	GO:0005634; GO:0004402; GO:0003712; GO:0008270; GO:0006355	429701	83.7	43	6	1	116	241	333	375	6.8e-10	72.8	A0A2G9GLD0|A0A2G9GLD0_9LAMI CREB binding protein/P300 OS=Handroanthus impetiginosus OX=429701 GN=CDL12_21333 PE=4 SV=1	NA	NA	NA
Sh_contig_31916	comp54216_c0_seq14	A0A022RWR6	GO:0005634; GO:0004402; GO:0003712; GO:0008270; GO:0006355	4155	64	403	111	5	441	1625	5	381	4.2e-139	504.2	A0A022RWR6|A0A022RWR6_ERYGU Uncharacterized protein OS=Erythranthe guttata OX=4155 GN=MIMGU_mgv1a008185mg PE=4 SV=1	NA	Solyc02g092460.3.1	AT5G67480.2
Sh_contig_31972	comp54237_c0_seq1	A0A2G9GBL1		429701	39.8	196	60	5	479	895	1	195	5.1e-17	97.8	A0A2G9GBL1|A0A2G9GBL1_9LAMI Uncharacterized protein OS=Handroanthus impetiginosus OX=429701 GN=CDL12_24814 PE=4 SV=1	NA	Solyc07g017870.2.1	AT5G57340.2
Sh_contig_31973	comp54237_c0_seq7	A0A2G9GBL1		429701	38.2	170	47	5	658	996	27	195	7.8e-11	77.4	A0A2G9GBL1|A0A2G9GBL1_9LAMI Uncharacterized protein OS=Handroanthus impetiginosus OX=429701 GN=CDL12_24814 PE=4 SV=1	NA	NA	AT5G57340.2
Sh_contig_31988	comp54241_c0_seq2	A0A219KUW4	GO:0030246	39350	48.7	224	104	6	2	661	41	257	7e-46	193.4	A0A219KUW4|A0A219KUW4_OCIBA Lectin 1 OS=Ocimum basilicum OX=39350 GN=Lec1 PE=2 SV=1	NA	Solyc01g106160.2.1	AT5G65600.1
Sh_contig_32181	comp54328_c0_seq1	A0A219KUW4	GO:0030246	39350	56	266	100	3	502	1278	9	264	2.6e-72	282	A0A219KUW4|A0A219KUW4_OCIBA Lectin 1 OS=Ocimum basilicum OX=39350 GN=Lec1 PE=2 SV=1	NA	Solyc01g106160.2.1	AT5G03140.1
Sh_contig_32182	comp54328_c0_seq10	A0A219KUW4	GO:0030246	39350	55.8	113	45	2	333	4	53	163	2.2e-27	130.6	A0A219KUW4|A0A219KUW4_OCIBA Lectin 1 OS=Ocimum basilicum OX=39350 GN=Lec1 PE=2 SV=1	NA	Solyc01g106160.2.1	NA
Sh_contig_32183	comp54328_c0_seq13	A0A219KUW4	GO:0030246	39350	63.9	108	35	2	511	188	161	264	2.5e-25	124.4	A0A219KUW4|A0A219KUW4_OCIBA Lectin 1 OS=Ocimum basilicum OX=39350 GN=Lec1 PE=2 SV=1	NA	NA	NA
Sh_contig_32184	comp54328_c0_seq14	A0A219KUW4	GO:0030246	39350	54.4	180	80	2	4	537	70	249	5.3e-45	189.9	A0A219KUW4|A0A219KUW4_OCIBA Lectin 1 OS=Ocimum basilicum OX=39350 GN=Lec1 PE=2 SV=1	NA	Solyc01g106160.2.1	AT5G65600.1
Sh_contig_32306	comp54368_c0_seq3	A0A2G9GP44	GO:0016787; GO:0016746	429701	79.4	272	40	1	845	78	1	272	1.1e-118	435.3	A0A2G9GP44|A0A2G9GP44_9LAMI Putative hydrolase/acyltransferase (Alpha/beta hydrolase superfamily) OS=Handroanthus impetiginosus OX=429701 GN=CDL12_20343 PE=4 SV=1	NA	Solyc02g085180.4.1	AT2G18360.1
Sh_contig_32458	comp54435_c0_seq1	A0A2G9HGH3	GO:0008168	429701	66.3	243	80	1	1142	414	92	332	1.2e-91	345.9	A0A2G9HGH3|A0A2G9HGH3_9LAMI Salicylate carboxymethyltransferase OS=Handroanthus impetiginosus OX=429701 GN=CDL12_10713 PE=4 SV=1	NA	Solyc02g084950.3.1	AT4G36470.1
Sh_contig_32465	comp54441_c0_seq3	A0A2R6PJJ8		1590841	40.4	544	294	8	51	1595	50	592	1.5e-100	376.3	A0A2R6PJJ8|A0A2R6PJJ8_ACTCH DELLA protein (Fragment) OS=Actinidia chinensis var. chinensis OX=1590841 GN=CEY00_Acc27129 PE=3 SV=1	NA	Solyc05g053420.1.1	AT1G14920.1
Sh_contig_32478	comp54446_c0_seq18	A0A2G9GIK6	GO:0016021; GO:0015297; GO:0015238	429701	76.6	393	68	1	1180	2	1	369	1.3e-166	595.1	A0A2G9GIK6|A0A2G9GIK6_9LAMI Protein DETOXIFICATION OS=Handroanthus impetiginosus OX=429701 GN=CDL12_22359 PE=3 SV=1	NA	Solyc10g081260.2.1	AT5G17700.1
Sh_contig_32506	comp54461_c0_seq1	W9QJL7	GO:0003824; GO:0030170; GO:0009058	981085	79	442	90	1	62	1387	1	439	2.5e-201	710.7	W9QJL7|W9QJL7_9ROSA 1-aminocyclopropane-1-carboxylate synthase 7 OS=Morus notabilis OX=981085 GN=L484_027243 PE=4 SV=1	NA	Solyc07g026900.1.1	AT4G26200.1
Sh_contig_32511	comp54462_c0_seq20	A0A2G9GKK4	GO:0016021; GO:0005524; GO:0004674	429701	66.4	408	107	2	1292	156	64	470	5.9e-145	523.5	A0A2G9GKK4|A0A2G9GKK4_9LAMI Serine/threonine protein kinase OS=Handroanthus impetiginosus OX=429701 GN=CDL12_21617 PE=3 SV=1	NA	Solyc02g083410.3.1	AT3G04690.1
Sh_contig_32514	comp54462_c0_seq5	A0A2G9GKK4	GO:0016021; GO:0005524; GO:0004674	429701	60.3	471	128	4	1394	156	1	470	1.1e-145	525.8	A0A2G9GKK4|A0A2G9GKK4_9LAMI Serine/threonine protein kinase OS=Handroanthus impetiginosus OX=429701 GN=CDL12_21617 PE=3 SV=1	NA	Solyc02g083410.3.1	AT3G04690.1
Sh_contig_32516	comp54464_c2_seq13	A0A2G9I008	GO:0043531	429701	47	892	432	20	1117	3708	1	879	4.9e-201	711.1	A0A2G9I008|A0A2G9I008_9LAMI Apoptotic ATPase OS=Handroanthus impetiginosus OX=429701 GN=CDL12_04212 PE=3 SV=1	NA	Solyc05g009630.3.1	AT1G53350.1
Sh_contig_32629	comp54491_c0_seq1	A0A022QMG2	GO:0019139; GO:0050660; GO:0016614; GO:0009690	4155	65.7	411	131	5	538	1755	1	406	5e-159	570.5	A0A022QMG2|A0A022QMG2_ERYGU Uncharacterized protein OS=Erythranthe guttata OX=4155 GN=MIMGU_mgv1a007407mg PE=4 SV=1	NA	Solyc12g008900.2.1	AT2G19500.1
Sh_contig_32633	comp54492_c1_seq3	A0A2G9HLA5		429701	80.5	487	61	6	1850	486	1	485	3.4e-206	727.2	A0A2G9HLA5|A0A2G9HLA5_9LAMI Myotrophin OS=Handroanthus impetiginosus OX=429701 GN=CDL12_09009 PE=4 SV=1	NA	Solyc04g040220.3.1	AT2G41370.1
Sh_contig_32769	comp54531_c0_seq8	A0A022R1U2	GO:0005524; GO:0004143; GO:0003951; GO:0007205	4155	77.1	262	59	1	2127	1345	1	262	5e-116	427.9	A0A022R1U2|A0A022R1U2_ERYGU Diacylglycerol kinase OS=Erythranthe guttata OX=4155 GN=MIMGU_mgv1a004624mg PE=3 SV=1	NA	Solyc12g005380.2.1	AT2G20900.1
Sh_contig_32771	comp54533_c0_seq13	A0A022QW40	GO:0016021	4155	62.2	249	89	1	280	1011	86	334	1.7e-89	339.3	A0A022QW40|A0A022QW40_ERYGU Uncharacterized protein OS=Erythranthe guttata OX=4155 GN=MIMGU_mgv1a004518mg PE=4 SV=1	NA	Solyc03g025760.3.1	AT5G23850.1
Sh_contig_32877	comp54555_c0_seq5	A0A2R6QXG2		1590841	25.8	236	127	6	247	816	4	237	1.3e-07	66.2	A0A2R6QXG2|A0A2R6QXG2_ACTCH Disease resistance RPP13-like protein OS=Actinidia chinensis var. chinensis OX=1590841 GN=CEY00_Acc13970 PE=3 SV=1	NA	NA	NA
Sh_contig_32894	comp54561_c0_seq11	A0A0B4VSL6	GO:0016021; GO:0020037; GO:0005506; GO:0004497; GO:0016705	226208	94.2	414	24	0	1286	2527	81	494	1.1e-228	802.4	A0A0B4VSL6|A0A0B4VSL6_SALMI Cytochrome P450 CYP720A1 OS=Salvia miltiorrhiza OX=226208 PE=2 SV=1	NA	Solyc03g019870.3.1	AT1G73340.1
Sh_contig_32955	comp54591_c0_seq18	A0A061GT70	GO:0016021; GO:0005516; GO:0006952; GO:0009607	3641	57.3	213	52	6	738	187	377	579	1.4e-51	212.6	A0A061GT70|A0A061GT70_THECC MLO-like protein OS=Theobroma cacao OX=3641 GN=MLO PE=3 SV=1	NA	Solyc06g010033.1.1	AT1G11310.1
Sh_contig_32957	comp54591_c0_seq4	A0A061GT70	GO:0016021; GO:0005516; GO:0006952; GO:0009607	3641	55	200	51	6	264	776	390	579	2.8e-43	184.9	A0A061GT70|A0A061GT70_THECC MLO-like protein OS=Theobroma cacao OX=3641 GN=MLO PE=3 SV=1	NA	Solyc06g010033.1.1	AT1G61560.1
Sh_contig_32959	comp54591_c0_seq9	A0A1U7WFZ3	GO:0016021; GO:0005516; GO:0006952; GO:0009607	4096	70.8	582	119	7	739	2343	30	607	1.9e-227	798.1	A0A1U7WFZ3|A0A1U7WFZ3_NICSY MLO-like protein OS=Nicotiana sylvestris OX=4096 GN=LOC104227114 PE=3 SV=1	K08472	Solyc06g010033.1.1	AT1G61560.1
Sh_contig_33069	comp54624_c0_seq19	A0A2G9HWP7	GO:0016021; GO:0052729; GO:0052730	429701	77.3	238	51	1	1282	578	375	612	2.9e-112	414.8	A0A2G9HWP7|A0A2G9HWP7_9LAMI Sarcosine/dimethylglycine N-methyltransferase OS=Handroanthus impetiginosus OX=429701 GN=CDL12_05359 PE=4 SV=1	NA	Solyc05g012450.3.1	AT1G13860.4
Sh_contig_33075	comp54624_c0_seq39	A0A2G9HWP9		429701	72.2	474	129	1	3375	1954	53	523	1.3e-200	709.5	A0A2G9HWP9|A0A2G9HWP9_9LAMI Uncharacterized protein OS=Handroanthus impetiginosus OX=429701 GN=CDL12_05360 PE=4 SV=1	NA	Solyc04g005425.1.1	AT1G26500.1
Sh_contig_33081	comp54625_c0_seq1	A0A2G9GDJ0	GO:0004806	429701	79.6	373	70	3	1269	2378	1	370	1e-172	616.3	A0A2G9GDJ0|A0A2G9GDJ0_9LAMI Triacylglycerol lipase OS=Handroanthus impetiginosus OX=429701 GN=CDL12_24134 PE=3 SV=1	NA	Solyc03g115960.3.1	AT1G74460.1
Sh_contig_33082	comp54625_c0_seq2	A0A2G9HC85	GO:0004806	429701	79.2	284	59	0	1045	194	87	370	1.7e-132	482.3	A0A2G9HC85|A0A2G9HC85_9LAMI Triacylglycerol lipase OS=Handroanthus impetiginosus OX=429701 GN=CDL12_12223 PE=3 SV=1	NA	Solyc03g115960.3.1	AT1G74460.1
Sh_contig_33093	comp54631_c0_seq1	A0A0H3Y8S3	GO:0046983	226208	71.2	288	48	9	1042	230	1	270	8.7e-87	329.7	A0A0H3Y8S3|A0A0H3Y8S3_SALMI Basic helix-loop-helix transcription factor OS=Salvia miltiorrhiza OX=226208 PE=2 SV=1	NA	Solyc06g064590.2.1	AT4G37850.1
Sh_contig_33155	comp54640_c0_seq6	A0A022R595	GO:0043531	4155	41.8	165	87	5	21	497	609	770	7.1e-17	96.3	A0A022R595|A0A022R595_ERYGU Uncharacterized protein OS=Erythranthe guttata OX=4155 GN=MIMGU_mgv1a018989mg PE=3 SV=1	NA	Solyc04g007090.1.1	NA
Sh_contig_33200	comp54660_c0_seq5	A0A2G3D1G3	GO:0016021; GO:0005524; GO:0016887	80379	73.7	513	135	0	2	1540	988	1500	3e-226	793.5	A0A2G3D1G3|A0A2G3D1G3_CAPCH Pleiotropic drug resistance protein 12 OS=Capsicum chinense OX=80379 GN=BC332_09924 PE=3 SV=1	NA	Solyc03g120980.3.1	AT3G16340.1
Sh_contig_33221	comp54668_c0_seq17	A0A022Q3N0	GO:0043531	4155	43.7	279	136	7	4	819	639	903	1.9e-48	202.2	A0A022Q3N0|A0A022Q3N0_ERYGU Uncharacterized protein OS=Erythranthe guttata OX=4155 GN=MIMGU_mgv1a021133mg PE=3 SV=1	NA	Solyc07g009180.1.1	NA
Sh_contig_33222	comp54668_c0_seq2	A0A022Q3N0	GO:0043531	4155	42.9	240	102	6	905	249	678	903	4.8e-39	171.8	A0A022Q3N0|A0A022Q3N0_ERYGU Uncharacterized protein OS=Erythranthe guttata OX=4155 GN=MIMGU_mgv1a021133mg PE=3 SV=1	NA	Solyc07g009180.1.1	NA
Sh_contig_33224	comp54668_c0_seq29	A0A022Q3N0	GO:0043531	4155	43.9	98	52	3	107	394	814	910	5.5e-11	77	A0A022Q3N0|A0A022Q3N0_ERYGU Uncharacterized protein OS=Erythranthe guttata OX=4155 GN=MIMGU_mgv1a021133mg PE=3 SV=1	NA	Solyc07g009180.1.1	NA
Sh_contig_33231	comp54668_c0_seq8	M1C320		4113	44.3	106	54	1	2	319	280	380	2.5e-15	90.9	M1C320|M1C320_SOLTU Uncharacterized protein OS=Solanum tuberosum OX=4113 PE=4 SV=1	NA	Solyc07g009180.1.1	NA
Sh_contig_33311	comp54698_c0_seq3	A0A022QJK7	GO:0008725; GO:0006284	4155	79.1	172	36	0	704	189	142	313	5.4e-76	293.5	A0A022QJK7|A0A022QJK7_ERYGU Uncharacterized protein OS=Erythranthe guttata OX=4155 GN=MIMGU_mgv1a010390mg PE=4 SV=1	NA	Solyc05g010800.3.1	AT1G13635.1
Sh_contig_33312	comp54698_c0_seq5	A0A022QJK7	GO:0008725; GO:0006284	4155	71.4	318	78	6	64	993	1	313	1.2e-112	415.6	A0A022QJK7|A0A022QJK7_ERYGU Uncharacterized protein OS=Erythranthe guttata OX=4155 GN=MIMGU_mgv1a010390mg PE=4 SV=1	NA	Solyc05g010800.3.1	AT1G13635.1
Sh_contig_33319	comp54702_c0_seq2	A0A022Q4S2	GO:0016021; GO:0005886	4155	73.1	219	41	4	754	152	1	219	5.7e-77	297	A0A022Q4S2|A0A022Q4S2_ERYGU CASP-like protein OS=Erythranthe guttata OX=4155 GN=MIMGU_mgv1a013463mg PE=3 SV=1	NA	Solyc03g120870.3.1	AT3G16300.1
Sh_contig_33348	comp54714_c0_seq1	A0A2G9GC89	GO:0016021; GO:0022857	429701	53.5	400	131	7	69	1193	4	373	6.2e-103	383.6	A0A2G9GC89|A0A2G9GC89_9LAMI WAT1-related protein OS=Handroanthus impetiginosus OX=429701 GN=CDL12_24884 PE=3 SV=1	NA	Solyc07g006290.2.1	AT4G30420.1
Sh_contig_33349	comp54714_c0_seq2	A0A2G9GC89	GO:0016021; GO:0022857	429701	56.8	370	137	6	69	1109	4	373	8.9e-104	386.3	A0A2G9GC89|A0A2G9GC89_9LAMI WAT1-related protein OS=Handroanthus impetiginosus OX=429701 GN=CDL12_24884 PE=3 SV=1	NA	Solyc07g006290.2.1	AT4G30420.1
Sh_contig_33358	comp54716_c0_seq26	A0A0A6ZJV4	GO:0043531	4182	44.9	205	99	4	608	3	250	443	6.3e-36	159.8	A0A0A6ZJV4|A0A0A6ZJV4_SESIN NBS-LRR class resistance protein Fy1-Ry1 OS=Sesamum indicum OX=4182 PE=3 SV=1	NA	Solyc01g087200.3.1	AT3G46730.1
Sh_contig_33409	comp54745_c0_seq2	A0A022QKM7	GO:0043531	4155	36	164	95	5	484	2	137	293	3.3e-18	100.9	A0A022QKM7|A0A022QKM7_ERYGU Uncharacterized protein OS=Erythranthe guttata OX=4155 GN=MIMGU_mgv1a018543mg PE=3 SV=1	NA	Solyc04g009110.1.1	AT1G58848.1
Sh_contig_33473	comp54755_c0_seq1	A0A2G9GSW8	GO:0016021	429701	39.3	252	131	7	117	809	15	265	3.7e-29	139	A0A2G9GSW8|A0A2G9GSW8_9LAMI Uncharacterized protein OS=Handroanthus impetiginosus OX=429701 GN=CDL12_19034 PE=4 SV=1	NA	Solyc01g079370.3.1	AT1G02570.1
Sh_contig_33477	comp54757_c0_seq14	A0A022PTH7	GO:0050660; GO:0016614	4155	61.5	473	166	5	4	1380	12	482	9.5e-165	589	A0A022PTH7|A0A022PTH7_ERYGU Uncharacterized protein OS=Erythranthe guttata OX=4155 GN=MIMGU_mgv1a004131mg PE=3 SV=1	NA	Solyc06g065060.1.1	AT5G44440.1
Sh_contig_33478	comp54757_c0_seq16	A0A022PTH7	GO:0050660; GO:0016614	4155	63.1	453	160	4	110	1450	31	482	2.4e-166	594.3	A0A022PTH7|A0A022PTH7_ERYGU Uncharacterized protein OS=Erythranthe guttata OX=4155 GN=MIMGU_mgv1a004131mg PE=3 SV=1	NA	Solyc06g065060.1.1	AT1G30700.1
Sh_contig_33479	comp54757_c0_seq2	A0A2R6QAJ1		1590841	57.3	260	110	1	1	780	218	476	5.7e-82	313.2	A0A2R6QAJ1|A0A2R6QAJ1_ACTCH Berberine bridge enzyme-like OS=Actinidia chinensis var. chinensis OX=1590841 GN=CEY00_Acc20782 PE=3 SV=1	NA	Solyc06g065070.1.1	AT1G30760.1
Sh_contig_33544	comp54778_c1_seq5	A0A022QRM8	GO:0005634; GO:0003680; GO:0003700; GO:0006351	4155	51.5	101	35	2	687	947	1	101	4.3e-07	64.7	A0A022QRM8|A0A022QRM8_ERYGU AT-hook motif nuclear-localized protein OS=Erythranthe guttata OX=4155 GN=MIMGU_mgv1a010755mg PE=4 SV=1	NA	NA	NA
Sh_contig_33573	comp54796_c0_seq115	A0A2G9HKC0	GO:0001735; GO:0030328	429701	78	481	104	1	1868	432	7	487	4.3e-212	748.4	A0A2G9HKC0|A0A2G9HKC0_9LAMI Prenylcysteine oxidase OS=Handroanthus impetiginosus OX=429701 GN=CDL12_09362 PE=4 SV=1	NA	Solyc12g088020.1.1	AT5G63910.1
Sh_contig_33582	comp54796_c0_seq46	A0A022Q0A1	GO:0043531	4155	43.5	1089	548	21	6312	3148	3	1058	1.6e-222	783.1	A0A022Q0A1|A0A022Q0A1_ERYGU Uncharacterized protein OS=Erythranthe guttata OX=4155 GN=MIMGU_mgv1a000577mg PE=3 SV=1	NA	Solyc12g088020.1.1	AT5G63910.1
Sh_contig_33586	comp54796_c0_seq93	A0A2G9HKC0	GO:0001735; GO:0030328	429701	78	481	104	1	1868	432	7	487	4.4e-212	748.4	A0A2G9HKC0|A0A2G9HKC0_9LAMI Prenylcysteine oxidase OS=Handroanthus impetiginosus OX=429701 GN=CDL12_09362 PE=4 SV=1	NA	Solyc12g088020.1.1	AT5G63910.1
Sh_contig_33591	comp54799_c2_seq8	A0A022R426	GO:0009507; GO:0008977; GO:0004665; GO:0006571	4155	77.2	372	68	4	1790	711	1	367	2.9e-159	571.2	A0A022R426|A0A022R426_ERYGU Uncharacterized protein OS=Erythranthe guttata OX=4155 GN=MIMGU_mgv1a007774mg PE=4 SV=1	NA	Solyc07g007590.1.1	AT1G15710.1
Sh_contig_33613	comp54812_c0_seq1	A0A2G9GX11	GO:0016021	429701	69.1	68	20	1	999	1199	61	128	2.5e-14	89.4	A0A2G9GX11|A0A2G9GX11_9LAMI Uncharacterized protein OS=Handroanthus impetiginosus OX=429701 GN=CDL12_17600 PE=4 SV=1	NA	Solyc07g008280.3.1	AT3G15760.1
Sh_contig_33614	comp54812_c0_seq2	A0A2G9GX11	GO:0016021	429701	69.1	68	20	1	478	278	61	128	1.1e-14	89.7	A0A2G9GX11|A0A2G9GX11_9LAMI Uncharacterized protein OS=Handroanthus impetiginosus OX=429701 GN=CDL12_17600 PE=4 SV=1	NA	Solyc07g008280.3.1	AT3G15760.1
Sh_contig_33711	comp54857_c0_seq5	A0A2G9IAD1	GO:0016021; GO:0016874; GO:0008270	429701	63.6	349	113	6	1038	4	32	370	8.3e-103	383.3	A0A2G9IAD1|A0A2G9IAD1_9LAMI Ubiquitin--protein ligase OS=Handroanthus impetiginosus OX=429701 GN=CDL12_00526 PE=4 SV=1	NA	Solyc06g016770.3.1	AT5G60580.2
Sh_contig_33715	comp54860_c0_seq2	A0A2G9G1Q9		429701	59.1	132	39	5	2	382	4	125	3.9e-25	124	A0A2G9G1Q9|A0A2G9G1Q9_9LAMI Uncharacterized protein OS=Handroanthus impetiginosus OX=429701 GN=CDL12_28267 PE=4 SV=1	NA	Solyc01g108170.3.1	AT4G34419.1
Sh_contig_33772	comp54880_c0_seq1	A0A2G9HVY0	GO:0005623; GO:0016021; GO:0008308; GO:0006873	429701	67.3	452	117	7	2250	3515	15	465	5.4e-163	584.7	A0A2G9HVY0|A0A2G9HVY0_9LAMI Uncharacterized protein OS=Handroanthus impetiginosus OX=429701 GN=CDL12_05634 PE=4 SV=1	NA	Solyc03g007770.3.1	AT5G24030.1
Sh_contig_33894	comp54922_c2_seq34	A0A022QUE6	GO:0030870; GO:0016887; GO:0006281; GO:0000723	4155	71.6	959	270	1	3138	6014	360	1316	0	1173.3	A0A022QUE6|A0A022QUE6_ERYGU Uncharacterized protein OS=Erythranthe guttata OX=4155 GN=MIMGU_mgv1a000274mg PE=4 SV=1	NA	Solyc05g053800.3.1	AT2G31970.1
Sh_contig_33976	comp54963_c1_seq1	A0A200R716	GO:0010997; GO:0097027; GO:1904668	56857	70.7	242	64	2	1007	300	213	453	3.9e-95	358.2	A0A200R716|A0A200R716_9MAGN WD40 repeat OS=Macleaya cordata OX=56857 GN=BVC80_1833g160 PE=4 SV=1	NA	Solyc08g005420.3.1	AT4G33270.1
Sh_contig_34098	comp55013_c0_seq2	A0A022QWL6	GO:0005618; GO:0045330; GO:0004857; GO:0030599; GO:0042545; GO:0045490	4155	69	248	72	3	698	1432	4	249	5e-92	347.4	A0A022QWL6|A0A022QWL6_ERYGU Pectinesterase OS=Erythranthe guttata OX=4155 GN=MIMGU_mgv1a005025mg PE=3 SV=1	NA	Solyc01g091050.3.1	AT2G45220.1
Sh_contig_34119	comp55021_c0_seq2	A0A061FHT3	GO:0006355; GO:0006351	3641	68.6	497	135	8	74	1534	1	486	4.3e-186	660.2	A0A061FHT3|A0A061FHT3_THECC GRAS family transcription factor OS=Theobroma cacao OX=3641 GN=TCM_035069 PE=3 SV=1	NA	Solyc11g013150.1.1	AT4G08250.1
Sh_contig_34142	comp55027_c0_seq6	B2LVF3	GO:0016021	34256	49	841	266	9	7	2076	122	950	1.8e-29	140.2	B2LVF3|B2LVF3_MENPI Verticillium wilt resistance-like protein OS=Mentha piperita OX=34256 GN=Ve1 PE=4 SV=1	NA	Solyc09g005080.1.1	AT2G32680.1
Sh_contig_34159	comp55032_c0_seq9	A0A0B4VSX6	GO:0020037; GO:0005506; GO:0004497; GO:0016705	226208	69.6	454	127	3	1511	183	23	476	7.8e-190	672.9	A0A0B4VSX6|A0A0B4VSX6_SALMI Cytochrome P450 CYP716D25 OS=Salvia miltiorrhiza OX=226208 PE=2 SV=1	NA	Solyc01g028805.1.1	AT5G36110.1
Sh_contig_34160	comp55034_c0_seq10	A0A2G9FXQ9	GO:0016021; GO:0015297; GO:0015238	429701	77.1	275	63	0	122	946	41	315	1.5e-109	406	A0A2G9FXQ9|A0A2G9FXQ9_9LAMI Protein DETOXIFICATION OS=Handroanthus impetiginosus OX=429701 GN=CDL12_29816 PE=3 SV=1	NA	Solyc01g109310.3.1	AT1G47530.1
Sh_contig_34197	comp55043_c2_seq6	A0A022QIQ1		4155	64.4	101	36	0	569	267	1	101	1.1e-24	122.9	A0A022QIQ1|A0A022QIQ1_ERYGU Uncharacterized protein (Fragment) OS=Erythranthe guttata OX=4155 GN=MIMGU_mgv1a024743mg PE=4 SV=1	NA	Solyc01g073840.1.1	AT2G42060.1
Sh_contig_34201	comp55047_c0_seq3	A0A022RAR0	GO:0048046; GO:0005618; GO:0004553; GO:0016762; GO:0042546; GO:0071555; GO:0010411	4155	68.5	254	72	2	975	235	23	275	1.3e-98	369.4	A0A022RAR0|A0A022RAR0_ERYGU Xyloglucan endotransglucosylase/hydrolase (Fragment) OS=Erythranthe guttata OX=4155 GN=MIMGU_mgv1a021219mg PE=3 SV=1	NA	Solyc12g017240.2.1	AT3G23730.1
Sh_contig_34202	comp55047_c0_seq5	A0A022QQM5	GO:0048046; GO:0005618; GO:0004553; GO:0016762; GO:0042546; GO:0071555; GO:0010411	4155	71.1	291	80	3	1097	231	1	289	1.6e-120	441.8	A0A022QQM5|A0A022QQM5_ERYGU Xyloglucan endotransglucosylase/hydrolase OS=Erythranthe guttata OX=4155 GN=MIMGU_mgv1a011198mg PE=3 SV=1	NA	Solyc07g056000.2.1	AT3G23730.1
Sh_contig_34250	comp55063_c0_seq3	A0A022RKN6	GO:0008061; GO:0004568; GO:0005975; GO:0016998; GO:0006032	4155	78.3	249	47	2	1082	1819	2	246	7.6e-115	423.7	A0A022RKN6|A0A022RKN6_ERYGU Uncharacterized protein (Fragment) OS=Erythranthe guttata OX=4155 GN=MIMGU_mgv1a023931mg PE=4 SV=1	NA	Solyc04g072000.3.1	AT3G54420.1
Sh_contig_34251	comp55063_c0_seq5	A0A2G9HBS9	GO:0008061; GO:0004568; GO:0005975; GO:0016998; GO:0006032	429701	68.2	129	33	3	59	436	10	133	2.4e-39	171	A0A2G9HBS9|A0A2G9HBS9_9LAMI Putative chitinase OS=Handroanthus impetiginosus OX=429701 GN=CDL12_12357 PE=4 SV=1	NA	Solyc06g053380.3.1	AT2G43590.1
Sh_contig_34256	comp55064_c0_seq33	A0A022Q4K0		4155	80.7	379	69	2	2044	3180	58	432	5.9e-169	604.4	A0A022Q4K0|A0A022Q4K0_ERYGU Uncharacterized protein OS=Erythranthe guttata OX=4155 GN=MIMGU_mgv1a006738mg PE=4 SV=1	NA	Solyc02g093520.3.1	AT5G14420.1
Sh_contig_34257	comp55064_c0_seq5	A0A022Q4K0		4155	83.9	56	9	0	522	355	377	432	9.7e-20	106.3	A0A022Q4K0|A0A022Q4K0_ERYGU Uncharacterized protein OS=Erythranthe guttata OX=4155 GN=MIMGU_mgv1a006738mg PE=4 SV=1	NA	Solyc02g093520.3.1	AT5G14420.1
Sh_contig_34279	comp55073_c0_seq1	A0A0A6ZK06	GO:0043531	4182	46.3	257	99	3	2	655	339	595	1.5e-51	211.8	A0A0A6ZK06|A0A0A6ZK06_SESIN NBS-LRR class resistance protein Fy12-Ry1 (Fragment) OS=Sesamum indicum OX=4182 PE=2 SV=1	NA	Solyc10g008220.3.1	AT3G46730.1
Sh_contig_34310	comp55081_c0_seq1	R4KZ64	GO:0005634; GO:0003677; GO:0003700; GO:0006351	226208	91.1	56	5	0	2	169	96	151	4.7e-20	106.7	R4KZ64|R4KZ64_SALMI ERF1 OS=Salvia miltiorrhiza OX=226208 GN=ERF1 PE=2 SV=1	NA	Solyc08g078180.1.1	AT5G47220.1
Sh_contig_34341	comp55100_c0_seq1	A0A022PTH7	GO:0050660; GO:0016614	4155	72.9	144	39	0	434	3	84	227	2.5e-58	233.8	A0A022PTH7|A0A022PTH7_ERYGU Uncharacterized protein OS=Erythranthe guttata OX=4155 GN=MIMGU_mgv1a004131mg PE=3 SV=1	NA	Solyc06g065060.1.1	AT5G44390.1
Sh_contig_34357	comp55105_c0_seq9	A0A022S2F0	GO:0016021	4155	40.8	179	104	2	3	536	58	235	5.6e-27	130.2	A0A022S2F0|A0A022S2F0_ERYGU Uncharacterized protein OS=Erythranthe guttata OX=4155 GN=MIMGU_mgv1a012770mg PE=3 SV=1	NA	Solyc06g084130.3.1	AT3G63310.1
Sh_contig_34402	comp55123_c0_seq8	A0A022Q018		4155	56.5	306	113	5	1168	2040	4	304	8.2e-81	310.8	A0A022Q018|A0A022Q018_ERYGU Uncharacterized protein OS=Erythranthe guttata OX=4155 GN=MIMGU_mgv1a010707mg PE=4 SV=1	NA	Solyc06g083160.1.1	AT3G07350.1
Sh_contig_34616	comp55195_c0_seq1	A0A022S152		4155	60.3	121	41	4	520	861	3	123	4.3e-25	124.8	A0A022S152|A0A022S152_ERYGU Uncharacterized protein OS=Erythranthe guttata OX=4155 GN=MIMGU_mgv1a021221mg PE=4 SV=1	NA	Solyc07g063090.1.1	AT1G53130.1
Sh_contig_34627	comp55202_c0_seq1	R4KZ64	GO:0005634; GO:0003677; GO:0003700; GO:0006351	226208	67.8	90	26	1	498	229	96	182	1.9e-22	114.8	R4KZ64|R4KZ64_SALMI ERF1 OS=Salvia miltiorrhiza OX=226208 GN=ERF1 PE=2 SV=1	NA	Solyc08g078180.1.1	AT5G47220.1
Sh_contig_34666	comp55219_c0_seq4	A0A2G9I008	GO:0043531	429701	45.5	444	225	8	1299	2609	28	461	4.7e-88	335.1	A0A2G9I008|A0A2G9I008_9LAMI Apoptotic ATPase OS=Handroanthus impetiginosus OX=429701 GN=CDL12_04212 PE=3 SV=1	NA	Solyc05g009630.3.1	AT3G46730.1
Sh_contig_34670	comp55221_c0_seq1	A0A022R200	GO:0016021; GO:0005840; GO:0003735; GO:0006412	4155	36.6	415	190	13	78	1265	1	361	2.6e-50	209.5	A0A022R200|A0A022R200_ERYGU Uncharacterized protein OS=Erythranthe guttata OX=4155 GN=MIMGU_mgv1a020708mg PE=4 SV=1	NA	Solyc02g087990.3.1	AT3G01175.1
Sh_contig_34753	comp55258_c0_seq11	A0A2G9HXI4		429701	90.2	245	22	2	909	1637	2	246	3.9e-124	454.5	A0A2G9HXI4|A0A2G9HXI4_9LAMI Uncharacterized protein OS=Handroanthus impetiginosus OX=429701 GN=CDL12_05076 PE=4 SV=1	NA	Solyc07g007320.2.1	AT2G12646.1
Sh_contig_34754	comp55258_c0_seq6	A0A2G9HXI4		429701	90.8	238	20	2	1038	331	9	246	1.5e-119	439.1	A0A2G9HXI4|A0A2G9HXI4_9LAMI Uncharacterized protein OS=Handroanthus impetiginosus OX=429701 GN=CDL12_05076 PE=4 SV=1	NA	Solyc07g007320.2.1	AT2G12646.1
Sh_contig_34937	comp55300_c0_seq2	V4U972	GO:0016021; GO:0009055	85681	67.1	76	25	0	106	333	61	136	4.3e-20	107.1	V4U972|V4U972_9ROSI Uncharacterized protein (Fragment) OS=Citrus clementina OX=85681 GN=CICLE_v10030039mg PE=4 SV=1	NA	Solyc09g075810.3.1	AT3G17675.1
Sh_contig_34938	comp55300_c0_seq7	V4U972	GO:0016021; GO:0009055	85681	58.7	138	51	3	1721	2122	1	136	2.3e-33	153.3	V4U972|V4U972_9ROSI Uncharacterized protein (Fragment) OS=Citrus clementina OX=85681 GN=CICLE_v10030039mg PE=4 SV=1	NA	Solyc09g075810.3.1	AT3G17675.1
Sh_contig_34942	comp55301_c0_seq6	M1ANX6	GO:0016021; GO:0015297; GO:0015238	4113	67.8	242	76	2	723	4	1	242	1.3e-80	308.9	M1ANX6|M1ANX6_SOLTU Uncharacterized protein OS=Solanum tuberosum OX=4113 GN=102601478 PE=4 SV=1	NA	Solyc02g063260.3.1	AT1G71140.1
Sh_contig_34967	comp55312_c0_seq18	A0A022PNY9		4155	56	91	39	1	291	22	106	196	9.9e-15	89.4	A0A022PNY9|A0A022PNY9_ERYGU Uncharacterized protein OS=Erythranthe guttata OX=4155 GN=MIMGU_mgv1a013846mg PE=4 SV=1	NA	Solyc09g061440.3.1	AT4G13200.1
Sh_contig_35006	comp55327_c0_seq8	A0A022R4S9		4155	48.5	511	208	8	286	1659	1	509	1.3e-104	389.4	A0A022R4S9|A0A022R4S9_ERYGU Uncharacterized protein OS=Erythranthe guttata OX=4155 GN=MIMGU_mgv1a000247mg PE=4 SV=1	NA	Solyc02g014130.2.1	AT5G23150.1
Sh_contig_35028	comp55329_c0_seq14	A0A022REJ4		4155	79.8	440	87	1	1556	243	786	1225	6.2e-208	732.6	A0A022REJ4|A0A022REJ4_ERYGU Uncharacterized protein OS=Erythranthe guttata OX=4155 GN=MIMGU_mgv1a023448mg PE=4 SV=1	NA	Solyc04g057940.3.1	AT3G06880.2
Sh_contig_35096	comp55354_c0_seq3	A0A0B4VRK8	GO:0020037; GO:0005506; GO:0004497; GO:0016705	226208	83.2	208	35	0	710	87	302	509	1.6e-99	371.3	A0A0B4VRK8|A0A0B4VRK8_SALMI Cytochrome P450 CYP92A73 OS=Salvia miltiorrhiza OX=226208 PE=2 SV=1	NA	Solyc03g122360.3.1	AT2G45550.1
Sh_contig_35098	comp55355_c0_seq1	A0A022RDG5		4155	62.5	240	85	3	318	1022	8	247	1.5e-83	318.9	A0A022RDG5|A0A022RDG5_ERYGU Uncharacterized protein OS=Erythranthe guttata OX=4155 GN=MIMGU_mgv1a022712mg PE=4 SV=1	NA	Solyc01g109230.3.1	AT2G16050.1
Sh_contig_35099	comp55355_c0_seq2	A0A022RDG5		4155	62.9	240	84	3	981	277	8	247	3.2e-84	321.2	A0A022RDG5|A0A022RDG5_ERYGU Uncharacterized protein OS=Erythranthe guttata OX=4155 GN=MIMGU_mgv1a022712mg PE=4 SV=1	NA	Solyc01g109230.3.1	AT2G16050.1
Sh_contig_35256	comp55401_c1_seq49	A0A2G9H688	GO:0005634; GO:0005524; GO:0032502; GO:0006355; GO:0006351	429701	59.9	548	175	12	112	1620	29	576	1.7e-145	525.4	A0A2G9H688|A0A2G9H688_9LAMI Uncharacterized protein OS=Handroanthus impetiginosus OX=429701 GN=CDL12_14341 PE=4 SV=1	NA	Solyc02g092070.3.1	AT2G22840.1
Sh_contig_35267	comp55401_c1_seq64	A0A2G9H688	GO:0005634; GO:0005524; GO:0032502; GO:0006355; GO:0006351	429701	73	440	102	5	1419	151	137	576	5.7e-161	577.4	A0A2G9H688|A0A2G9H688_9LAMI Uncharacterized protein OS=Handroanthus impetiginosus OX=429701 GN=CDL12_14341 PE=4 SV=1	NA	Solyc02g092070.3.1	AT2G22840.1
Sh_contig_35322	comp55415_c0_seq2	A0A2R6Q370		1590841	69.1	97	30	0	228	518	41	137	3.4e-31	144.1	A0A2R6Q370|A0A2R6Q370_ACTCH Doublesex-and mab-3-related transcription factor OS=Actinidia chinensis var. chinensis OX=1590841 GN=CEY00_Acc22658 PE=4 SV=1	NA	Solyc08g075760.3.1	NA
Sh_contig_35325	comp55415_c0_seq8	F6I094	GO:0036377	29760	57.5	496	164	13	1970	3334	1	490	1.2e-127	467.2	F6I094|F6I094_VITVI Uncharacterized protein OS=Vitis vinifera OX=29760 GN=VIT_02s0033g01210 PE=4 SV=1	NA	Solyc08g075760.3.1	NA
Sh_contig_35328	comp55416_c0_seq32	A0A2I0WKM1	GO:0016021	906689	78.2	55	12	0	556	392	395	449	1e-18	102.8	A0A2I0WKM1|A0A2I0WKM1_9ASPA Lysine histidine transporter 1 OS=Dendrobium catenatum OX=906689 GN=LHT1 PE=4 SV=1	NA	Solyc02g093860.3.1	AT5G40780.1
Sh_contig_35330	comp55416_c0_seq34	A0A022RXX6	GO:0016021	4155	66.1	481	132	1	2336	894	1	450	1.3e-185	659.1	A0A022RXX6|A0A022RXX6_ERYGU Uncharacterized protein OS=Erythranthe guttata OX=4155 GN=MIMGU_mgv1a006274mg PE=4 SV=1	NA	Solyc02g093860.3.1	AT5G40780.1
Sh_contig_35358	comp55426_c0_seq5	A0A2G9H9V3	GO:0016021; GO:0016874; GO:0008270	429701	68.4	507	112	10	288	1691	1	498	4e-158	567.4	A0A2G9H9V3|A0A2G9H9V3_9LAMI Ubiquitin--protein ligase OS=Handroanthus impetiginosus OX=429701 GN=CDL12_13063 PE=4 SV=1	NA	Solyc09g007680.3.1	AT5G60580.2
Sh_contig_35406	comp55439_c0_seq7	A0A2G9H3W3	GO:0016021; GO:0005516; GO:0006952; GO:0009607	429701	63	257	71	2	765	1	223	457	3.1e-86	327.4	A0A2G9H3W3|A0A2G9H3W3_9LAMI MLO-like protein OS=Handroanthus impetiginosus OX=429701 GN=MLO PE=3 SV=1	NA	Solyc03g095650.3.1	AT1G61560.1
Sh_contig_35438	comp55458_c1_seq12	A0A022QUB6	GO:0016021	4155	56.8	176	73	2	532	5	5	177	4e-48	201.8	A0A022QUB6|A0A022QUB6_ERYGU Uncharacterized protein OS=Erythranthe guttata OX=4155 GN=MIMGU_mgv1a022973mg PE=4 SV=1	NA	Solyc09g009230.2.1	AT2G36430.1
Sh_contig_35441	comp55458_c1_seq6	A0A022QUB6	GO:0016021	4155	54.4	180	79	2	544	5	1	177	1.5e-48	202.2	A0A022QUB6|A0A022QUB6_ERYGU Uncharacterized protein OS=Erythranthe guttata OX=4155 GN=MIMGU_mgv1a022973mg PE=4 SV=1	NA	Solyc09g009230.2.1	AT2G36430.1
Sh_contig_35442	comp55458_c1_seq9	A0A022QUB6	GO:0016021	4155	54.7	181	74	3	547	5	5	177	1.3e-47	199.1	A0A022QUB6|A0A022QUB6_ERYGU Uncharacterized protein OS=Erythranthe guttata OX=4155 GN=MIMGU_mgv1a022973mg PE=4 SV=1	NA	Solyc09g009230.2.1	AT2G36430.1
Sh_contig_35452	comp55462_c0_seq4	A0A2G9GJD4	GO:0005789	429701	41.6	250	123	3	27	725	159	402	8.2e-41	176.8	A0A2G9GJD4|A0A2G9GJD4_9LAMI VAMP-associated protein involved in inositol metabolism OS=Handroanthus impetiginosus OX=429701 GN=CDL12_22067 PE=4 SV=1	NA	Solyc01g090910.3.1	AT3G60600.1
Sh_contig_35539	comp55498_c0_seq11	A0A2G9HRA6	GO:0043531	429701	45.9	399	200	11	1528	365	465	858	1e-70	277.3	A0A2G9HRA6|A0A2G9HRA6_9LAMI Apoptotic ATPase OS=Handroanthus impetiginosus OX=429701 GN=CDL12_07354 PE=3 SV=1	NA	Solyc04g009240.2.1	AT1G53350.1
Sh_contig_35541	comp55498_c0_seq16	A0A068V7Y9	GO:0043531	49390	52.9	70	33	0	3	212	793	862	1.3e-09	72	A0A068V7Y9|A0A068V7Y9_COFCA Uncharacterized protein OS=Coffea canephora OX=49390 GN=GSCOC_T00005244001 PE=3 SV=1	NA	Solyc04g009290.1.1	AT5G35450.1
Sh_contig_35542	comp55498_c0_seq3	A0A2G9HVU9	GO:0043531	429701	44.8	183	97	3	1	546	760	939	5.3e-26	126.7	A0A2G9HVU9|A0A2G9HVU9_9LAMI Apoptotic ATPase OS=Handroanthus impetiginosus OX=429701 GN=CDL12_05644 PE=3 SV=1	NA	Solyc04g009150.1.1	AT1G58602.1
Sh_contig_35580	comp55518_c0_seq10	A0A059PSK5	GO:0003677	226208	62.7	233	55	7	928	239	37	240	1.1e-67	266.9	A0A059PSK5|A0A059PSK5_SALMI MYB-related transcription factor OS=Salvia miltiorrhiza OX=226208 GN=MYB8 PE=2 SV=1	NA	Solyc09g008250.3.1	AT5G65790.1
Sh_contig_35581	comp55518_c0_seq3	A0A059PSK5	GO:0003677	226208	62.7	233	55	7	928	239	37	240	1.1e-67	266.9	A0A059PSK5|A0A059PSK5_SALMI MYB-related transcription factor OS=Salvia miltiorrhiza OX=226208 GN=MYB8 PE=2 SV=1	NA	Solyc09g008250.3.1	AT5G65790.1
Sh_contig_35610	comp55523_c0_seq34	A0A2G9FYE6	GO:0036459	429701	89.8	176	18	0	2380	2907	176	351	1.2e-93	354	A0A2G9FYE6|A0A2G9FYE6_9LAMI OTU (Ovarian tumor)-like cysteine protease OS=Handroanthus impetiginosus OX=429701 GN=CDL12_19574 PE=4 SV=1	NA	Solyc11g069810.2.1	AT5G04250.1
Sh_contig_35648	comp55532_c1_seq4	A0A2G9HSY0	GO:0016021; GO:0005524; GO:0004674	429701	83.7	166	26	1	495	1	378	543	5.4e-74	287	A0A2G9HSY0|A0A2G9HSY0_9LAMI Serine/threonine protein kinase OS=Handroanthus impetiginosus OX=429701 GN=CDL12_06748 PE=4 SV=1	NA	Solyc08g081940.3.1	AT4G23740.1
Sh_contig_35655	comp55534_c0_seq14	A0A2G9FXQ9	GO:0016021; GO:0015297; GO:0015238	429701	71.5	200	57	0	839	240	314	513	8.6e-76	293.1	A0A2G9FXQ9|A0A2G9FXQ9_9LAMI Protein DETOXIFICATION OS=Handroanthus impetiginosus OX=429701 GN=CDL12_29816 PE=3 SV=1	NA	Solyc01g109320.3.1	AT1G47530.1
Sh_contig_35657	comp55534_c0_seq6	A0A2G9FXQ9	GO:0016021; GO:0015297; GO:0015238	429701	75.3	473	117	0	1658	240	41	513	1.2e-203	719.5	A0A2G9FXQ9|A0A2G9FXQ9_9LAMI Protein DETOXIFICATION OS=Handroanthus impetiginosus OX=429701 GN=CDL12_29816 PE=3 SV=1	NA	Solyc01g109320.3.1	AT1G47530.1
Sh_contig_35725	comp55557_c1_seq3	A0A2G9GG60	GO:0016021; GO:0015743	429701	46.6	595	154	7	2090	387	20	477	9.5e-127	463.4	A0A2G9GG60|A0A2G9GG60_9LAMI Uncharacterized protein OS=Handroanthus impetiginosus OX=429701 GN=CDL12_23467 PE=4 SV=1	NA	Solyc10g081890.2.1	AT3G11680.1
Sh_contig_35766	comp55575_c0_seq24	A0A220NVG1	GO:0016021; GO:0010295; GO:0020037; GO:0005506	4442	54.1	377	85	7	570	1538	83	425	9.3e-91	344	A0A220NVG1|A0A220NVG1_CAMSI Abscisic acid 8'-hydroxylase 3 OS=Camellia sinensis OX=4442 PE=2 SV=1	NA	Solyc04g071150.3.1	AT1G19630.1
Sh_contig_35767	comp55575_c0_seq4	A0A022PRM8	GO:0020037; GO:0005506; GO:0004497; GO:0016705	4155	60	275	57	4	570	1337	39	279	7.3e-73	284.6	A0A022PRM8|A0A022PRM8_ERYGU Uncharacterized protein OS=Erythranthe guttata OX=4155 GN=MIMGU_mgv1a024410mg PE=3 SV=1	NA	Solyc04g071150.3.1	AT5G45340.1
Sh_contig_35847	comp55606_c4_seq13	A0A022Q3Q6	GO:0043531	4155	40.2	174	83	5	886	383	1	159	9.4e-18	100.1	A0A022Q3Q6|A0A022Q3Q6_ERYGU Uncharacterized protein OS=Erythranthe guttata OX=4155 GN=MIMGU_mgv1a023991mg PE=4 SV=1	NA	NA	NA
Sh_contig_35872	comp55610_c0_seq1	A0A2G9GKA7	GO:0004647	429701	58.9	90	35	2	243	509	151	239	2e-20	108.6	A0A2G9GKA7|A0A2G9GKA7_9LAMI Phosphoglycerate mutase OS=Handroanthus impetiginosus OX=429701 GN=CDL12_21815 PE=4 SV=1	NA	Solyc02g065080.3.1	AT3G50520.1
Sh_contig_35888	comp55619_c0_seq5	A0A022Q115	GO:0043531	4155	43.5	85	41	3	8	259	524	602	0.00041	53.1	A0A022Q115|A0A022Q115_ERYGU Uncharacterized protein (Fragment) OS=Erythranthe guttata OX=4155 GN=MIMGU_mgv1a026954mg PE=4 SV=1	NA	NA	NA
Sh_contig_35928	comp55627_c0_seq4	A0A022QU99	GO:0005576; GO:0020037; GO:0046872; GO:0004601; GO:0042744; GO:0006979	4155	78.8	66	14	0	392	195	255	320	4.1e-20	106.7	A0A022QU99|A0A022QU99_ERYGU Peroxidase OS=Erythranthe guttata OX=4155 GN=MIMGU_mgv1a021792mg PE=3 SV=1	NA	Solyc11g018800.2.1	AT1G14550.1
Sh_contig_35929	comp55627_c1_seq5	A0A022QU99	GO:0005576; GO:0020037; GO:0046872; GO:0004601; GO:0042744; GO:0006979	4155	80.6	129	25	0	577	963	192	320	3.4e-54	221.5	A0A022QU99|A0A022QU99_ERYGU Peroxidase OS=Erythranthe guttata OX=4155 GN=MIMGU_mgv1a021792mg PE=3 SV=1	NA	Solyc11g018800.2.1	AT1G14550.1
Sh_contig_35967	comp55649_c0_seq2	A0A022RH42	GO:0043531	4155	41.3	126	69	2	2	376	514	635	2.1e-13	84.3	A0A022RH42|A0A022RH42_ERYGU Uncharacterized protein OS=Erythranthe guttata OX=4155 GN=MIMGU_mgv1a019343mg PE=3 SV=1	NA	NA	NA
Sh_contig_35980	comp55651_c0_seq4	R4L315	GO:0003677	4151	71.6	176	50	0	584	1111	57	232	2.4e-62	248.8	R4L315|R4L315_ANTMA DIV and RAD interacting factor 2 OS=Antirrhinum majus OX=4151 GN=DRIF2 PE=2 SV=1	NA	Solyc08g013980.3.1	AT3G07565.4
Sh_contig_36022	comp55667_c0_seq13	A0A1U8A5F1	GO:0016021; GO:0030247	4432	48.8	123	58	3	2481	2122	77	197	2.2e-21	114.4	A0A1U8A5F1|A0A1U8A5F1_NELNU putative RING-H2 finger protein ATL21A OS=Nelumbo nucifera OX=4432 GN=LOC104600433 PE=4 SV=1	NA	Solyc01g095850.1.1	AT5G07040.1
Sh_contig_36101	comp55682_c0_seq2	A0A2G9GFJ7	GO:0016021	429701	55.3	293	118	3	1013	165	23	312	6.5e-94	353.2	A0A2G9GFJ7|A0A2G9GFJ7_9LAMI Uncharacterized protein OS=Handroanthus impetiginosus OX=429701 GN=CDL12_23410 PE=4 SV=1	NA	Solyc05g053950.3.1	AT1G30130.1
Sh_contig_36103	comp55682_c0_seq6	A0A022Q6C2		4155	48.3	145	62	2	130	534	170	311	1.5e-35	158.7	A0A022Q6C2|A0A022Q6C2_ERYGU Uncharacterized protein OS=Erythranthe guttata OX=4155 GN=MIMGU_mgv1a010424mg PE=4 SV=1	NA	Solyc05g053950.3.1	AT1G30130.1
Sh_contig_36124	comp55685_c0_seq1	A0A175YGT7	GO:0016021	79200	72.7	275	74	1	1233	409	191	464	4.5e-106	394.8	A0A175YGT7|A0A175YGT7_DAUCA Uncharacterized protein OS=Daucus carota subsp. sativus OX=79200 GN=DCAR_030146 PE=4 SV=1	K14207	Solyc02g065680.3.1	AT3G30390.1
Sh_contig_36139	comp55688_c0_seq6	A0A2G9I9R7	GO:0005634; GO:0003677; GO:0006355; GO:0006351	429701	67.5	317	67	6	280	1128	1	315	6.9e-112	413.3	A0A2G9I9R7|A0A2G9I9R7_9LAMI Uncharacterized protein OS=Handroanthus impetiginosus OX=429701 GN=CDL12_00749 PE=4 SV=1	NA	Solyc07g066330.3.1	AT1G56010.2
Sh_contig_36173	comp55699_c1_seq14	A0A2G9HT25	GO:0005634; GO:0003677; GO:0003700; GO:0006351	429701	54.2	155	57	2	563	141	4	158	4.2e-37	164.5	A0A2G9HT25|A0A2G9HT25_9LAMI Uncharacterized protein OS=Handroanthus impetiginosus OX=429701 GN=CDL12_06633 PE=4 SV=1	NA	Solyc01g090310.2.1	AT2G44840.1
Sh_contig_36175	comp55699_c1_seq17	A0A2G9HT25	GO:0005634; GO:0003677; GO:0003700; GO:0006351	429701	55.1	156	56	2	747	322	4	159	4.2e-36	161.8	A0A2G9HT25|A0A2G9HT25_9LAMI Uncharacterized protein OS=Handroanthus impetiginosus OX=429701 GN=CDL12_06633 PE=4 SV=1	NA	Solyc01g090310.2.1	AT2G44840.1
Sh_contig_36176	comp55699_c1_seq19	V7CIT0	GO:0005634; GO:0003677; GO:0003700; GO:0006351	3885	64.8	122	34	3	643	299	96	215	6.6e-32	147.1	V7CIT0|V7CIT0_PHAVU Uncharacterized protein OS=Phaseolus vulgaris OX=3885 GN=PHAVU_002G055700g PE=4 SV=1	K09286	Solyc08g078170.1.1	AT5G47220.1
Sh_contig_36177	comp55699_c1_seq2	A0A022PXA9	GO:0005634; GO:0003677; GO:0003700; GO:0006351	4155	71	155	36	2	739	299	23	176	7.9e-53	216.5	A0A022PXA9|A0A022PXA9_ERYGU Uncharacterized protein OS=Erythranthe guttata OX=4155 GN=MIMGU_mgv1a018364mg PE=4 SV=1	NA	Solyc05g052050.1.1	AT4G17500.1
Sh_contig_36179	comp55699_c1_seq22	A0A2G9HK50	GO:0005634; GO:0003677; GO:0003700; GO:0006351	429701	72.1	140	25	2	621	244	124	263	4.9e-44	187.6	A0A2G9HK50|A0A2G9HK50_9LAMI Uncharacterized protein OS=Handroanthus impetiginosus OX=429701 GN=CDL12_09441 PE=4 SV=1	NA	Solyc05g052050.1.1	AT5G47220.1
Sh_contig_36275	comp55736_c0_seq7	A0A022RES3		4155	76.2	303	72	0	623	1531	389	691	2.5e-135	491.5	A0A022RES3|A0A022RES3_ERYGU Uncharacterized protein OS=Erythranthe guttata OX=4155 GN=MIMGU_mgv1a002286mg PE=4 SV=1	NA	Solyc11g045240.2.1	AT3G54720.1
Sh_contig_36347	comp55764_c0_seq3	A0A1B0VRQ6	GO:0016747	41228	69.1	433	112	4	1395	160	1	432	4.4e-165	590.1	A0A1B0VRQ6|A0A1B0VRQ6_9LAMI Acyltransferase ACT5 OS=Plectranthus barbatus OX=41228 PE=2 SV=1	NA	Solyc05g014330.1.1	AT1G24430.1
Sh_contig_36376	comp55772_c0_seq1	A0A2G9FZX6	GO:0005524; GO:0004674	429701	75.7	214	51	1	869	228	175	387	3e-87	331.3	A0A2G9FZX6|A0A2G9FZX6_9LAMI Serine/threonine protein kinase OS=Handroanthus impetiginosus OX=429701 GN=CDL12_28890 PE=4 SV=1	NA	Solyc07g041940.3.1	AT2G05940.1
Sh_contig_36381	comp55772_c0_seq23	A0A2G9FZX6	GO:0005524; GO:0004674	429701	81	279	53	0	1035	1871	110	388	1.1e-127	466.5	A0A2G9FZX6|A0A2G9FZX6_9LAMI Serine/threonine protein kinase OS=Handroanthus impetiginosus OX=429701 GN=CDL12_28890 PE=4 SV=1	NA	Solyc07g041940.3.1	AT2G05940.1
Sh_contig_36382	comp55772_c0_seq26	A0A2G9FZX6	GO:0005524; GO:0004674	429701	76.1	272	54	2	783	1	1	272	6e-114	419.5	A0A2G9FZX6|A0A2G9FZX6_9LAMI Serine/threonine protein kinase OS=Handroanthus impetiginosus OX=429701 GN=CDL12_28890 PE=4 SV=1	NA	Solyc07g041940.3.1	AT2G05940.1
Sh_contig_36386	comp55772_c0_seq8	A0A2G9FZX6	GO:0005524; GO:0004674	429701	71	93	27	0	13	291	295	387	2e-28	134.8	A0A2G9FZX6|A0A2G9FZX6_9LAMI Serine/threonine protein kinase OS=Handroanthus impetiginosus OX=429701 GN=CDL12_28890 PE=4 SV=1	NA	Solyc07g041940.3.1	AT2G05940.1
Sh_contig_36393	comp55773_c0_seq34	A0A2G9I2V2	GO:0008422; GO:0102483; GO:0005975	429701	76.9	455	105	0	1598	234	57	511	1.9e-217	765.4	A0A2G9I2V2|A0A2G9I2V2_9LAMI Beta-glucosidase, lactase phlorizinhydrolase OS=Handroanthus impetiginosus OX=429701 GN=CDL12_03177 PE=3 SV=1	NA	Solyc10g045240.2.1	AT5G44640.1
Sh_contig_36398	comp55773_c0_seq49	A0A2G9I2V2	GO:0008422; GO:0102483; GO:0005975	429701	47.1	136	39	4	19	426	1	103	5e-20	106.7	A0A2G9I2V2|A0A2G9I2V2_9LAMI Beta-glucosidase, lactase phlorizinhydrolase OS=Handroanthus impetiginosus OX=429701 GN=CDL12_03177 PE=3 SV=1	NA	Solyc01g074040.1.1	AT2G25630.1
Sh_contig_36477	comp55800_c0_seq4	A0A2G9HFB3	GO:0016491	429701	64.6	367	127	2	1376	2467	11	377	2.1e-139	505.8	A0A2G9HFB3|A0A2G9HFB3_9LAMI Iridoid synthase OS=Handroanthus impetiginosus OX=429701 GN=CDL12_11158 PE=4 SV=1	NA	Solyc01g091670.3.1	AT5G58750.1
Sh_contig_36633	comp55847_c0_seq18	A0A2G9HCK9		429701	83.7	239	39	0	1169	453	256	494	6.3e-115	423.3	A0A2G9HCK9|A0A2G9HCK9_9LAMI Uncharacterized protein OS=Handroanthus impetiginosus OX=429701 GN=CDL12_12129 PE=4 SV=1	NA	Solyc05g006660.3.1	AT1G59650.1
Sh_contig_36696	comp55872_c0_seq2	A0A022Q4J7	GO:0016021	4155	56.1	711	283	9	2249	159	11	706	3.7e-193	684.1	A0A022Q4J7|A0A022Q4J7_ERYGU Uncharacterized protein OS=Erythranthe guttata OX=4155 GN=MIMGU_mgv1a022144mg PE=4 SV=1	NA	Solyc08g078760.1.1	AT5G47580.1
Sh_contig_36710	comp55880_c0_seq8	A0A022PPH3	GO:0016747	4155	62.2	294	110	1	1116	1997	153	445	3.9e-104	388.3	A0A022PPH3|A0A022PPH3_ERYGU Uncharacterized protein OS=Erythranthe guttata OX=4155 GN=MIMGU_mgv1a006316mg PE=4 SV=1	NA	Solyc11g008630.2.1	AT1G65450.1
Sh_contig_36826	comp55918_c0_seq12	A0A2G9I856	GO:0016021	429701	82.5	607	106	0	1998	178	178	784	4.1e-298	1033.1	A0A2G9I856|A0A2G9I856_9LAMI Putative small molecule transporter OS=Handroanthus impetiginosus OX=429701 GN=CDL12_01346 PE=4 SV=1	NA	Solyc09g090360.3.1	AT1G68740.1
Sh_contig_36872	comp55931_c0_seq2	A0A2U1M6E8		35608	43.4	419	201	9	1217	12	637	1036	9.2e-79	303.1	A0A2U1M6E8|A0A2U1M6E8_ARTAN Serine/threonine/dual specificity protein kinase, catalytic domain-containing protein OS=Artemisia annua OX=35608 GN=CTI12_AA413270 PE=4 SV=1	NA	Solyc02g014030.2.1	AT5G39000.1
Sh_contig_36960	comp55962_c0_seq3	A0A022R5D5		4155	42.4	191	72	6	1146	670	30	214	2.6e-22	115.5	A0A022R5D5|A0A022R5D5_ERYGU Uncharacterized protein OS=Erythranthe guttata OX=4155 GN=MIMGU_mgv1a018155mg PE=4 SV=1	NA	NA	AT3G09110.1
Sh_contig_37051	comp55990_c0_seq2	B0F4H2	GO:0020037; GO:0005506; GO:0004497; GO:0016705	292239	64.5	234	57	2	933	304	230	461	9.4e-79	303.9	B0F4H2|B0F4H2_MENAR Menthofuran synthase OS=Mentha arvensis OX=292239 PE=3 SV=1	NA	Solyc03g111880.3.1	AT3G48270.1
Sh_contig_37134	comp56021_c0_seq1	A0A1S4BKC0		4097	73.3	632	140	8	2241	427	168	797	2.4e-261	910.6	A0A1S4BKC0|A0A1S4BKC0_TOBAC uncharacterized protein LOC107809241 OS=Nicotiana tabacum OX=4097 GN=LOC107809241 PE=4 SV=1	NA	Solyc08g079545.1.1	AT1G62870.1
Sh_contig_37266	comp56054_c0_seq24	A0A2P5S2V5	GO:0005623; GO:0008199; GO:0004322; GO:0006879; GO:0006826	3634	70.6	34	10	0	782	883	148	181	0.00096	53.9	A0A2P5S2V5|A0A2P5S2V5_GOSBA Ferritin OS=Gossypium barbadense OX=3634 GN=GOBAR_DD09699 PE=3 SV=1	NA	NA	NA
Sh_contig_37340	comp56084_c0_seq27	A0A2G9HTL8		429701	73.4	248	56	1	1	744	6	243	1.2e-104	390.6	A0A2G9HTL8|A0A2G9HTL8_9LAMI Uncharacterized protein OS=Handroanthus impetiginosus OX=429701 GN=CDL12_06428 PE=4 SV=1	NA	Solyc12g014200.2.1	AT1G73140.1
Sh_contig_37496	comp56120_c0_seq16	A0A1S3ZIV2	GO:0005887; GO:0008515	4097	80.3	66	13	0	110	307	316	381	5e-21	110.9	A0A1S3ZIV2|A0A1S3ZIV2_TOBAC sucrose transport protein SUC4-like OS=Nicotiana tabacum OX=4097 GN=LOC107787232 PE=4 SV=1	K15378	Solyc04g076960.3.1	AT1G09960.1
Sh_contig_37582	comp56149_c0_seq1	A0A2G9HK77	GO:0043531	429701	59.4	64	23	1	2	184	268	331	2.1e-12	82	A0A2G9HK77|A0A2G9HK77_9LAMI Apoptotic ATPase OS=Handroanthus impetiginosus OX=429701 GN=CDL12_09425 PE=3 SV=1	NA	NA	NA
Sh_contig_37601	comp56155_c0_seq4	A0A068TTN6	GO:0004519; GO:0003676; GO:0006308	49390	60.2	339	79	6	166	1164	7	295	3.2e-112	415.6	A0A068TTN6|A0A068TTN6_COFCA Uncharacterized protein OS=Coffea canephora OX=49390 GN=GSCOC_T00029262001 PE=4 SV=1	NA	Solyc02g078920.3.1	AT4G21585.1
Sh_contig_37644	comp56174_c0_seq1	A0A2G9GR56	GO:0006355; GO:0006351	429701	55.3	530	225	8	116	1681	1	526	2.3e-153	551.6	A0A2G9GR56|A0A2G9GR56_9LAMI Uncharacterized protein OS=Handroanthus impetiginosus OX=429701 GN=CDL12_19654 PE=3 SV=1	NA	Solyc05g053420.1.1	AT1G66350.1
Sh_contig_37695	comp56187_c0_seq10	A0A068VBK0	GO:0016491	49390	82	495	84	3	1911	439	7	500	2.3e-236	827.4	A0A068VBK0|A0A068VBK0_COFCA Uncharacterized protein OS=Coffea canephora OX=49390 GN=GSCOC_T00011600001 PE=4 SV=1	NA	Solyc01g087590.3.1	AT5G13700.1
Sh_contig_37696	comp56187_c0_seq11	A0A068VBK0	GO:0016491	49390	75.6	431	71	4	1719	439	100	500	2.2e-183	651.7	A0A068VBK0|A0A068VBK0_COFCA Uncharacterized protein OS=Coffea canephora OX=49390 GN=GSCOC_T00011600001 PE=4 SV=1	NA	Solyc01g087590.3.1	AT5G13700.1
Sh_contig_37754	comp56203_c0_seq47	A0A2R6QVS9		1590841	52.9	157	52	8	889	455	84	230	1.9e-27	133.3	A0A2R6QVS9|A0A2R6QVS9_ACTCH Nuclear transcription factor Y subunit A-10 like OS=Actinidia chinensis var. chinensis OX=1590841 GN=CEY00_Acc13347 PE=4 SV=1	NA	Solyc01g006930.3.1	AT3G05690.1
Sh_contig_37906	comp56248_c0_seq24	A0A2G9GI53		429701	75.1	425	105	1	2243	972	109	533	6.5e-191	677.6	A0A2G9GI53|A0A2G9GI53_9LAMI Uncharacterized protein OS=Handroanthus impetiginosus OX=429701 GN=CDL12_22503 PE=4 SV=1	NA	Solyc01g099980.3.1	AT1G56230.1
Sh_contig_38008	comp56274_c1_seq1	S8DHX0	GO:0005634; GO:0003700; GO:0043565; GO:0006351	192259	65.5	238	63	5	188	850	1	236	9.3e-67	263.1	S8DHX0|S8DHX0_9LAMI Uncharacterized protein (Fragment) OS=Genlisea aurea OX=192259 GN=M569_15845 PE=4 SV=1	NA	Solyc07g055280.3.1	AT3G58710.1
Sh_contig_38027	comp56277_c0_seq124	A0A2G9GLZ5	GO:0016021; GO:0005524; GO:0004674	429701	72.2	309	83	3	1716	2639	73	379	2.7e-124	455.7	A0A2G9GLZ5|A0A2G9GLZ5_9LAMI Serine/threonine protein kinase OS=Handroanthus impetiginosus OX=429701 GN=CDL12_21147 PE=3 SV=1	NA	Solyc04g071870.1.1	AT5G42440.1
Sh_contig_38063	comp56277_c0_seq82	A0A022R2M7	GO:0005524; GO:0004674	4155	70.6	377	107	2	146	1273	1	374	1.1e-150	542.3	A0A022R2M7|A0A022R2M7_ERYGU Uncharacterized protein OS=Erythranthe guttata OX=4155 GN=MIMGU_mgv1a008428mg PE=3 SV=1	NA	Solyc09g007730.3.1	AT1G16670.1
Sh_contig_38102	comp56284_c0_seq4	A0A251TA88	GO:0004553; GO:0003676; GO:0005975; GO:0015074	4232	65.5	293	101	0	485	1363	7	299	1.3e-113	419.1	A0A251TA88|A0A251TA88_HELAN Putative ribonuclease H-like domain-containing protein OS=Helianthus annuus OX=4232 GN=HannXRQ_Chr11g0333161 PE=4 SV=1	NA	Solyc10g038180.2.1	ATMG00300.1
Sh_contig_38197	comp56315_c0_seq9	A0A022R9N1	GO:0016757; GO:0006486	4155	78.9	147	31	0	460	900	1	147	1.6e-62	249.2	A0A022R9N1|A0A022R9N1_ERYGU Uncharacterized protein (Fragment) OS=Erythranthe guttata OX=4155 GN=MIMGU_mgv1a0063811mg PE=4 SV=1	NA	Solyc11g066320.2.1	AT2G28110.1
Sh_contig_38203	comp56317_c0_seq15	A0A2G9GXE9	GO:0016021; GO:0022857	429701	70.3	555	125	9	1781	183	1	537	5.8e-205	723	A0A2G9GXE9|A0A2G9GXE9_9LAMI H+/oligopeptide symporter OS=Handroanthus impetiginosus OX=429701 GN=CDL12_06385 PE=4 SV=1	NA	Solyc01g103030.3.1	AT1G59740.1
Sh_contig_38365	comp56368_c0_seq36	A0A022QBW6	GO:0016021; GO:0071446; GO:0031347; GO:2000031	4155	42.1	209	112	4	238	855	46	248	7.9e-32	147.5	A0A022QBW6|A0A022QBW6_ERYGU Uncharacterized protein OS=Erythranthe guttata OX=4155 GN=MIMGU_mgv1a003623mg PE=4 SV=1	NA	Solyc07g061740.3.1	AT4G03500.1
Sh_contig_38451	comp56386_c0_seq4	A0A1U7VZH0	GO:0016021; GO:0005249; GO:0034765	4096	63.8	735	240	4	2301	169	14	746	8.1e-269	936.4	A0A1U7VZH0|A0A1U7VZH0_NICSY potassium channel SKOR-like isoform X1 OS=Nicotiana sylvestris OX=4096 GN=LOC104222255 PE=4 SV=1	K21867	Solyc11g011500.2.1	AT3G02850.1
Sh_contig_38604	comp56425_c0_seq5	A0A022PS94	GO:0043531	4155	43.2	280	149	5	1244	414	561	833	7.3e-55	223.8	A0A022PS94|A0A022PS94_ERYGU Uncharacterized protein OS=Erythranthe guttata OX=4155 GN=MIMGU_mgv1a001245mg PE=3 SV=1	NA	Solyc05g009630.3.1	NA
Sh_contig_38605	comp56425_c0_seq7	A0A022RV14	GO:0043531	4155	41.7	180	101	4	538	2	563	739	3.8e-24	120.6	A0A022RV14|A0A022RV14_ERYGU Uncharacterized protein OS=Erythranthe guttata OX=4155 GN=MIMGU_mgv1a025232mg PE=4 SV=1	NA	Solyc07g009180.1.1	NA
Sh_contig_38612	comp56427_c0_seq19	A0A2G9I0X9	GO:0016021; GO:0022857	429701	77	578	129	1	1846	3579	1	574	1.2e-259	905.6	A0A2G9I0X9|A0A2G9I0X9_9LAMI H+/oligopeptide symporter OS=Handroanthus impetiginosus OX=429701 GN=CDL12_03853 PE=4 SV=1	NA	Solyc09g072780.2.1	AT5G46050.1
Sh_contig_38644	comp56435_c0_seq12	A0A022Q5P4	GO:0016788	4155	63.9	180	65	0	833	294	205	384	3.2e-69	271.2	A0A022Q5P4|A0A022Q5P4_ERYGU Uncharacterized protein OS=Erythranthe guttata OX=4155 GN=MIMGU_mgv1a008099mg PE=3 SV=1	NA	Solyc05g013680.3.1	AT3G26430.1
Sh_contig_38715	comp56452_c0_seq1	A0A2G9I8H3	GO:0000502	429701	69.8	467	137	2	1663	266	1	464	1.1e-112	416.8	A0A2G9I8H3|A0A2G9I8H3_9LAMI 26S proteasome regulatory complex, subunit PSMD10 OS=Handroanthus impetiginosus OX=429701 GN=CDL12_01188 PE=4 SV=1	NA	Solyc09g074290.1.1	AT2G03430.1
Sh_contig_38725	comp56456_c0_seq1	A0A022PS94	GO:0043531	4155	46.6	264	137	3	2	793	539	798	9.3e-56	226.1	A0A022PS94|A0A022PS94_ERYGU Uncharacterized protein OS=Erythranthe guttata OX=4155 GN=MIMGU_mgv1a001245mg PE=3 SV=1	NA	Solyc10g008220.3.1	NA
Sh_contig_38845	comp56489_c0_seq5	A0A022PW06	GO:0016758; GO:0008152	4155	68.1	282	86	1	44	877	18	299	1.7e-111	411.4	A0A022PW06|A0A022PW06_ERYGU Glycosyltransferase OS=Erythranthe guttata OX=4155 GN=MIMGU_mgv1a005050mg PE=3 SV=1	NA	Solyc05g052870.3.1	AT1G22400.1
Sh_contig_39000	comp56540_c0_seq84	A0A2G9HA58		429701	58.9	611	186	13	2037	250	1	561	1.5e-184	655.6	A0A2G9HA58|A0A2G9HA58_9LAMI Uncharacterized protein OS=Handroanthus impetiginosus OX=429701 GN=CDL12_12968 PE=4 SV=1	NA	Solyc02g090260.2.1	AT3G50430.1
Sh_contig_39036	comp56542_c0_seq189	A0A022QMH9	GO:0008168; GO:0035246	4155	82.5	538	85	4	59	1669	1	530	3.4e-256	893.6	A0A022QMH9|A0A022QMH9_ERYGU Protein arginine N-methyltransferase OS=Erythranthe guttata OX=4155 GN=MIMGU_mgv1a002660mg PE=3 SV=1	NA	Solyc08g005970.3.1	AT4G31120.1
Sh_contig_39053	comp56542_c0_seq55	A0A022QMH9	GO:0008168; GO:0035246	4155	78.5	578	76	3	59	1792	1	530	4e-260	906.7	A0A022QMH9|A0A022QMH9_ERYGU Protein arginine N-methyltransferase OS=Erythranthe guttata OX=4155 GN=MIMGU_mgv1a002660mg PE=3 SV=1	NA	Solyc08g005970.3.1	AT4G31120.1
Sh_contig_39093	comp56550_c0_seq35	A0A2G9G2Q2	GO:0016021; GO:0005524; GO:0008559	429701	55.8	224	55	2	672	4	712	892	1.5e-54	221.9	A0A2G9G2Q2|A0A2G9G2Q2_9LAMI Pleiotropic drug resistance proteins (PDR1-15), ABC superfamily OS=Handroanthus impetiginosus OX=429701 GN=CDL12_27899 PE=3 SV=1	NA	Solyc01g101070.3.1	AT2G26910.1
Sh_contig_39099	comp56550_c0_seq62	A0A2G9GCM5	GO:0016021; GO:0005524; GO:0015419; GO:0102025	429701	70.6	296	84	1	889	11	106	401	2.4e-114	421	A0A2G9GCM5|A0A2G9GCM5_9LAMI Pleiotropic drug resistance proteins (PDR1-15), ABC superfamily OS=Handroanthus impetiginosus OX=429701 GN=CDL12_24517 PE=3 SV=1	NA	Solyc01g101070.3.1	AT3G53480.1
Sh_contig_39133	comp56569_c0_seq2	A0A2G9GN57	GO:0003723; GO:0009020	429701	83.2	226	36	2	127	801	1	225	2.2e-100	375.9	A0A2G9GN57|A0A2G9GN57_9LAMI RNA Methylase, SpoU family OS=Handroanthus impetiginosus OX=429701 GN=CDL12_20783 PE=4 SV=1	NA	Solyc01g080470.3.1	AT4G15520.1
Sh_contig_39138	comp56571_c0_seq6	A0A2G9GKW9	GO:0005874; GO:0005524; GO:0008017; GO:0003777; GO:0007018	429701	82.1	702	120	4	2400	304	1	699	0	1109.7	A0A2G9GKW9|A0A2G9GKW9_9LAMI Kinesin-like protein OS=Handroanthus impetiginosus OX=429701 GN=CDL12_21552 PE=3 SV=1	NA	Solyc03g120810.3.1	AT3G16060.1
Sh_contig_39236	comp56597_c0_seq1	A0A022R3X0	GO:0005524; GO:0003952; GO:0009435	4155	71.2	465	130	2	2434	1040	1	461	8.1e-202	713	A0A022R3X0|A0A022R3X0_ERYGU Uncharacterized protein (Fragment) OS=Erythranthe guttata OX=4155 GN=MIMGU_mgv1a0019881mg PE=4 SV=1	NA	Solyc08g082830.3.1	AT1G55090.1
Sh_contig_39285	comp56611_c0_seq7	A0A2G9HID0		429701	47.1	119	62	1	956	1312	38	155	6.2e-22	115.2	A0A2G9HID0|A0A2G9HID0_9LAMI Uncharacterized protein OS=Handroanthus impetiginosus OX=429701 GN=CDL12_10055 PE=4 SV=1	NA	Solyc09g064277.1.1	NA
Sh_contig_39333	comp56629_c0_seq17	A0A2G9H3W3	GO:0016021; GO:0005516; GO:0006952; GO:0009607	429701	70.3	455	131	3	84	1442	5	457	4.8e-185	656.8	A0A2G9H3W3|A0A2G9H3W3_9LAMI MLO-like protein OS=Handroanthus impetiginosus OX=429701 GN=MLO PE=3 SV=1	NA	Solyc04g049090.3.1	AT1G61560.1
Sh_contig_39368	comp56636_c0_seq14	A0A022Q7E2	GO:0043531	4155	38.4	138	76	4	2	403	84	216	2.8e-11	77.4	A0A022Q7E2|A0A022Q7E2_ERYGU Uncharacterized protein OS=Erythranthe guttata OX=4155 GN=MIMGU_mgv1a025003mg PE=3 SV=1	NA	NA	AT1G58400.1
Sh_contig_39371	comp56636_c0_seq18	A0A022Q7E2	GO:0043531	4155	38.3	115	63	4	2	322	84	198	5.5e-07	62.8	A0A022Q7E2|A0A022Q7E2_ERYGU Uncharacterized protein OS=Erythranthe guttata OX=4155 GN=MIMGU_mgv1a025003mg PE=3 SV=1	NA	NA	NA
Sh_contig_39375	comp56636_c0_seq8	A0A022Q8L0	GO:0043531	4155	40.9	171	91	3	144	656	2	162	8.5e-21	109.8	A0A022Q8L0|A0A022Q8L0_ERYGU Uncharacterized protein OS=Erythranthe guttata OX=4155 GN=MIMGU_mgv1a022015mg PE=4 SV=1	NA	NA	NA
Sh_contig_39482	comp56670_c2_seq48	A0A022QF23	GO:0031262	4155	64.8	244	85	1	750	22	1	244	4e-83	317.8	A0A022QF23|A0A022QF23_ERYGU Uncharacterized protein OS=Erythranthe guttata OX=4155 GN=MIMGU_mgv1a006241mg PE=4 SV=1	NA	Solyc10g019040.2.1	AT1G61000.1
Sh_contig_39592	comp56701_c0_seq1	M4E220	GO:0005524; GO:0004672	51351	92.9	42	3	0	531	656	510	551	1.4e-13	85.9	M4E220|M4E220_BRARP Uncharacterized protein OS=Brassica rapa subsp. pekinensis OX=51351 PE=4 SV=1	NA	Solyc12g013990.2.1	AT2G31010.1
Sh_contig_39608	comp56709_c0_seq21	A0A2G9HLJ4	GO:0016021	429701	43	100	54	3	180	476	7	104	1.8e-12	82.8	A0A2G9HLJ4|A0A2G9HLJ4_9LAMI Uncharacterized protein OS=Handroanthus impetiginosus OX=429701 GN=CDL12_08906 PE=4 SV=1	NA	NA	NA
Sh_contig_39621	comp56710_c0_seq57	A0A2G9I3F2	GO:0102490; GO:0102485; GO:0102486; GO:0102491; GO:0102488; GO:0102487; GO:0102489	429701	38.2	651	150	1	2107	155	50	448	2.7e-118	435.3	A0A2G9I3F2|A0A2G9I3F2_9LAMI Nucleoside phosphatase OS=Handroanthus impetiginosus OX=429701 GN=CDL12_02993 PE=3 SV=1	NA	Solyc02g032550.2.1	AT5G18280.2
Sh_contig_39640	comp56717_c0_seq1	A0A2G9IAE9	GO:0043531	429701	45.4	183	89	3	540	13	3	181	6.2e-30	140.6	A0A2G9IAE9|A0A2G9IAE9_9LAMI Apoptotic ATPase OS=Handroanthus impetiginosus OX=429701 GN=CDL12_00519 PE=3 SV=1	NA	Solyc12g096920.1.1	AT1G50180.1
Sh_contig_39641	comp56717_c0_seq3	A0A2G9IAE9	GO:0043531	429701	45.4	183	89	3	540	13	3	181	4.5e-30	141.4	A0A2G9IAE9|A0A2G9IAE9_9LAMI Apoptotic ATPase OS=Handroanthus impetiginosus OX=429701 GN=CDL12_00519 PE=3 SV=1	NA	Solyc12g096920.1.1	AT1G50180.1
Sh_contig_39798	comp56757_c0_seq11	A0A022PPM5		4155	41.4	215	109	7	1040	1657	36	242	1.4e-30	143.7	A0A022PPM5|A0A022PPM5_ERYGU Uncharacterized protein OS=Erythranthe guttata OX=4155 GN=MIMGU_mgv11b016770mg PE=4 SV=1	NA	Solyc09g015020.1.1	AT3G46230.1
Sh_contig_39805	comp56759_c0_seq14	A0A2G9FZM8	GO:0043531	429701	42.3	130	68	3	51	425	147	274	5.6e-15	89.7	A0A2G9FZM8|A0A2G9FZM8_9LAMI Apoptotic ATPase OS=Handroanthus impetiginosus OX=429701 GN=CDL12_29177 PE=3 SV=1	NA	Solyc02g027080.2.1	AT3G46730.1
Sh_contig_39807	comp56759_c0_seq19	A0A022QAP3	GO:0043531	4155	49.3	71	35	1	281	490	1	71	0.0001	55.8	A0A022QAP3|A0A022QAP3_ERYGU Uncharacterized protein OS=Erythranthe guttata OX=4155 GN=MIMGU_mgv1a020732mg PE=4 SV=1	NA	NA	NA
Sh_contig_39813	comp56759_c0_seq36	A0A022PTW2	GO:0043531	4155	36.8	467	222	10	470	1831	2	408	1.8e-62	249.6	A0A022PTW2|A0A022PTW2_ERYGU Uncharacterized protein OS=Erythranthe guttata OX=4155 GN=MIMGU_mgv1a023002mg PE=4 SV=1	NA	Solyc05g054340.3.1	AT3G46730.1
Sh_contig_39831	comp56763_c0_seq2	A0A022Q6I8	GO:0043531	4155	40.6	128	59	5	372	4	191	306	2.1e-10	74.3	A0A022Q6I8|A0A022Q6I8_ERYGU Uncharacterized protein (Fragment) OS=Erythranthe guttata OX=4155 GN=MIMGU_mgv1a020047mg PE=4 SV=1	NA	Solyc08g074250.2.1	AT3G46530.1
Sh_contig_39832	comp56763_c0_seq20	A0A022QAP3	GO:0043531	4155	43.9	173	89	4	501	7	205	377	1e-28	135.6	A0A022QAP3|A0A022QAP3_ERYGU Uncharacterized protein OS=Erythranthe guttata OX=4155 GN=MIMGU_mgv1a020732mg PE=4 SV=1	NA	Solyc12g009450.2.1	AT1G50180.1
Sh_contig_39835	comp56763_c0_seq26	A0A022PS94	GO:0043531	4155	40.3	499	262	15	1431	1	84	568	1.5e-83	319.3	A0A022PS94|A0A022PS94_ERYGU Uncharacterized protein OS=Erythranthe guttata OX=4155 GN=MIMGU_mgv1a001245mg PE=3 SV=1	NA	Solyc06g062440.3.1	AT3G46530.1
Sh_contig_39837	comp56763_c0_seq29	A0A022PTW2	GO:0043531	4155	38.9	514	271	14	1468	2	108	603	1.6e-80	309.3	A0A022PTW2|A0A022PTW2_ERYGU Uncharacterized protein OS=Erythranthe guttata OX=4155 GN=MIMGU_mgv1a023002mg PE=4 SV=1	NA	Solyc12g009450.2.1	AT1G53350.1
Sh_contig_39933	comp56796_c0_seq34	A0A2G9H238	GO:0043531	429701	57.1	198	68	8	593	6	55	237	1.2e-44	188.7	A0A2G9H238|A0A2G9H238_9LAMI Uncharacterized protein OS=Handroanthus impetiginosus OX=429701 GN=CDL12_15846 PE=3 SV=1	NA	Solyc12g096920.1.1	AT1G50180.1
Sh_contig_39942	comp56798_c1_seq1	A0A2G9GD61	GO:0043531	429701	52.3	107	48	2	11	325	385	490	5.5e-18	99.4	A0A2G9GD61|A0A2G9GD61_9LAMI Apoptotic ATPase OS=Handroanthus impetiginosus OX=429701 GN=CDL12_24244 PE=3 SV=1	NA	Solyc10g085460.2.1	AT3G14470.1
Sh_contig_39993	comp56817_c0_seq24	A0A2G9GC63		429701	76.6	367	83	2	601	1692	41	407	1.7e-161	578.6	A0A2G9GC63|A0A2G9GC63_9LAMI Uncharacterized protein OS=Handroanthus impetiginosus OX=429701 GN=CDL12_24605 PE=4 SV=1	NA	Solyc03g111870.3.1	AT3G01650.1
Sh_contig_40000	comp56817_c0_seq8	A0A2G9GC63		429701	83.6	195	32	0	717	133	111	305	1.4e-90	341.7	A0A2G9GC63|A0A2G9GC63_9LAMI Uncharacterized protein OS=Handroanthus impetiginosus OX=429701 GN=CDL12_24605 PE=4 SV=1	NA	Solyc02g093520.3.1	AT3G01650.1
Sh_contig_40074	comp5685_c0_seq1	A0A022QBT3	GO:0005509	4155	63.5	74	27	0	90	311	18	91	4.4e-17	96.3	A0A022QBT3|A0A022QBT3_ERYGU Uncharacterized protein OS=Erythranthe guttata OX=4155 GN=MIMGU_mgv1a016979mg PE=4 SV=1	NA	Solyc04g079080.2.1	AT1G24620.1
Sh_contig_40111	comp56858_c0_seq39	A0A2G9H6E4	GO:0005634; GO:0003677; GO:0006355	429701	66.7	162	42	6	609	1061	4	164	4.4e-49	204.5	A0A2G9H6E4|A0A2G9H6E4_9LAMI Uncharacterized protein OS=Handroanthus impetiginosus OX=429701 GN=CDL12_14326 PE=4 SV=1	NA	Solyc02g076850.2.1	AT1G29160.1
Sh_contig_40241	comp56887_c0_seq11	A0A022Q8N4	GO:0043531	4155	43	486	243	14	1553	147	298	766	9e-95	356.7	A0A022Q8N4|A0A022Q8N4_ERYGU Uncharacterized protein OS=Erythranthe guttata OX=4155 GN=MIMGU_mgv1a022056mg PE=4 SV=1	NA	Solyc11g020100.2.1	AT1G58848.1
Sh_contig_40243	comp56887_c0_seq2	A0A022QLE5	GO:0043531	4155	37.3	311	172	8	876	1	418	724	2e-43	185.3	A0A022QLE5|A0A022QLE5_ERYGU Uncharacterized protein (Fragment) OS=Erythranthe guttata OX=4155 GN=MIMGU_mgv1a022452mg PE=4 SV=1	NA	Solyc07g009180.1.1	NA
Sh_contig_40423	comp56916_c1_seq3	A0A2G9GK56	GO:0043531	429701	53.7	147	53	2	397	2	394	540	1.7e-29	137.9	A0A2G9GK56|A0A2G9GK56_9LAMI Apoptotic ATPase OS=Handroanthus impetiginosus OX=429701 GN=CDL12_21779 PE=4 SV=1	NA	Solyc10g008220.3.1	AT3G46730.1
Sh_contig_40444	comp5692_c0_seq1	A0A2G9GA22	GO:0016787; GO:0046856	429701	67.3	211	57	4	603	4	87	296	1.6e-73	285	A0A2G9GA22|A0A2G9GA22_9LAMI Inositol polyphosphate 5-phosphatase OS=Handroanthus impetiginosus OX=429701 GN=CDL12_25417 PE=4 SV=1	NA	Solyc01g005090.3.1	AT2G01900.1
Sh_contig_40454	comp56922_c0_seq4	A0A2G9HK17	GO:0016021	429701	74	50	13	0	1	150	756	805	1.9e-12	80.9	A0A2G9HK17|A0A2G9HK17_9LAMI Uncharacterized protein OS=Handroanthus impetiginosus OX=429701 GN=CDL12_09470 PE=4 SV=1	NA	Solyc06g075970.3.1	AT2G28780.1
Sh_contig_40577	comp56956_c0_seq16	A0A2G9GV42	GO:0016021; GO:0005524; GO:0005509; GO:0030247; GO:0004674	429701	34.1	182	112	4	534	1	51	228	1.9e-27	132.5	A0A2G9GV42|A0A2G9GV42_9LAMI Serine/threonine protein kinase OS=Handroanthus impetiginosus OX=429701 GN=CDL12_18556 PE=4 SV=1	NA	Solyc11g072140.2.1	AT1G16260.1
Sh_contig_40660	comp56975_c0_seq2	R4KZ64	GO:0005634; GO:0003677; GO:0003700; GO:0006351	226208	52.7	110	35	4	386	694	3	102	1.4e-18	102.4	R4KZ64|R4KZ64_SALMI ERF1 OS=Salvia miltiorrhiza OX=226208 GN=ERF1 PE=2 SV=1	NA	Solyc08g007230.2.1	AT4G17500.1
Sh_contig_40661	comp56975_c0_seq3	R4KZ64	GO:0005634; GO:0003677; GO:0003700; GO:0006351	226208	59	122	24	6	386	739	3	102	1.4e-24	122.5	R4KZ64|R4KZ64_SALMI ERF1 OS=Salvia miltiorrhiza OX=226208 GN=ERF1 PE=2 SV=1	NA	Solyc08g007230.2.1	AT4G17500.1
Sh_contig_40674	comp56976_c0_seq5	A0A022PWB5	GO:0030136; GO:0005545; GO:0030276; GO:0048268	4155	59.2	615	203	12	2037	307	1	605	1e-175	627.1	A0A022PWB5|A0A022PWB5_ERYGU Uncharacterized protein OS=Erythranthe guttata OX=4155 GN=MIMGU_mgv1a003145mg PE=4 SV=1	NA	Solyc01g104870.3.1	AT1G03050.1
Sh_contig_40700	comp56989_c1_seq11	A0A022R254	GO:0005789; GO:0016021; GO:0016757	4155	75.5	294	67	2	1123	257	242	535	1.3e-126	463.8	A0A022R254|A0A022R254_ERYGU Mannosyltransferase OS=Erythranthe guttata OX=4155 GN=MIMGU_mgv1a004248mg PE=3 SV=1	NA	Solyc07g006330.2.1	AT5G14850.1
Sh_contig_40829	comp57015_c0_seq23	A0A2G9GXW8	GO:0005524; GO:0004712	429701	78	377	74	2	1455	328	85	453	5.3e-164	587	A0A2G9GXW8|A0A2G9GXW8_9LAMI Tyrosine kinase OS=Handroanthus impetiginosus OX=429701 GN=CDL12_17360 PE=4 SV=1	NA	Solyc12g094410.2.1	AT4G38470.1
Sh_contig_40834	comp57015_c0_seq43	A0A022PTI3	GO:0005524; GO:0004672	4155	72.7	545	107	6	2051	441	1	511	1.7e-222	781.6	A0A022PTI3|A0A022PTI3_ERYGU Uncharacterized protein OS=Erythranthe guttata OX=4155 GN=MIMGU_mgv1a004130mg PE=4 SV=1	NA	Solyc12g094410.2.1	AT4G38470.1
Sh_contig_40837	comp57015_c0_seq50	A0A2G9GXW8	GO:0005524; GO:0004712	429701	81	385	73	0	1487	333	69	453	2.1e-178	635.2	A0A2G9GXW8|A0A2G9GXW8_9LAMI Tyrosine kinase OS=Handroanthus impetiginosus OX=429701 GN=CDL12_17360 PE=4 SV=1	NA	Solyc12g094410.2.1	AT4G38470.1
Sh_contig_40839	comp57015_c0_seq9	A0A022PTI3	GO:0005524; GO:0004672	4155	80.2	242	46	1	1053	328	286	525	1.3e-108	403.3	A0A022PTI3|A0A022PTI3_ERYGU Uncharacterized protein OS=Erythranthe guttata OX=4155 GN=MIMGU_mgv1a004130mg PE=4 SV=1	NA	Solyc12g094410.2.1	AT4G38470.1
Sh_contig_40968	comp57042_c0_seq14	A0A2G9H796		429701	67.7	99	32	0	1000	1296	333	431	9.7e-34	153.7	A0A2G9H796|A0A2G9H796_9LAMI Uncharacterized protein OS=Handroanthus impetiginosus OX=429701 GN=CDL12_14019 PE=4 SV=1	NA	Solyc08g078570.2.1	AT5G47460.1
Sh_contig_41113	comp57097_c0_seq3	A0A2G9H140	GO:0020037; GO:0005506; GO:0016705	429701	50.5	97	46	1	20	310	12	106	7.9e-19	102.1	A0A2G9H140|A0A2G9H140_9LAMI Uncharacterized protein OS=Handroanthus impetiginosus OX=429701 GN=CDL12_16189 PE=4 SV=1	NA	Solyc01g010490.3.1	AT4G31500.1
[truncated: 767 more rows]

## Sheet: cluster26_annotation
Query	Uniprot subject	GO	TaxId	Percent Identity	Alignment Length	Number of mismatches	Gap open	Query start	Query end	Subject start	Subject end	E-value	Bit score	Master	KO	Tomato subject	Arabidopsis subject	Arabidopsis
[truncated: 841 more rows]

## Sheet: cluster25_annotation
Query	Uniprot subject	GO	TaxId	Percent Identity	Alignment Length	Number of mismatches	Gap open	Query start	Query end	Subject start	Subject end	E-value	Bit score	Master	KO	Tomato subject	Arabidopsis subject	Arabidopsis
[truncated: 949 more rows]

[truncated: 24 more sheets: cluster24_annotation, cluster23_annotation, cluster22_annotation, cluster21_annotation, cluster20_annotation, cluster19_annotation, cluster18_annotation, cluster17_annotation, cluster16_annotation, cluster15_annotation, cluster14_annotation, cluster13_annotation, cluster12_annotation, cluster11_annotation, cluster10_annotation, cluster9_annotation, cluster8_annotation, cluster7_annotation, cluster6_annotation, cluster5_annotation …]
