# Supplementary material for: De novo Sequencing and Analysis of Salvia hispanica Tissue-Specific Transcriptome and Identification of Genes Involved in Terpenoid Biosynthesis
Source: Plants (Basel). 2020 Mar 24;9(3):405. doi: 10.3390/plants9030405 (PMC7154873; doi:10.3390/plants9030405)
Supplement: Supplementary file 1 [file plants-09-00405-s001.zip › plants-741972/Supplemental_files/Supplemental table 5.xlsx]

## Sheet: Riboflavin
Arabidopsis Locus	Symbol	Annotation	S. hispanica Contig	Full length
AT1G79790	FHY1	flavin mononucleotide hydrolase 1	Sh_contig_55186	YES
AT2G22450	RIBA2	homolog of ribA 2	Sh_contig_7202	NO
AT5G64300	RIBA1	riboflavin A1	Sh_contig_19296	YES
AT5G59750	RIBA3	homolog of ribA 3	Sh_contig_17298	YES
AT4G11570		no full name available	Sh_contig_23056	YES
AT4G20960	PyrD	pyrimidine deaminase	Sh_contig_28395	YES
AT3G47390	PyrR	pyrimidine reductase	Sh_contig_49415	NO
AT2G44050	COS1	COI1 SUPPRESSOR1	Sh_contig_38606	YES
AT2G20690		no full name available	Sh_contig_56917	YES
AT1G14700	PAP3	purple acid phosphatase 3	Sh_contig_855	NO
AT1G25230		no full name available	Sh_contig_7261	YES
AT2G01880	PAP7	PURPLE ACID PHOSPHATASE 7
AT2G01890	PAP8	PURPLE ACID PHOSPHATASE 8	Sh_contig_6605	NO
AT3G17790	PAP17	purple acid phosphatase 17	Sh_contig_9723	YES
AT4G21470	FMN/FHY	riboflavin kinase/FMN hydrolase	Sh_contig_41000	YES
AT2G42070	NUDX23	nudix hydrolase homolog 23	Sh_contig_1729	YES

## Sheet: Thiamine
Arabidopsis Locus	Symbol	Annotation	S. hispanica Contig	Full length
AT1G02880	TPK1	thiamin pyrophosphokinase1	Sh_contig_36937	NO
AT2G44750	TPK2	thiamin pyrophosphokinase 2	Sh_contig_36935	NO
AT1G22940	TH1	THIAMINE REQUIRING 1	Sh_contig_30747	NO
AT2G29630	THIC	PYRIMIDINE REQUIRING, thiaminC	Sh_contig_61196	NO
AT3G16990		no full name available	Sh_contig_14500	YES
AT4G15560	DXS	1-DEOXY-D-XYLULOSE 5-PHOSPHATE SYNTHASE	Sh_contig_16213	YES
AT3G21500	DXPS1	1-deoxy-D-xylulose 5-phosphate synthase 1	Missing
AT5G11380	DXPS3	1-deoxy-D-xylulose 5-phosphate synthase 3	Sh_contig_29084	YES
AT5G54770	THI1	THIAZOLE REQUIRING, THIAMINE4	Sh_contig_21874	YES
AT5G65720	NFS1	NITROGEN FIXATION S HOMOLOG 1	Sh_contig_17125	YES
AT5G66005		no full name available	Sh_contig_11409	YES
AT1G67440	emb1688	embryo defective 1688	Sh_contig_19951	YES
AT5G32470		no full name available	Sh_contig_52796	YES
AT2G37250	ADK	adenosine kinase	Sh_contig_9384	NO
AT2G39270		no full name available	Sh_contig_14820	NO
AT3G01820		no full name available	Sh_contig_43105	YES
AT5G35170		no full name available	Sh_contig_9144	YES
AT5G63400	ADK1	adenylate kinase 1	Sh_contig_34403	YES
AT5G50370		no full name available	Missing
AT5G47840	AMK2	adenosine monophosphate kinase	Sh_contig_2172	YES
AT3G24030		no full name available	Sh_contig_29206	YES
